# Supplementary material for: GIPC2 interacts with Fzd7 to promote prostate cancer metastasis by activating WNT signaling
Source: Oncogene. 2022 Mar 28;41(18):2609–23. doi: 10.1038/s41388-022-02255-4 (PMC9054671; doi:10.1038/s41388-022-02255-4)
Supplement: Supplementary file 8 — Supplementary Table S1 [file 41388_2022_2255_MOESM8_ESM.xlsx]

## Sheet: Sheet1
Table S1 Clinical parameters of prostate cancer samples
Age	Gleason	TPSA	FPSA	F/TPSA	Tumor Status	GIPC2 IHC Score
56	3+4	0.206	<0.01	0.048	Metastasis from bones	1
58	4+3	68.42	15.87	0.23195	Primary tumor	1
59	5+4	>100	>50	0.5	Metastasis from bones	3
59	5+4				Primary tumor	2
62	3+4	7.82	0.6	0.0767263	Primary tumor	1
63	5+5	21.96	1.74	0.079235	Metastasis from bones	3
63	5+5				Primary tumor	2
63	5+4	22	3	0.136364	Primary tumor	2
64	3+3	5.43	0.749	0.137937	Primary tumor	1
64	4+3	2.37	0.266	0.112236	Primary tumor	1
65	4+4	>100	26.61	0.2661	Metastasis from bones	3
67	5+5	>100	50	0.5	Metastasis from bones	3
67	3+3	>100	25.73	0.2573	Primary tumor	1
67	3+3				Primary tumor	1
67	3+3	3.95	0.695	0.175949	Primary tumor	1
69	4+3	>100	>50	0.5	Metastasis from bones	3
70	4+3	3.3	0.134	0.0406061	Primary tumor	2
71	3+4	17.1	2.24	0.130994	Metastasis from bones	2
71	3+4				Primary tumor	1
71	3+4	>100	8.15	0.0815	Primary tumor	1
71	3+4				Primary tumor	1
71	3+4	>100	14.13	0.1413	Primary tumor	1
73	3+3	>100	8.07	0.0807	Primary tumor	1
74	3+4	>100	1.25	0.0125	Primary tumor	1
74	3+4				Primary tumor	1
74	4+3	>100	>50	0.5	Metastasis from bones	2
74	4+3				Primary tumor	1
74	5+5	26.68	4.37	0.163793	Metastasis from bones	3
75	3+3				Primary tumor	1
75	3+4	18.44	1.64	0.0889371	Primary tumor	1
75	5+4	>100	25.44	0.2544	Metastasis from bones	3
75	5+4				Metastasis from bones	3
75	4+3	76.41	5.27	0.06897	Primary tumor	2
76	4+3	>100	19.94	0.1994	Metastasis from bones	3
76	4+3				Primary tumor	1
76	4+5	69.76	7.27	0.104214	Metastasis from bones	3
76	4+3	43.8	2.9	0.06621	Primary tumor	1
77	4+4	10.72	0.411	0.0383396	Primary tumor	1
77	4+4				Metastasis from bones	2
77	4+3	>100	12.26	0.1226	Primary tumor	2
77	3+4	45.48	2.43	0.0534301	Primary tumor	1
77	4+4	>100	14.13	0.1413	Primary tumor	2
78	4+3	>100	43.93	0.4393	Primary tumor	2
78	4+3				Metastasis from bones	3
79	3+3	>100	17.07	0.1707	Primary tumor	1
80	4+3	>100	27.72	0.2772	Metastasis from bones	3
80	4+3				Primary tumor	1
82	3+4	>100	9.34	0.0934	Primary tumor	1
82	3+4	13.86	1.36	0.0981241	Primary tumor	1
83	3+4	>100	17.23	0.1723	Primary tumor	1
83	3+4				Primary tumor	1
85	5+4	50.56	10.61	0.20985	Metastasis from bones	3
85	3+2	11.84	2.5	0.211149	Primary tumor	1
