# Supplementary material for: GIPC2 interacts with Fzd7 to promote prostate cancer metastasis by activating WNT signaling
Source: Oncogene. 2022 Mar 28;41(18):2609–23. doi: 10.1038/s41388-022-02255-4 (PMC9054671; doi:10.1038/s41388-022-02255-4)
Supplement: Supplementary file 10 — Supplementary Table S3 [file 41388_2022_2255_MOESM10_ESM.txt]

gene_id	baseMean	log2FoldChange	lfcSE	stat	pvalue	padj	TCGA-QU-A6IO-01A	TCGA-HC-8261-01A	TCGA-EJ-8469-01A	TCGA-V1-A8MK-01A	TCGA-HC-8259-01A	TCGA-KC-A4BN-01A	TCGA-X4-A8KS-01A	TCGA-HC-8260-01A	TCGA-XJ-A83G-01A	TCGA-V1-A8MG-01A	TCGA-V1-A8MU-01A	TCGA-G9-6378-01A	TCGA-G9-7523-01A	TCGA-V1-A8MF-01A	TCGA-EJ-7782-01A	TCGA-VP-A87E-01A	TCGA-HC-8258-01A	TCGA-EJ-A46H-01A	TCGA-KK-A8IF-01A	TCGA-EJ-A65M-01A	TCGA-HC-7737-01A	TCGA-KC-A4BL-01A	TCGA-V1-A8WL-01A	TCGA-KK-A7AV-01A	TCGA-EJ-7321-01A	TCGA-J4-8198-01A	TCGA-VP-A87J-01A	TCGA-KK-A6E3-01A	TCGA-KK-A7AW-01A	TCGA-YL-A8HO-01A	TCGA-KK-A6DY-01A	TCGA-VN-A88M-01A	TCGA-KK-A59X-01A	TCGA-V1-A8ML-01A	TCGA-KK-A8I5-01A	TCGA-EJ-7789-01A	TCGA-V1-A8WN-01A	TCGA-EJ-5511-01A	TCGA-V1-A8MM-01A	TCGA-YL-A9WK-01A	TCGA-HC-A4ZV-01A	TCGA-G9-7509-01A	TCGA-EJ-8470-01A
A1BG	314.1767675	-2.452896695	0.323424356	-7.584143391	3.35E-14	1.64E-13	1.673798488	0.756719985	2.632673698	8.228800007	2.312390048	1.260416162	9.216562266	9.03705262	7.433499349	7.897321233	6.734133419	4.652072125	4.309350647	5.802345579	1.906695468	5.91565435	4.004274364	6.017561023	3.008361732	1.535649047	5.247876826	7.06516535	3.298704568	8.546738169	3.291549642	1.660508117	0.86058652	7.636783124	5.170875766	7.835547111	5.644996622	4.784836411	2.423685995	17.0984918	0.613022426	8.815746613	7.968257828	1.035678753	6.377958593	4.037448655	4.366980248	6.744368033	2.979127177
A1BG-AS1	33.02684256	0.36602406	0.191003069	1.916325541	0.055323672	0.076929224	20.64351468	12.10751976	5.265347395	30.49496473	10.02035688	6.302080808	23.96306189	36.81762179	8.259443722	15.07670417	34.18867736	20.60203369	28.87264934	7.252931974	7.626781872	27.21201001	16.35078699	43.76408017	6.016723463	13.3089584	27.55135334	25.43459526	17.81300467	23.36108433	13.16619857	7.970438963	2.151466299	22.91034937	6.463594707	51.58401848	11.28999324	13.67096117	5.453293489	31.91718469	4.291156981	5.730235298	17.53016722	6.214072516	18.60237923	7.065535146	12.3731107	13.48873607	8.606367399
A1CF	104.6977371	-3.48045197	0.327669155	-10.62184804	2.36E-26	2.96E-25	3.347596975	0.756719985	59.67393714	0.484047059	0.385398341	1.260416162	4.608281133	5.689996094	0.825944372	39.48660617	1.554030789	1.329163464	0	1.450586395	1.271130312	1.18313087	6.673790607	4.923459019	0	1.023766031	0.437323069	93.26018262	2.638963654	1.709347634	1.410664132	137.1579705	3.872639338	0	1.292718941	1.305924519	7.257852799	0	0	0.569949727	0	2.644723984	4.382541805	0.776759065	1.594489648	224.5830814	6.550470372	5.780886885	2.317098915
A2M	10002.93368	0.191864256	0.230378462	0.832822018	0.404945115	0.463435579	11872.25267	8323.163114	8328.024463	8466.467113	4532.284495	2717.457245	6968.64273	10510.0922	4513.785994	11294.60524	18108.08476	16976.07576	142517.9827	17326.52919	18785.7171	24796.64834	6435.536283	38351.55755	6766.557625	8526.43539	36163.99385	18393.45147	22295.28443	16080.97276	7349.560129	15060.80862	7720.751961	14744.54545	14090.63646	27229.83214	8402.174257	5359.01678	13872.57272	9943.91288	19356.1831	13814.71573	8733.210579	23392.35815	16170.78252	15527.52285	21839.99605	6373.909532	8465.686393
A2M-AS1	59.16603196	-0.580341385	0.140661135	-4.125811909	3.69E-05	7.85E-05	15.06418639	42.75467915	33.34720017	71.63896477	74.76727823	29.6197798	58.98599851	54.55702137	24.77833116	40.20454446	57.49913919	73.10399053	85.75607788	19.58291633	21.92699788	43.77584219	34.37002163	50.32869219	33.09197905	52.7239506	30.61261482	18.84044093	58.05720039	25.64021451	31.03461091	74.05866203	9.466451716	59.01150596	36.19613036	57.46067881	56.44996622	43.0635277	9.088822482	47.87577704	42.29854739	35.26298645	57.76986925	43.49850761	31.35829642	38.35576222	17.46792099	105.5011857	23.17098915
A2ML1	157.6977567	-1.898362085	0.223368292	-8.498798418	1.92E-17	1.22E-16	22.875246	70.75331859	10.53069479	46.95256475	23.89469717	47.89581414	35.94459284	50.54055354	30.55994177	25.84577858	30.04459525	17.94370677	61.19277919	45.69347144	12.39352054	26.62044457	101.7753068	333.1540603	8.272994762	31.73674696	60.3505835	105.0354582	75.21046414	56.97825446	27.27283989	18.26558929	12.47850453	84.00461436	11.63447047	43.74847137	30.64426737	12.98741311	139.9678662	14.24874317	20.84276248	31.73668781	68.52701732	46.0877045	29.76380677	11.1029838	262.0188149	22.16006639	81.76049029
A3GALT2	1.911878919	-2.129015764	0.307548548	-6.922535582	4.44E-12	1.81E-11	1.115865658	0.756719985	0	0	1.541593366	0.630208081	0	0	0	2.153814882	0	0	0	0	1.271130312	0.591565435	0.667379061	1.641153006	0	0	0.437323069	0.942022047	0.659740914	0	0.470221377	0	0.43029326	0.694253011	0	0	2.419284266	2.050644176	0	0	0	0	0.796825783	2.330277194	0.531496549	0.504681082	0.727830041	0	0.331014131
A4GALT	337.8053362	0.848743532	0.169071175	5.02003687	5.17E-07	1.33E-06	1185.049329	610.6730278	294.8594541	678.6339771	266.3102539	1773.405539	565.8969232	601.8007634	1108.417347	528.4025843	1324.552242	548.279929	1420.361973	743.4255273	483.3473012	1504.350901	909.6376598	1441.479391	482.8420579	739.1590745	1052.199304	1142.201732	991.5905931	966.3511957	333.857178	299.5556644	506.8854601	829.6323485	829.9255604	590.9308446	807.6377309	542.0536105	512.0036665	367.0476239	850.2621047	230.0909866	551.8018546	571.4357518	639.390349	563.7287684	403.945673	471.1422812	451.8342884
A4GNT	3.815614571	-2.392768671	0.316467978	-7.560855551	4.00E-14	1.95E-13	0.557932829	1.51343997	0	0	0.385398341	0	0	3.681762179	0	2.153814882	1.036020526	1.329163464	2.154675324	0	0.953347734	0	0	1.641153006	0	0	0	0.942022047	0	1.139565089	0	0.332101623	1.290879779	1.388506023	0	2.611849037	0	0	0.605921499	1.70984918	1.839067278	1.763149323	0.796825783	0.258919688	1.062993099	0	0	0.963481148	0.331014131
AAAS	1451.070049	-0.324156612	0.067867872	-4.776289634	1.79E-06	4.35E-06	1949.417305	1318.206214	1000.416005	1164.133177	1240.211863	1112.947471	1982.482544	1215.65093	1679.970853	1393.518229	1214.216056	970.9539106	896.3449346	1028.465754	923.7939543	846.5301375	1085.158353	926.7043975	1244.709667	1225.447939	934.9967211	1111.586015	1211.944058	1329.872459	1159.095695	1048.444825	1049.915554	1313.526697	2376.017414	1230.180896	1154.401809	1581.04666	1208.81339	1198.034325	945.8936032	1160.593042	1011.968744	992.9570042	1531.241559	1090.111137	1288.987003	1095.959805	1056.266091
AACS	1210.398466	0.36221852	0.116411253	3.111542138	0.001861129	0.003239015	1939.374514	1521.38553	1149.600848	1274.01186	1535.426992	1541.488966	680.1822953	1086.119843	1187.708007	981.4216478	1174.329266	1099.882767	795.9370645	583.1357307	1347.398131	1144.087551	1310.065096	637.3144174	1021.338808	1575.575922	1460.221727	1092.274563	1106.385512	1191.985083	1283.70436	1156.045751	1556.370721	1458.625577	1641.753056	917.4119743	948.7626465	1291.222283	1474.812928	1231.09141	1479.223114	1054.363295	1024.319544	1358.292684	1628.505427	940.7255366	422.141424	1350.318828	1167.486839
AADAC	48.83169127	-6.926381504	0.636508646	-10.88183413	1.41E-27	1.94E-26	1.115865658	0	0	0	0	0	18.43312453	0	0	0	0	0	0	0	0	1.774696305	0	4.923459019	0	0	0	4.710110233	0.659740914	0	0.470221377	0.332101623	0	0	0	0	0	0	0.605921499	0	0	0	0.398412891	0.258919688	0	1.514043246	0	0	0
AADACL2	0.634110286	-2.913799433	0.58403719	-4.98906488	6.07E-07	1.55E-06	0	0	0	0	0	0	0	0	0	0	0	0	0	0	0	0	0	0	0	1.023766031	0	0	0	0	0	0	0	0	0	0	0	0	0	0	0	0.440787331	0	0	0	0	0	0	0.331014131
AADACL3	0.235825337	-1.402888273	0.756980545	-1.853268597	0.06384387	0.087882393	1.115865658	0	0	0	0	0	0	0	0	0	0	0	0	0	0	0	0	0	0	0	0	0	0	0	0	0	0	0	0	0	0	0	0	0	0	2.203936653	0	0	0	0	0	0	0
AADACL4	0.441289639	0.15359761	0.432994741	0.354733199	0.722789477	0.758218344	0	0	0	0.968094118	0	0.630208081	1.843312453	2.677645221	0	0	0.518010263	0	3.016545453	0	0	2.957827175	0.33368953	1.641153006	1.504180866	0	0.437323069	1.41303307	0	1.139565089	0.470221377	0.332101623	0	0	0	0	1.209642133	0	0	0	0	4.407873306	0.796825783	0	0	0.504681082	0.727830041	0.481740574	0.662028261
AADAT	1154.007547	-0.440770785	0.208638122	-2.11260905	0.034634243	0.049839413	305.7471904	2047.305919	311.5330542	718.809883	2167.86567	938.3798324	972.3473191	821.7023771	723.52727	633.2215752	980.0754176	308.3659237	158.1531687	375.7018763	558.3439896	269.7538384	775.8281581	458.9757908	405.3767434	1135.356529	399.2759618	329.7077163	706.5825184	441.5814721	320.6909794	967.7441308	1278.401275	434.6023851	243.031161	366.9647897	437.4872382	1445.020596	329.0153739	969.484485	365.3613658	843.2261635	793.6384796	494.2776847	244.4884127	370.9405952	709.6342903	967.8168127	754.0501898
AAGAB	1185.184915	0.525683571	0.083579007	6.289660403	3.18E-10	1.11E-09	1741.30836	1311.395734	1598.910492	1360.172236	1550.457528	1337.301548	1279.258843	1287.947351	1692.360019	1169.521481	1302.277801	1108.522329	1042.431922	1587.666809	1102.069981	1422.714871	1448.546251	1069.484709	1249.9743	1600.146307	1092.433026	1062.129858	1524.00151	1387.990279	1089.502932	968.408334	2219.452634	1741.880805	2476.849492	1023.844823	1320.525995	1345.222579	1685.67361	1398.086679	1590.793195	1283.131919	1264.96093	1153.228291	1191.083767	967.978315	871.9403896	1409.091178	1619.983156
AAK1	4264.820134	-1.348259267	0.154406058	-8.731906554	2.50E-18	1.70E-17	2023.064439	3447.994611	1617.339208	1323.38466	1528.87522	2497.514624	1581.562085	1369.950236	1789.821454	1568.695172	1807.337808	2919.507549	2234.829246	2568.263212	2159.6504	2546.689198	1900.695565	1773.539349	1547.050021	1606.800786	1994.630517	1829.877826	2483.92454	1603.368081	1514.583057	2577.108598	2956.544988	1637.742854	2054.130398	1032.333332	2136.631221	1203.728131	1582.061033	1798.191388	2664.195463	1536.143847	1561.778534	2302.054948	1363.820146	1982.891971	905.4205715	1688.018971	1539.546722
AAMDC	400.3497102	-0.00888639	0.123895501	-0.07172488	0.942820856	0.950669918	1682.725413	390.8458722	228.1650538	535.3560475	420.0841921	273.5103071	1070.042879	424.4067675	570.7275612	385.5328638	407.1560667	592.806905	854.5442333	438.8023844	292.3599718	575.0016028	407.101227	330.4188053	513.6777657	815.4296438	380.9083929	412.1346454	438.0679666	399.4175638	408.1521556	461.289155	497.8493016	1224.662312	1716.730754	395.0421668	487.0825656	1354.792252	661.6662767	350.5190819	801.2203107	253.0119278	340.2446092	489.3582107	557.0083838	294.7337518	338.4409692	398.3994545	300.2298166
AAMP	2772.841009	0.56572205	0.124358845	4.549109882	5.39E-06	1.25E-05	5511.260487	4194.877236	3505.843807	3871.40838	4790.501384	5016.456323	3082.018422	3535.495808	6548.086982	3931.430098	3960.188461	4717.201134	3724.140829	3997.816104	4696.190938	3642.268383	4242.862379	3097.402774	3593.488089	5330.237841	3474.969105	3878.304766	4001.988382	4397.011897	4018.511892	3364.853649	4792.606328	6176.074788	6660.087986	3188.414712	3777.712382	5203.851371	5700.509461	5998.720873	4393.531726	3200.556808	3393.282596	3706.176417	4450.752105	4374.575618	3733.040282	4299.05288	3449.82927
AANAT	4.161265474	-1.415698465	0.233381334	-6.066031247	1.31E-09	4.30E-09	4.463462634	2.648519947	0.877557899	1.452141178	0.770796683	2.520832323	5.52993736	4.351173484	4.129721861	1.435876588	3.108061578	0	1.292805194	2.90117279	0.317782578	2.36626174	1.668447652	3.829357015	2.256271299	0	0.437323069	2.82606614	2.638963654	3.988477812	0.470221377	1.328406494	1.290879779	2.082759034	6.463594707	1.958886778	1.612856178	2.734192235	1.817764496	3.989648086	2.452089704	4.848660637	1.195238674	0.517839376	2.125986198	2.018724327	1.455660083	0	2.979127177
AAR2	963.8322886	0.588437618	0.056045396	10.49930337	8.70E-26	1.04E-24	1850.105262	1368.149733	1218.050364	1369.853178	1383.580046	1653.666004	940.0893512	1240.753854	1459.443706	1187.469938	1382.051382	1371.032113	1608.680597	1337.440656	1159.90641	1173.665823	1496.931233	1161.389277	1231.172039	1250.530207	1350.016313	1475.677536	1297.710377	1213.63682	1284.644803	1099.256374	1172.11884	1420.441661	1944.249288	1226.916085	1359.234544	1056.081751	1130.649517	1312.59422	1185.585372	1149.573358	1218.346622	1244.626941	1100.197857	1292.488251	1291.170493	1306.962177	1046.997695
AARD	32.03191527	-1.673528928	0.238398429	-7.01988236	2.22E-12	9.31E-12	3.905529805	1.891799962	3.510231597	4.356423533	5.010178438	1.260416162	12.90318717	2.677645221	8.259443722	8.615259527	6.216123156	16.6145433	19.82301298	8.703518369	3.813390936	10.05661239	4.337963895	16.95858106	0.752090433	10.74954333	4.810553757	11.77527558	8.576631876	6.267607991	1.410664132	9.298845457	94.66451716	12.4965542	40.07428718	5.223698074	18.144632	6.835480587	0	3.989648086	0.613022426	2.644723984	11.15556096	190.3059708	2.657482747	22.2059676	8.733960497	4.817405738	5.627240222
AARS2	692.5955793	0.188497873	0.095838116	1.966836163	0.049202102	0.069007981	561.2804262	814.6090637	666.9440034	649.5911535	625.1161098	725.369501	529.0306741	793.2523966	769.7801548	698.55396	631.9725209	661.9234052	418.0070128	723.1173178	509.7232551	510.5209704	812.5340064	667.9492736	564.0678247	589.1773509	622.3107269	777.1681885	637.9694634	711.0886157	767.8715093	716.0111002	870.0529713	376.9793851	452.4516295	560.2416184	670.1417418	621.3451853	470.8010046	638.9136435	531.4904433	662.0625706	718.7368561	1066.231276	453.3665567	816.0693094	739.475322	718.2751955	598.8045625
AARSD1	168.8802775	-0.288255544	0.114723009	-2.512621887	0.01198377	0.018535262	334.7596975	136.9663173	122.8581059	150.5386354	149.1491581	156.9218121	212.9025884	182.4145807	183.3596506	246.9707731	173.5334381	91.0476973	99.54599995	195.1038701	95.97033856	134.8769192	123.1314367	146.0626176	154.9306292	165.338214	122.4504593	164.3828471	179.4495285	185.7491095	118.4957871	144.7963078	150.1723477	126.3540481	182.2733707	138.427999	189.9138149	254.9634259	134.5145727	183.523812	193.7150866	87.27589146	166.5365886	61.62288579	211.5356267	208.9379679	169.5843996	122.3621057	165.1760512
AASDH	481.1794876	-0.44236871	0.078612741	-5.627188503	1.83E-08	5.42E-08	291.2409369	412.4123918	619.5558768	328.6679532	445.5204827	276.6613475	298.6166174	452.5220423	294.8621409	346.764196	274.5454394	332.290866	232.2739999	295.1943313	480.487258	294.5995866	438.8017324	391.6885175	237.6605768	337.3309073	362.540824	408.3665572	326.5717522	343.5788744	448.5911941	498.1524352	469.4499465	315.1908671	204.2495927	323.2163183	454.019014	184.5579758	292.0541624	286.6847125	296.7028541	450.4846519	476.5018181	468.9035553	252.460861	311.8929086	422.869254	379.6115721	440.9108221
AASDHPPT	829.7645507	0.256715157	0.075307828	3.408877439	0.000652308	0.001200909	373.8149956	683.3181464	1180.315374	921.6256008	861.7506914	925.1454627	769.5829493	884.6270398	808.5995403	791.8859382	866.63117	958.3268577	980.3772722	772.4372552	892.6512616	697.4556479	711.7597683	762.0420459	585.1263568	708.9579766	950.7403516	852.5299522	975.7568111	779.462521	1054.236328	983.3529071	934.1666671	572.0644813	319.3015785	746.9888246	784.6545304	1079.322385	424.7509707	913.6294118	947.7326704	1150.454933	912.7639342	1095.489201	914.7055616	841.8080446	911.9710419	835.8198955	971.5264737
AASS	548.2085135	-0.740901696	0.125362402	-5.910078958	3.42E-09	1.08E-08	67.50987234	381.7652324	312.4106121	273.4865885	239.33237	616.9737111	183.4095891	442.1461671	240.3498123	376.199666	284.9056446	171.4620869	251.2351427	219.0385456	972.0969061	383.3344019	418.7803606	579.3270112	276.7692793	113.6380295	545.7791899	402.2434139	356.9198342	245.0064942	442.0080948	701.3986287	275.8179795	77.75633726	91.78304484	300.3626393	459.2607966	192.7605525	126.6375933	259.8970753	245.2089704	548.3394393	531.88121	513.955581	236.5159645	246.789049	710.3621204	259.6581693	489.5698993
AATBC	85.30392432	-1.288038722	0.202965379	-6.346100633	2.21E-10	7.78E-10	21.20144751	28.37699943	101.7967163	29.52687061	288.6633577	21.42707475	64.51593587	147.6051928	25.60427554	23.6919637	30.56260552	71.11024533	9.480571423	47.14405783	21.60921531	17.15539761	43.71332848	86.98110933	6.768813896	27.12979982	11.80772286	69.23862043	23.75067289	22.22151924	7.993763416	16.27297955	16.35114387	46.51495176	6.463594707	361.0881294	10.8867792	93.64608404	4.847371991	11.39899453	2.452089704	4.407873306	39.04446336	66.28344017	9.03544134	5.551491901	45.12546257	23.12354754	71.83006637
AATF	1284.360618	-0.053306209	0.062997081	-0.846169498	0.397458195	0.455845103	2318.210905	1043.516859	1039.028553	1008.754071	1180.089721	1192.353689	1013.821849	961.9440456	1654.366577	1225.520668	1144.802681	1291.946887	1345.379272	821.0318995	1194.544711	1214.483838	1013.081414	921.2338875	1661.367766	1456.307179	1179.022994	1042.818406	1115.621885	1174.321824	1286.055467	1014.238358	1124.786581	1587.756637	3066.329329	1084.570313	999.9708301	1403.324164	1240.92723	796.7897178	1338.227956	1113.428797	970.5338034	1136.398511	1323.426408	1169.850748	1203.830888	1210.132321	1065.534487
AATK	231.0539138	-0.848393709	0.174352492	-4.865968348	1.14E-06	2.83E-06	115.4920957	114.2647177	148.307285	147.6343531	70.91329482	103.3541253	103.2254974	148.9440154	62.77177228	195.9971542	136.2366992	97.02893289	134.8826753	78.33166532	61.01425498	130.7359611	110.7849241	256.019869	44.37333554	47.60512045	89.21390604	272.7153825	73.2312414	92.30477223	67.24165697	85.0180156	56.36841704	133.2965782	51.70875766	126.021716	164.1081161	285.0395405	120.5783783	149.3268284	102.9877676	34.82219912	111.1571967	48.41798169	76.53550312	336.6222816	80.06130455	127.1795115	40.38372395
ABALON	35.23270224	-1.159233618	0.136267271	-8.507058304	1.78E-17	1.14E-16	0	7.567199849	20.18383168	11.13308236	18.11372205	6.302080808	6.451593587	7.363524357	5.781610605	15.79464247	10.87821552	10.63330771	9.480571423	4.351759184	18.43138952	14.19757044	10.01068591	12.03512205	3.760452165	2.047532062	7.43449217	9.89123149	7.257150049	5.697825446	6.112877907	10.29515033	13.76938431	0.694253011	1.292718941	7.182584852	11.28999324	12.30386506	1.211842998	5.699497266	14.71253822	6.171022629	8.366670719	13.2049041	3.188979297	5.046810819	11.64528066	10.11655205	12.24752284
ABAT	1724.995682	0.875807198	0.15138404	5.785333784	7.24E-09	2.22E-08	1963.365626	3523.66661	2788.879004	4204.916804	3678.627169	4632.029394	2560.360998	2312.146648	3511.089526	2681.499528	2542.912381	5072.752361	768.7881554	2148.318451	10027.94703	4303.046974	4387.683635	2173.980682	6803.410056	3084.095169	6864.222888	1169.991382	5797.143407	2786.236643	2553.772301	2436.961713	2527.972901	2220.22113	1039.346029	1798.911024	1383.024172	2451.203338	1320.908867	3569.025188	3035.687053	527.1816474	4052.257518	3493.344433	2383.230528	618.2343253	1701.666637	3584.149869	2758.009737
ABCA1	1295.801599	-2.022646656	0.194052429	-10.42319681	1.94E-25	2.28E-24	184.6757665	720.7757856	520.3918342	473.3980239	445.905881	256.4946889	307.8331797	420.3902997	104.8949353	637.529205	415.4442309	550.9382559	681.3083373	399.6365518	515.125559	701.0050405	469.5011692	713.3545067	318.1342531	348.5923336	612.6896194	612.7853413	301.5015975	492.8619011	978.0604651	326.1237942	520.2245511	165.9264697	191.3224033	705.19924	633.8524778	330.8372604	250.245579	331.7107409	367.8134555	334.9983713	459.7684767	1148.308817	439.5476464	504.1764008	1079.371951	479.8136115	558.4208385
ABCA10	99.06444301	-1.84368757	0.160555333	-11.48319106	1.60E-30	2.80E-29	53.56155161	20.80979958	12.28581059	46.46851769	30.44646897	32.14061212	177.8796517	62.25525138	33.86371926	63.89650816	84.95368313	12.62705291	30.16545453	41.34171225	23.1981282	60.9312398	39.37536458	170.6799127	22.56271299	40.95064125	17.93024582	66.41255429	25.07015471	52.41999411	21.15996198	20.92240228	37.4355136	12.4965542	10.34175153	18.28294326	57.25639431	53.31674858	13.93619447	31.91718469	77.24082566	18.51306789	27.8889024	25.89196882	57.93312389	71.66471363	24.01839137	19.75136352	53.95530331
ABCA11P	85.21205244	-0.028218634	0.112262326	-0.251363345	0.801533205	0.827380776	58.58294707	53.34875893	94.77625311	62.9261177	40.85222419	58.60935152	143.7783714	57.9040779	52.03449545	73.22970598	63.71526235	39.87490393	50.85033764	52.94640341	19.38473726	35.4939261	37.03953787	50.32869219	68.4402294	58.35466377	31.48726095	48.04312438	84.44683693	75.21129589	28.21328265	34.53856884	51.20489792	53.45748187	54.29419554	51.58401848	88.70708977	110.7347855	36.35528993	41.03638032	54.55899591	77.57857019	50.9968501	28.22224601	94.6063858	73.17875687	58.22640331	43.35665164	63.22369897
ABCA12	179.5755241	-1.986907761	0.347163826	-5.723256898	1.05E-08	3.16E-08	7.25312678	4.540319909	184.2871588	3.388329415	1.541593366	6.302080808	4.608281133	7.363524357	1.651888744	4.307629764	4.144082104	3.987490393	2.585610388	5.802345579	3.17782578	1.774696305	6.006411547	19.69383608	0.752090433	4.095064125	4.373230688	16.01437479	11.87533644	3.988477812	3.761771019	7.63833734	89.50099804	2.777012045	1.292718941	8.48850937	20.96713031	2.050644176	7.876979485	3.41969836	2.452089704	9.256533943	6.773019153	9.580028463	3.720475846	3.028086491	21.83490124	4.335665164	3.310141307
ABCA13	82.04176607	-3.824329531	0.202670326	-18.86970635	2.02E-79	5.97E-77	1.115865658	1.135079977	2.632673698	0.968094118	1.541593366	0	2.76496868	5.020584789	3.303777489	1.435876588	0	0.664581732	0.430935065	0.725293197	101.3726424	2.36626174	1.334758121	12.58217305	23.31480342	0	0.437323069	4.710110233	0.659740914	0	5.172435152	3.985219481	0	0.694253011	2.585437883	10.44739615	2.016070222	0.683548059	1.817764496	0	6.743246685	25.12487785	0.398412891	1.035678753	4.783468945	1.009362164	0.727830041	14.45221721	3.641155438
ABCA2	2918.847758	0.211201479	0.122296042	1.726969048	0.084173222	0.113365955	3197.513044	2331.832633	2286.038327	1815.176472	1690.742524	2241.019935	1163.130158	2069.819756	2440.66562	3088.57054	1956.524763	1115.168146	2104.255921	1680.504338	4785.805625	1984.110469	2203.018279	2464.464764	2532.288488	1397.440632	2787.059918	2338.569731	1095.829657	2750.340343	2558.944736	1986.29981	2202.240904	1367.678432	2295.86884	2735.911866	2539.038838	3069.130783	1479.054379	2572.753066	2044.42979	4374.373469	2341.870976	1797.679395	2764.84505	3245.604037	5324.804583	2098.461939	1342.924328
ABCA3	1514.52378	0.284791054	0.116322014	2.448298864	0.014353254	0.021930676	4187.843816	2670.843187	1729.666619	1200.920754	2101.577156	1685.176408	859.9052595	1452.287827	2527.389779	1157.31653	1113.204055	798.827242	1146.718207	1805.980062	3411.395975	2234.342648	2407.903651	1158.106971	3525.79995	1455.283413	1590.106678	852.0589412	1588.65612	1271.75464	1997.500411	1747.186641	2370.055275	2128.579733	4253.045317	1476.347668	1301.574935	1333.602262	1613.568951	1229.38156	1178.842125	2480.310309	1568.15314	2283.67165	3267.109289	1221.328218	1197.280418	2176.985653	756.0362746
ABCA4	31.91403	-1.425288472	0.187387591	-7.606098485	2.82E-14	1.39E-13	18.41178336	8.702279826	4.387789496	2.904282355	5.780975121	10.71353737	11.05987472	13.05352045	12.38916558	10.05113611	13.46826684	3.32290866	8.187766229	12.32998436	5.084521248	8.28191609	11.0117545	26.2584481	6.016723463	3.583181109	11.80772286	20.253474	13.19481827	9.116520714	10.81509168	27.23233312	5.163519118	2.082759034	14.21990836	7.182584852	18.54784604	10.25322088	19.38948796	10.82904481	12.26044852	10.57889594	10.35873518	7.508670957	4.251972395	7.065535146	8.733960497	6.744368033	5.296226092
ABCA5	1015.031581	-0.553347415	0.125182648	-4.420320407	9.86E-06	2.22E-05	711.9222901	860.7689828	487.044634	1067.807813	1347.352602	1329.108842	2015.662168	1254.14208	787.1249867	827.7828529	1474.775219	448.5926692	671.8277659	686.1273647	928.8784755	1180.173043	853.2441291	1449.685156	1099.556213	812.3583457	1011.090935	990.065171	716.4786321	964.0720655	821.006525	1122.503487	1163.943268	396.4184694	539.0637986	659.4918818	1157.627521	1635.046956	830.7183749	860.0541375	1359.683741	612.6943896	1349.424463	1361.65864	1003.996982	849.8829419	725.6465513	901.8183541	1441.235525
ABCA6	208.4861731	-2.616200322	0.227162839	-11.51684991	1.09E-30	1.92E-29	15.06418639	20.0530796	25.44917908	34.36734121	18.49912039	25.20832323	56.22102983	105.0975749	9.085388094	38.05072958	74.07546761	42.53323085	160.3078441	87.03518369	27.96486687	80.45289916	40.37643317	140.0450565	12.03344693	19.96343761	90.52587525	40.03593698	50.14030943	55.26890683	36.20704606	79.04018638	31.41140797	18.05057829	6.463594707	83.57916918	41.53104657	28.70901846	26.66054595	39.89648086	71.72362383	31.29590047	49.00478564	63.4353236	23.38584817	174.1149732	27.65754157	35.64880246	47.99704895
ABCA7	783.286479	-0.689701383	0.197823448	-3.486449105	0.000489479	0.000913674	995.9101002	309.8768338	193.0627378	328.6679532	309.8602665	290.5259253	439.6300201	455.5343932	639.280944	329.5336769	485.3756164	210.0078273	262.4394544	466.3635259	253.9082798	460.2379084	417.4456025	914.6692755	294.0673593	252.3583267	338.9253783	412.1346454	407.7198846	591.4342813	130.7215429	132.1764461	1088.641947	270.0644214	473.1351326	536.0820148	224.9934368	230.3556958	319.3206299	322.5915453	180.8416156	329.7089233	422.3176649	62.39964485	246.6143989	185.217957	636.8512862	331.4375148	395.5618862
ABCA8	242.9091999	0.424625918	0.247778259	1.71373356	0.08657767	0.116275825	186.349565	251.609395	206.2261063	493.7280004	212.3544861	239.4790707	457.1414884	685.4771765	130.4992108	647.5803411	876.9913753	351.5637363	761.0313243	450.4070756	232.2990645	408.7717156	290.9772705	1163.577481	47.38169727	174.5521083	524.7876826	601.9520878	246.0833608	531.6071141	362.540682	691.43558	143.7179488	142.3218673	56.87963342	528.2464677	324.9905198	212.5834463	87.85861733	509.5350556	427.2766309	99.61793672	399.6081301	421.5212524	221.6340611	904.8931798	50.9481029	408.5160066	226.7446795
ABCA9	170.6500955	-2.26148471	0.171980339	-13.14967006	1.71E-39	5.51E-38	7.25312678	23.07995954	18.42871588	41.62804709	25.82168887	42.8541495	66.35924832	96.06052229	23.95238679	88.30641015	83.91766261	31.89992314	115.4905973	58.02345579	25.42260624	88.73481525	31.03312632	95.73392537	26.32316515	44.02193934	44.16962995	39.09391494	36.94549116	54.12934174	31.50483229	50.47944677	74.01044069	9.719542158	21.976222	28.73033941	55.64353813	28.02547041	9.088822482	82.64271036	81.53198265	47.16424438	49.00478564	56.44449202	68.56305488	257.8920328	21.83490124	23.60528812	50.31414787
ABCA9-AS1	6.838457194	-0.933430462	0.271316468	-3.440375258	0.000580908	0.00107627	0	0	0	0	0	0	0	0	0	0	0	0.664581732	0	0	0.317782578	0	0	0.547051002	0	0	0	0	0.659740914	0.569782545	0	0.332101623	0	0.694253011	0	0	0.403214044	0	0	0	0.613022426	0	0	0.517839376	0.531496549	0	0.727830041	0	0
ABCB1	144.8821429	0.471083033	0.253744287	1.856526656	0.063378527	0.08725256	111.5865658	147.938757	191.307622	432.738071	101.3597638	93.90100404	72.81084191	323.9950717	60.29393917	356.8153321	381.7735638	118.2955483	755.4291684	267.6331898	205.2875454	487.4499184	188.2008951	415.2117106	98.52384671	137.6965312	710.2126638	365.0335431	273.7924791	475.7684248	183.3863372	196.2720595	150.6026409	140.2391083	59.46507131	433.5669401	235.4770019	97.06382433	161.7810402	168.7051191	359.844164	76.69699553	294.0287138	250.8931778	414.035812	244.7703247	150.6608186	217.2649988	269.4455024
ABCB10	595.1586936	-0.276127776	0.095342762	-2.896158755	0.003777612	0.006297051	222.6151989	364.3606727	528.2898553	513.0898828	432.0315407	489.0414707	365.897522	427.753824	441.0542947	301.5340834	475.5334214	336.2783564	414.5595322	421.3953477	457.6069123	412.9126736	355.0456603	521.886656	224.122949	429.9817331	306.1261482	450.7575493	445.3251166	388.5916954	638.5606305	543.6503576	572.2900356	510.9702163	245.6165989	509.9635245	497.1629167	401.9262585	473.8306121	352.2289311	502.0653668	539.5236927	563.7542413	621.1483319	263.6222885	459.2597845	700.9003299	481.7405738	428.3322852
ABCB11	22.51390495	-3.766819587	0.395343323	-9.527970665	1.60E-21	1.40E-20	0	8.702279826	0	0	0	1.260416162	2.76496868	3.012350873	0	0.717938294	1.036020526	2.658326928	13.35898701	0.725293197	0	1.774696305	2.002137182	0.547051002	4.512542598	5.118830156	2.186615344	0.942022047	1.319481827	0.569782545	0	0.332101623	0.43029326	0	0	9.14147163	0.806428089	0	40.59674042	1.139899453	3.06511213	4.407873306	0.398412891	2.589196882	4.783468945	0	0.727830041	1.445221721	9.599409791
ABCB4	93.81552145	-2.534287833	0.239055452	-10.60125513	2.94E-26	3.66E-25	13.94832073	16.26947968	28.95941067	17.90974119	20.04071375	11.34374545	29.49299925	41.16879527	13.21510995	26.56371688	39.36877999	16.6145433	84.89420775	22.48408912	23.83369335	95.24203503	24.02564619	42.66997816	27.82734602	13.3089584	31.92458402	26.84762833	21.11170923	31.33803995	13.16619857	30.22124773	22.37524951	19.43908432	15.5126273	44.40143363	16.93498986	26.65837429	23.02501695	20.51819016	26.97298674	11.90125793	16.33492855	12.16922534	28.70081367	21.19660544	34.20801194	22.16006639	24.8260598
ABCB5	55.93971671	-1.862161752	0.208004065	-8.952525763	3.47E-19	2.55E-18	14.50625356	7.567199849	107.0620637	3.388329415	8.09336517	3.151040404	137.3267778	12.38410915	21.47455368	0	5.18010263	3.32290866	1.723740259	2.175879592	2.224478046	5.324088915	2.002137182	1.094102004	3.760452165	10.74954333	16.61827662	3.768088187	38.26497299	5.697825446	6.583099284	26.9002315	10.32703824	2.777012045	1.292718941	5.876660333	20.96713031	42.37997964	4.847371991	5.699497266	12.87347094	7.493384621	5.179367588	4.401634699	2.657482747	2.523405409	0.727830041	6.744368033	1.324056523
ABCB6	1201.468781	-0.716568365	0.195016735	-3.67439423	0.000238414	0.000462324	613.7261122	352.631513	183.4096009	279.2951532	360.3474492	231.9165737	409.2153646	272.1156956	455.9212934	351.0718257	298.3739115	172.7912503	228.3955843	275.611415	258.3572359	193.4418972	259.9441442	189.2796467	331.6718809	365.9963561	181.4890736	233.1504565	240.1456925	285.4610549	224.7658184	182.9879945	296.0417628	343.6552406	559.7473016	194.5827533	209.268089	372.533692	321.7443159	496.4262119	332.8711773	332.7944346	276.8969595	185.9043361	542.1264804	337.6316438	386.477752	294.3434906	250.2466828
ABCB7	639.6623359	-0.332441274	0.081164243	-4.095908001	4.21E-05	8.88E-05	484.8436286	489.9761902	595.8618135	424.509271	453.6138478	403.9633798	306.9115235	447.5014575	412.1462417	414.2503956	362.0891738	359.5387171	450.3271426	404.7136041	481.7583883	419.4198934	444.4744544	393.3296705	392.591206	441.7550424	448.6934686	421.0838549	318.6548612	384.6032176	768.8119521	496.8240287	500.4310612	356.1517948	549.4055501	408.7543743	481.8407831	317.8498473	489.584571	379.0165682	410.1120029	559.7999099	469.7287989	550.7221768	302.9530332	540.5134387	556.0621516	420.0777803	524.9884113
ABCB8	1058.577159	0.027586269	0.11994494	0.229991099	0.818098686	0.842019571	3001.120688	1327.286853	711.6994562	976.8069655	1033.252953	992.5777273	803.6842296	1087.793371	2356.419294	989.318969	1110.614004	873.260396	1054.498103	1304.077169	1067.113897	867.2349277	1217.633096	948.5864376	990.5031002	1158.391264	781.0590009	854.4139963	676.8941773	1231.869861	449.5316368	865.7889324	1029.261477	1866.152094	2410.920826	2146.286946	988.2776228	908.43537	1961.973813	1102.282771	840.4537459	1567.880535	821.527382	572.4714306	1040.138747	922.0523366	949.818204	851.7173344	920.2192834
ABCB9	220.4909779	-0.555847018	0.115312653	-4.820347155	1.43E-06	3.53E-06	340.3390258	155.8843169	222.0221485	78.4156236	92.49560194	80.03642627	180.6446204	124.1757971	118.9359896	175.1769437	138.8267505	127.5996926	123.6783636	81.95813131	145.5444207	81.04446459	127.1357111	192.0149017	106.044751	111.5904974	93.58713673	167.6799243	118.7533644	160.6786776	95.925161	74.72286528	136.8332566	204.1103853	204.2495927	101.2091502	145.56027	66.30416169	173.2935487	107.7204983	93.79243116	148.9861178	88.84607478	107.7105903	110.0197857	197.330303	121.5476169	90.0854873	108.903649
ABCC1	2265.992889	0.647638905	0.095148583	6.806605861	9.99E-12	3.97E-11	3284.550566	4832.792183	4235.094421	2459.927155	2859.270295	3533.576709	3656.210251	2562.841182	3407.84648	2637.705292	2698.83347	1821.618528	1899.13083	1708.06548	2924.553065	3241.187018	4712.029858	3160.86069	6409.314669	3665.594274	3342.022892	2405.453296	1438.235192	2350.922779	2709.885798	3489.059656	1753.875327	1271.871517	1785.244858	2056.831117	2919.269681	3965.262288	2224.337822	2040.989971	2052.399082	2739.052473	3876.15902	3227.692833	2158.407487	2222.615485	6449.301997	3361.103983	3148.275397
ABCC10	553.1664778	-0.184890743	0.09528147	-1.940469039	0.052322713	0.073047826	514.9720014	614.8349877	404.5541915	647.1709182	590.430259	485.8904303	855.2969783	795.2606306	660.7554977	551.3766097	601.9279256	354.8866449	523.1551686	517.8593429	774.11836	607.5377017	756.8078549	967.7332227	452.0063502	441.7550424	603.505835	785.6463869	494.8056852	601.1205846	443.8889803	462.9496631	527.1092433	417.9403128	489.9404788	547.1823733	574.1767992	513.3445921	201.7718591	418.9130491	597.6968653	401.5572582	627.5003039	965.7704369	535.7485218	332.0801519	499.2914084	507.2728242	621.3135234
ABCC11	693.0775402	-2.512537085	0.311114061	-8.07593548	6.70E-16	3.78E-15	35.70770107	23.07995954	28.08185277	23.23425884	35.07124907	64.28122424	44.23949888	19.0782222	5376.897863	458.7625698	2217.601936	237.9202601	79.29205191	870.3518369	23.83369335	67.43845959	315.0029167	130.7451895	10.52926606	59.37842981	10.05843058	611.8433193	1433.617005	54.69912428	15.98752683	28.89284124	74.44073395	162.4552046	86.61216908	222.0071681	772.5581091	6.151932528	708.9281536	115.6997945	21.45578491	85.95352947	29.08414107	19.6778963	87.16543411	21.70128652	818.0809665	73.70630779	31.11532829
ABCC12	33.52336063	-2.57351911	0.418327781	-6.15192017	7.66E-10	2.57E-09	1.115865658	1.135079977	0	0.484047059	0	0	1.843312453	0	507.9557889	11.4870127	127.948535	0	5.602155841	21.75879592	0.317782578	44.95897306	5.339032486	2.73525501	0	0	0	26.37661731	13.85455918	0	0	0.664203247	1.290879779	2.082759034	5.170875766	0.652962259	24.19284266	0	8.482900983	2.279798906	0	3.085511314	0.398412891	0	6.909455143	0	17.46792099	0.481740574	0
ABCC2	63.61969702	-2.427541007	0.22794986	-10.64945162	1.75E-26	2.22E-25	13.3903879	8.702279826	30.71452647	10.6490353	15.801332	7.56249697	15.66815585	32.4664483	18.17077619	33.02516152	13.9862771	10.63330771	9.911506488	8.703518369	25.74038882	22.47948653	19.02030323	29.54075411	42.11706424	9.725777296	9.183784445	12.71729763	11.87533644	12.53521598	17.39819096	25.90392663	18.50261017	2.777012045	2.585437883	13.05924519	13.30606347	20.50644176	1.817764496	10.82904481	13.48649337	57.74314031	12.74921252	22.26709318	60.05911009	21.70128652	53.13159302	17.82440123	20.85389024
ABCC3	411.1611476	-1.109857994	0.261063516	-4.251294905	2.13E-05	4.63E-05	343.6866228	404.4668319	232.5528433	406.5995298	110.9947223	274.1405152	1005.526943	649.328966	452.6175159	344.6103811	592.0857306	81.74355305	60.33090906	311.8760749	149.3578117	256.7393988	445.8092126	1261.499611	17.29807996	218.0621646	383.9696544	884.0876908	179.4495285	675.1923154	264.7346355	502.8018579	94.66451716	144.4046263	187.4442465	391.7773556	538.6939633	281.6218002	97.55336131	128.2386885	54.55899591	55.97999099	308.7699908	136.4506757	86.10244101	71.66471363	240.9117437	156.5656865	590.8602233
ABCC4	8575.815099	1.854453992	0.233305724	7.948600476	1.89E-15	1.02E-14	11786.33102	50905.68846	48535.09473	11221.17893	33675.72167	25793.15633	6393.529244	18275.93275	27323.89172	24006.42067	23778.74311	8227.521843	9018.609034	15806.31465	9256.370932	9870.860848	24254.22351	5427.840043	24517.39602	21652.13968	39217.82084	3836.384785	26131.0181	20301.35206	29885.86009	37234.23772	23444.52826	17755.52076	14550.8444	9784.639455	7539.699416	16299.20346	31935.69852	16585.53704	21124.7528	57825.12676	23619.11144	49433.20579	14507.72981	16249.21679	13860.06748	21622.92565	42934.18783
ABCC5	3496.719272	-1.888811059	0.126816058	-14.89410005	3.60E-50	2.17E-48	1148.225763	1058.272899	1395.31706	607.4790593	674.0616991	622.6455839	1442.391995	1349.867897	1713.834572	1525.618875	1191.941615	435.3010345	470.1501556	1277.241321	1212.022753	637.7075389	1360.452215	2728.690398	1557.579287	1054.990895	741.6999247	1520.894594	868.2190422	1032.445971	708.6236158	938.8512895	1132.962153	331.1586864	1003.149899	896.517182	1368.911681	600.8387436	1016.130354	588.1881179	678.6158255	1437.407485	1058.583052	909.8437843	2476.77392	697.4692551	5806.62807	568.4538771	1478.971136
ABCC5-AS1	5.905326454	-3.765338446	0.377740956	-9.968043942	2.10E-23	2.08E-22	0	0	0	0	0	0	0	0.334705653	0.825944372	0.717938294	0.518010263	0	0	1.450586395	0	0	0.33368953	0	1.504180866	0	0.437323069	0	1.319481827	0	0.470221377	0	0.43029326	0	0	0.652962259	1.209642133	0.683548059	1.211842998	0	0	0.440787331	0	0	1.062993099	0	0	0	1.324056523
ABCC6	124.7366872	-0.578025474	0.191801566	-3.013663999	0.002581135	0.004407857	114.37623	48.05171904	48.26568446	175.7090825	33.91505404	129.1926566	111.5204034	108.4446314	94.9836028	50.97361887	71.48541629	121.618457	225.3790388	93.56282246	46.07847381	83.41072633	146.8233934	123.0864755	165.4598952	150.4936066	54.22806053	58.87637792	34.3065275	190.8771524	47.02213774	42.84110943	23.66612929	129.8253131	116.3447047	202.4183004	99.19065492	123.7221986	74.52834435	29.63738578	49.04179407	42.75637107	180.4810398	94.76460587	315.1774538	37.34640006	97.52922555	65.51671803	101.290324
ABCC8	448.2391847	-2.660724719	0.257908804	-10.31653312	5.93E-25	6.66E-24	32.3601041	23.83667952	184.2871588	159.2514825	140.6703946	195.3645051	69.124217	97.3993449	124.7176002	53.84537204	26.41852341	123.6122022	74.12083113	94.28811566	99.46594692	28.39514088	66.40421654	148.7978726	153.4264483	46.58135442	80.46744466	50.86919052	65.31435044	105.4097708	105.3295885	197.9325676	112.3065408	192.3080841	41.36700613	213.5186588	204.0263065	473.6988047	38.77897592	39.32653114	279.5382262	139.7295838	156.1778534	4.919474075	56.87013079	20.18724327	49.49244281	220.6371828	12.57853697
ABCC9	1473.743805	-1.888620279	0.149895028	-12.59961926	2.12E-36	5.76E-35	39.05529805	143.3984371	219.3894748	317.5348709	140.2849963	108.3957899	170.5064019	187.4351655	60.29393917	390.5584319	366.2332559	457.8968134	881.6931424	219.0385456	379.1146156	498.6896617	211.2254727	561.2743281	71.44859113	116.7093275	499.8602677	519.9961698	263.8963654	143.0154187	177.2734593	388.5588994	142.8573623	131.9080721	43.95244401	508.6576	208.864875	62.8864214	146.0270812	250.20793	378.8478592	267.1171224	314.7461842	392.0044079	246.6143989	306.3414167	174.6792099	356.4880246	138.6949208
ABCD1	579.4956809	0.989453442	0.144429018	6.850793934	7.34E-12	2.95E-11	785.5694236	673.1024266	368.5743177	663.1444712	339.5359388	363.6300626	476.4962692	324.664483	911.0166425	698.55396	621.6123156	637.3338811	864.0248047	577.3333851	320.0070561	519.3944519	480.1792342	668.4963246	573.0929099	395.685571	434.2618073	530.3584123	515.9173944	573.2012399	237.4617956	316.8249488	478.9163982	799.779469	583.0162426	812.9380128	347.9737203	477.800093	728.9235631	567.6699277	354.3269622	589.7734484	509.968501	342.5507475	661.713204	647.505828	502.2027286	419.5960398	326.710947
ABCD2	12.62683063	-0.215911199	0.271141563	-0.796304324	0.425855173	0.484372429	17.85385054	11.72915977	9.653136891	13.55331766	3.853983414	4.411456566	11.98153095	12.7188148	2.477833116	15.79464247	20.72041052	16.6145433	33.18199998	12.32998436	13.98243343	35.4939261	6.673790607	20.24088708	2.256271299	12.28519237	18.80489196	16.48538582	26.38963654	26.20999705	18.8088551	17.60138604	8.175571936	8.331036135	3.878156824	16.32405648	11.28999324	2.734192235	1.817764496	6.269446993	9.808358814	8.374959282	22.31112192	10.61570722	4.251972395	12.11234596	22.56273128	7.70784918	47.66603482
ABCD3	1187.687661	0.286105157	0.086555455	3.305454937	0.000948224	0.001710421	801.7494756	985.6277803	1408.480428	1433.263342	1264.877357	1336.671339	1087.554347	1014.158127	899.4534213	867.2694591	1267.053103	1009.499651	1480.692882	954.4858478	1373.456302	1061.26839	1118.527306	1583.712651	761.1155181	1192.175543	1349.57899	1237.816969	1349.170168	1090.56379	1101.728687	1244.052681	2225.046447	1301.724396	818.2910899	1002.297068	1358.024902	935.7772923	1661.43675	1056.686793	1150.030071	1754.333576	1247.430763	1217.440374	886.0047479	1067.400488	989.1210262	1336.348352	837.4657507
ABCD4	1051.572768	-0.729265735	0.113305923	-6.436254322	1.22E-10	4.43E-10	1544.916004	702.236146	542.3307817	684.9265888	1027.857377	582.9424748	1122.577284	859.1894102	732.6126581	873.7309037	907.0359705	608.7568666	550.3040776	711.5126266	661.3055448	743.0061864	641.0175878	982.5035998	813.009758	802.6325684	451.7547301	887.855779	554.1823674	880.3140314	715.6769364	820.2910099	648.4519425	1223.968059	942.3921083	751.5595604	818.1212961	759.4218932	518.0628815	697.0485157	536.3946227	491.0370863	694.4336697	894.308603	857.8354308	903.3791365	720.551741	743.8074459	828.8593833
ABCE1	2113.43018	0.004903894	0.101555422	0.048287863	0.961486827	0.96683729	644.4124178	1147.187497	2834.512014	1229.47953	1604.027897	2160.353301	1089.39766	1346.855546	1295.90672	1256.392014	1274.823257	1021.462122	1442.770597	1745.780726	1337.229088	1302.035522	1044.78192	1195.30644	933.3442273	1104.643548	1622.468585	1716.83518	1426.359855	1222.753341	1999.851518	1510.398183	1991.397206	721.3288787	766.5823323	1133.542482	1757.206806	1829.858153	1056.727094	1589.019838	1650.256371	2352.922771	1267.74982	1671.067668	1213.406622	1807.767635	1730.052008	1217.840171	1730.87289
ABCF1	2116.764671	0.282663331	0.058766916	4.809905804	1.51E-06	3.71E-06	4125.913272	2347.345393	2078.934663	2164.174402	2218.738252	2713.675996	1756.676768	2103.959732	2369.634404	1865.203688	1854.476742	2187.13848	2270.596856	2222.298357	2050.333193	2507.645879	2305.460965	2408.118511	1425.21137	2314.734996	2428.455001	2637.661731	2092.698178	2328.70126	2199.695604	1927.185721	3020.228391	3046.382213	3928.572863	1992.840815	2294.287913	1633.67986	2391.572156	2076.896804	2414.082313	2348.514898	2056.208932	3261.870232	1289.942125	2254.915074	1576.47987	1999.705122	2330.670494
ABCF2	1337.064677	0.299477887	0.064628332	4.633848311	3.59E-06	8.45E-06	1411.570058	1349.231733	1361.96986	1207.697413	1293.011435	2019.816899	911.5180082	1209.291523	1522.215478	1041.010526	1183.135441	1228.147041	1587.564778	1340.341829	1092.536503	1271.865685	1281.367797	1070.578811	1601.200532	1215.722162	1385.439482	1569.40873	830.6138102	1221.613776	1258.782627	1365.269774	1537.868111	1180.924372	1780.073982	1379.709254	1395.120594	1151.094931	1225.779192	1518.346072	1459.606396	1954.010237	1048.224317	1182.227296	1025.256844	1545.333473	1185.635137	1134.980792	1182.051461
ABCF3	1723.111164	-0.000103717	0.085222294	-0.001217023	0.999028957	0.999207331	3140.603896	1765.049365	1425.154028	1752.250354	1915.044358	2012.88461	1504.142962	1816.447577	2277.954578	1556.490221	1571.125128	1574.394123	1330.296545	1537.621578	2312.186038	1619.706161	1986.787464	1556.360101	2038.917164	2055.722191	1605.412986	1848.247256	1743.035494	1654.078727	1529.159919	1306.487787	2010.760403	2297.283214	2566.047099	1375.138518	1764.867872	1703.401762	1891.080998	2014.202334	2041.364678	1477.519132	1445.840383	1652.16653	1502.009249	1588.231365	1534.993557	1634.064026	1370.398501
ABCG1	773.6816338	0.345464765	0.118914925	2.905142193	0.003670863	0.006134166	786.1273564	1034.057859	1662.972219	612.3195299	610.8563711	1769.624291	576.9567979	552.9337381	808.5995403	776.809234	726.2503887	404.7302748	1012.697402	1282.318373	1407.776821	997.3793234	1157.90267	638.4085194	1852.398736	1124.606985	1874.366673	530.3584123	727.6942276	1055.807055	1484.018667	165.7187101	973.753647	497.7794091	1158.276172	967.037106	801.9927343	653.4719441	632.5820448	745.4942424	529.651376	1171.612725	599.2129886	2232.405551	1083.189968	520.8308765	1616.510522	646.0141094	555.7727255
ABCG2	226.1441363	-0.222503623	0.207285207	-1.073417764	0.283083718	0.338278325	171.2853786	151.343997	63.18416874	434.1902121	118.3172908	79.40621818	102.3038412	222.2445533	104.8949353	192.4074628	392.1337691	452.5801596	995.4599995	342.3383892	123.9352054	283.3598434	253.6040431	896.0695414	106.7968415	156.6362028	620.1241116	195.4695747	343.725016	433.6045165	135.8939781	287.9321075	102.4097958	587.3380475	77.56313649	1095.670671	128.2220661	119.6209103	92.70598932	144.1972808	133.6388888	249.0448418	331.0811127	165.7086004	520.8666184	484.4938386	155.0277988	259.1764287	190.6641393
ABCG4	9.546898946	-1.581618983	0.207424406	-7.625038019	2.44E-14	1.21E-13	2.789664146	1.891799962	0.877557899	8.228800007	3.468585073	1.890624242	10.13821849	1.33882261	2.477833116	2.153814882	8.288164208	11.29788945	15.94459739	3.626465987	3.495608358	2.957827175	2.335826713	10.94102004	3.008361732	1.535649047	2.623938413	2.82606614	3.298704568	2.279130178	0	3.653117858	3.012052819	14.57931324	0	21.54775456	0.806428089	3.417740293	1.211842998	1.70984918	4.291156981	10.57889594	3.585716022	1.294598441	8.503944791	7.065535146	2.911320166	6.262627459	1.986084784
ABCG5	28.86065649	-3.579740811	0.258503117	-13.84795993	1.31E-43	5.45E-42	12.83245507	4.161959917	1.755115798	6.29261177	4.624780097	1.890624242	4.608281133	5.020584789	4.955666233	3.58969147	2.590051315	2.658326928	1.292805194	2.90117279	1.58891289	0.591565435	4.004274364	2.188204008	2.256271299	1.023766031	4.373230688	3.297077163	3.298704568	5.128042902	0.940442755	0.99630487	5.163519118	2.777012045	2.585437883	1.305924519	3.225712355	8.202576704	0.605921499	1.70984918	2.452089704	11.4604706	1.195238674	1.812437817	13.81891029	9.084259474	2.183490124	2.408702869	2.979127177
ABCG8	10.45534958	-5.07281891	0.461632642	-10.98886528	4.32E-28	6.19E-27	0.557932829	0	0	1.936188237	0.770796683	0	2.76496868	0.669411305	0.825944372	0	0.518010263	1.329163464	0.861870129	0.725293197	0.317782578	0.591565435	0	0	0	0	0	0	0	0	0.470221377	0	1.290879779	0	0	0	0.403214044	1.367096117	0	0.569949727	0.613022426	2.644723984	0	1.035678753	0.531496549	0.504681082	0	0.481740574	0
ABHD1	90.76679571	-0.232218124	0.167502739	-1.386354189	0.165638778	0.209917802	156.779125	135.8312373	25.44917908	117.1393883	70.14249814	86.96871515	211.9809321	95.39111099	251.9130335	170.1513757	106.1921039	120.9538752	59.03810386	242.9732211	37.49834421	27.21201001	134.1431912	33.37011113	181.2537943	160.7312669	60.78790657	46.63009131	148.4417055	90.5954246	31.97505367	31.88175585	22.37524951	122.18853	223.6403769	105.1269237	78.62673866	25.29127817	235.703463	183.523812	52.1069062	172.3478463	45.41906962	86.99701523	241.2994334	92.86131906	61.86555352	63.58975574	65.87181201
ABHD10	1349.026219	0.285383825	0.083273766	3.427055591	0.000610164	0.001127211	2827.603579	1764.671005	1890.259715	1289.985413	1624.068611	967.9996122	2700.452744	884.6270398	3101.421117	1775.461401	1465.969044	1493.979734	1123.447714	1432.454065	2104.991797	1048.253951	1064.803291	854.4936653	1998.30428	2544.058587	1509.639234	1123.832302	981.0347385	1001.107931	1253.610192	1140.769077	1160.931215	1891.839456	2912.495775	1224.304236	922.5537336	1489.45122	3030.819337	1901.922238	1245.048547	1689.978626	958.9798296	1271.295669	2080.808991	1777.991451	919.9771723	1288.656035	1131.075285
ABHD11	2157.744624	-0.277255722	0.158204479	-1.752514998	0.079685293	0.107788009	3990.893528	2821.808824	1132.04969	1391.151248	1439.077407	1480.358782	3154.829264	1395.722571	2709.923485	2056.893212	1570.089107	1850.860124	1524.217324	4269.07576	1273.35479	2034.985096	2290.444936	1832.073806	8655.808793	2604.972666	1438.355573	1538.322002	2051.794241	1808.489797	1161.446802	878.7408957	2620.916246	2717.306286	2948.691905	3192.985448	1486.650182	2515.456856	6296.736216	2670.784419	1755.083205	3190.859486	1333.487947	662.0576427	3970.279224	2269.550825	1244.589371	1028.516125	1086.719391
ABHD12	2467.356137	0.073868648	0.116105594	0.636219539	0.52463334	0.580918128	6432.965521	2545.227669	3698.906545	2178.211767	1842.58947	2489.952127	3575.104503	2048.063888	5480.140909	2714.524689	2452.260585	2639.71864	3562.54018	3521.298473	1968.345288	2026.70318	2408.90472	1775.180502	4099.64495	2910.054943	2654.113705	1863.790619	2731.987123	2574.847319	2113.645092	1518.700724	3811.537695	5122.89297	6627.770013	2918.088337	3963.594056	3349.385488	4119.66027	3506.900668	4779.122832	1725.682399	1602.416649	2188.130285	4251.440899	2121.174587	4518.368897	1817.125444	1600.453322
ABHD12B	25.73472516	-3.404222885	0.329529335	-10.33056097	5.13E-25	5.80E-24	10.04279093	3.02687994	0.877557899	2.904282355	1.156195024	3.781248485	1.843312453	5.020584789	2.477833116	5.743506351	0.518010263	7.310399053	12.49711688	10.15410476	2.224478046	2.36626174	3.670584834	8.205765031	3.008361732	3.583181109	3.061261482	2.355055117	6.597409136	3.418695268	0	2.324711364	0.43029326	4.165518068	5.170875766	1.305924519	6.048210666	3.417740293	5.453293489	1.70984918	6.130224259	2.203936653	2.78889024	4.142715011	1.062993099	1.009362164	0	2.408702869	1.324056523
ABHD13	439.0144365	0.004264259	0.110569829	0.038566208	0.969236245	0.973712183	309.6527202	382.5219524	726.6179405	495.6641887	443.593491	692.5986808	409.2153646	449.1749858	415.4500192	458.0446315	514.9022014	344.2533372	600.7234802	465.6382327	278.3775383	543.6486348	454.1514508	649.3495395	359.4992269	445.3382235	729.8922019	658.9444216	632.0317952	462.6634262	557.6825536	393.5404238	629.9493324	442.2391682	263.7146641	419.8547327	462.889723	425.1668925	588.3497753	311.7625005	705.5888122	454.0109505	595.2288597	578.6855031	366.7326191	338.1363249	278.7589058	493.7840881	701.0879289
ABHD14A	436.0461045	0.459521403	0.101944575	4.507561113	6.56E-06	1.50E-05	1766.97327	672.3457066	222.8997064	666.5328006	452.0722545	400.8123394	1710.593957	408.0061905	1084.464961	728.7073683	614.3601719	869.9374873	427.4875842	693.3802967	398.1815703	320.6284658	525.8946999	338.0775193	1564.348101	853.3089869	383.0950083	447.9314832	731.6526731	746.4151335	336.2082849	323.7990829	223.3222018	1219.108288	2449.702394	684.3044477	403.2140444	758.0547971	538.0582909	759.7429856	369.0395004	418.3071768	302.3953846	303.9717139	1188.957781	859.4718824	459.2607561	347.8166943	265.4733328
ABHD14A-ACY1	13.35831385	-0.527031046	0.136567207	-3.859133215	0.00011379	0.000228877	13.94832073	6.053759879	10.53069479	4.840470592	6.166373463	6.932288889	2.76496868	10.37587523	8.259443722	15.79464247	9.324184734	7.974980785	6.894961035	13.05527755	7.94456445	3.54939261	7.007480138	9.299867036	23.31480342	14.33272444	5.685199895	3.768088187	9.23637279	14.81434616	4.702213774	6.642032469	2.581759559	4.859771079	2.585437883	13.71220744	11.69320729	3.417740293	8.482900983	6.839396719	6.130224259	7.493384621	6.374606262	5.69623314	20.72836543	14.63575137	12.3731107	6.744368033	7.282310876
ABHD14B	2156.8993	0.413175947	0.095688498	4.317926981	1.58E-05	3.47E-05	6965.791373	2745.001745	1333.888007	2820.058167	2623.021112	2684.056216	5619.338014	2589.617634	3610.202851	2868.163484	2994.09932	4297.18548	2147.349427	4208.876424	1383.943127	2127.269304	2906.435809	1574.959835	4980.342847	3218.208519	2277.578542	2481.286071	3174.013535	3002.75401	2233.551543	2050.395423	1350.690543	4761.881404	9233.891399	2792.719583	2070.100904	3164.143964	3269.552408	2844.619086	1548.494648	2145.311938	2061.3883	3250.477765	3211.833648	3651.367627	2290.48114	2473.737846	1810.316281
ABHD15	333.1039524	-0.180197617	0.098388838	-1.831484352	0.067028281	0.091881971	296.2623323	240.6369552	288.7165488	282.6834826	225.0726314	249.5624	255.2987748	303.5780269	314.6848058	285.739441	373.4853996	286.4347265	336.1293505	214.6867864	170.0136792	309.3887225	469.5011692	528.998319	337.6886044	266.1791681	345.4852244	349.0191683	436.7484848	274.065404	242.6342308	152.7667468	429.4326733	415.1633007	347.7413952	278.8148847	352.8122889	192.7605525	152.0862962	220.5705442	190.6499745	375.5508057	323.9096807	290.2489705	384.8035018	190.7694489	183.4131704	279.4095328	321.0837068
ABHD16A	919.2652733	-1.172237979	0.189571868	-6.183607258	6.27E-10	2.12E-09	93.17478248	190.6934362	192.1851799	229.4383061	270.1642373	272.880099	130.8751842	237.6410133	192.4450387	209.6379818	225.3344644	146.8725628	139.622961	166.8174354	188.4450688	196.3997244	226.2415016	234.6848799	87.99458065	143.8391274	223.9094112	277.8965038	211.7768332	229.0525829	149.530398	248.0799127	315.4049594	115.9402529	62.05050919	152.7931687	245.9605671	213.2669943	172.0817057	193.2129573	226.2052752	139.2887965	284.4668044	309.9268668	145.6300545	204.3958382	164.4895894	219.1919611	209.5319447
ABHD16B	84.41072988	-0.870943874	0.475888556	-1.830142505	0.067228632	0.092128431	0	0	0	0	0	0	0	0	0	0	0	0	0	0	0	0	0	0	0	0	0	0	0	0	0	0	0	0	0	0	0	0	0	0	0	0	0	0	0	0	0	0	0
ABHD17A	1715.30289	-0.430750853	0.175682467	-2.451871616	0.014211536	0.021721547	1978.429812	1069.623699	529.1674132	1050.382119	890.2701687	868.4267354	811.0574794	949.8946421	1727.875627	1285.109546	1384.641433	836.043819	904.9636359	1474.52107	946.0387348	1189.046524	1084.157284	1084.802137	1219.138592	893.7477452	728.5802326	1169.991382	1156.525821	1291.127246	452.8231865	766.8226486	965.578075	1932.800383	2161.42607	1388.850725	836.2659281	1473.729615	1700.821647	1494.408183	899.3038988	980.3110233	828.6988141	708.1453472	1537.619517	1388.377656	1016.050738	969.2620344	607.0799157
ABHD17B	647.0746541	-0.264491467	0.111470103	-2.372757003	0.017655875	0.026635373	547.8900383	449.113311	1106.600511	504.3770357	544.9532548	904.9788041	325.344648	403.3203114	620.2842235	593.0170308	461.0291341	655.2775878	415.4214024	571.5310395	697.2149762	534.1835878	524.8936313	807.9943301	250.4461142	649.5795468	1598.415817	609.4882642	488.8680169	505.3971171	672.8867911	564.5727599	823.5812993	497.0851561	350.3268331	428.9962043	868.1198376	538.6358702	813.7525729	589.3280173	556.0113403	997.0609419	740.2511522	824.9181265	557.0083838	593.5049523	866.1177492	530.8781123	851.6993583
ABHD17C	730.7951792	1.280340488	0.129450747	9.890560854	4.57E-23	4.44E-22	1789.290583	2143.787717	1184.703164	1790.974119	2290.422343	4291.086822	1347.461403	831.0741354	1730.35346	1191.05963	1442.140572	1692.02509	1728.91148	3337.799294	581.8599003	2636.015578	1384.477861	1122.001605	1257.495204	1500.841002	1600.165109	1201.549121	2154.054083	1609.635689	817.244754	914.9399726	3166.958392	1966.124528	2937.057435	848.850937	1091.500418	1198.943295	2177.075945	1838.087868	1824.967762	387.0112763	1698.434156	1316.865534	1204.902678	304.8273734	377.7437915	1880.7152	1359.144021
ABHD18	387.90709	-0.62456141	0.092379673	-6.760809891	1.37E-11	5.39E-11	207.5510125	227.0159955	344.8802544	288.9760944	308.3186731	294.3071737	332.7178978	306.5903778	157.7553751	255.5860326	197.8799205	252.5410582	182.2855324	227.0167708	137.9176389	290.4586286	255.6061803	371.4476304	259.4711994	187.3491837	242.2769801	321.7005289	266.5353291	248.4251895	360.6597965	305.8655952	349.8284202	207.5816504	175.809776	222.6601304	321.3615934	250.1785895	212.0725246	223.9902426	247.0480376	107.1113213	380.8827242	324.685289	302.4215366	273.5371464	248.1900441	293.86175	366.4326427
ABHD2	14479.242	0.553362578	0.151770822	3.646040581	0.000266312	0.000513887	13455.10811	30181.01988	13963.70129	12493.73865	11514.16085	17346.47742	6512.422897	10416.37461	17453.85647	19167.51657	7448.987582	41436.671	7615.915399	34243.26773	25327.90703	32863.23461	25656.38692	8182.241838	23356.92049	14394.1504	31953.88467	8966.636851	20400.50853	11198.50613	9563.362374	18760.08861	11011.20452	9970.861748	4074.650103	6508.074838	7157.049288	5391.143539	20707.36722	4805.246145	12400.83065	14822.79635	21235.0087	10664.38412	18498.7374	8110.224986	25622.52878	13677.57837	21219.32984
ABHD3	673.7458447	-0.107524751	0.121122584	-0.887734954	0.374683339	0.433138811	178.5385054	445.7080711	398.4112862	563.430777	481.7479268	597.4372606	473.7313005	439.1338162	597.1577811	482.4545335	529.924499	760.9460832	209.8653765	636.0821341	721.3664521	547.1980274	453.8177613	409.7412006	1101.812484	590.2011169	617.5001732	401.3013919	661.7201363	501.4086393	463.6382781	567.2295729	878.2285433	404.7495056	95.66120167	388.5125443	524.5814718	584.4335902	782.244655	618.9654031	485.5137613	330.590498	596.4240984	535.1869955	475.6894117	492.5687359	460.7164162	465.3613943	701.418943
ABHD4	1230.826325	0.532234899	0.093223622	5.709227825	1.13E-08	3.42E-08	797.8439458	1017.03166	993.3955419	1060.06306	603.919201	864.6454869	1161.286846	853.8341198	1224.875504	1919.04906	900.8198473	1486.004753	1472.505116	633.1809613	582.4954655	715.7941763	1268.020215	1250.01154	1055.934968	1186.032947	969.1079205	1381.475331	918.3593517	1007.375539	809.7212119	984.3492119	964.2871952	803.9449871	1197.05774	754.8243717	946.3433622	808.6373534	1535.405078	1586.740039	849.6490823	1617.689503	1222.729164	1084.614574	1871.399351	1542.305386	2468.7995	1010.691724	884.8007714
ABHD5	480.5087389	-0.387505824	0.094962096	-4.080636801	4.49E-05	9.45E-05	138.9252745	274.6893545	492.3099814	243.9597179	272.4766274	511.7289616	136.4051215	227.2651381	200.7044824	170.1513757	234.6586491	271.8139284	293.4667791	224.8408912	457.9246949	237.8093049	313.334469	333.7011113	367.0201313	245.1919645	367.3513778	302.389077	265.2158472	207.4008462	283.5434906	315.4965423	457.4017352	174.9517588	160.2971487	206.3360739	292.7333962	168.1528224	339.9219608	258.7571759	319.3846839	301.0577468	302.3953846	285.3294964	190.2757647	237.2001085	228.538633	249.5416172	326.3799329
ABHD6	299.3238178	0.237959363	0.11009992	2.161303682	0.030671889	0.044511983	157.3370578	200.909156	114.9600848	279.2951532	153.0031415	148.7291071	154.8382461	212.872795	189.1412612	159.3823013	211.8661976	295.7388708	325.7869089	198.0050429	162.0691148	183.3852848	266.9516243	236.3260329	643.0373202	220.1096967	251.4607646	231.7374235	232.2288016	199.4238906	180.5650089	148.1173241	204.8195917	233.9632648	124.1010184	225.9249417	136.286347	121.6715544	203.5896236	244.5084327	243.9829255	148.1045431	231.8763028	125.5760488	216.3190956	250.3218166	123.003277	211.0023713	192.3192099
ABHD8	321.2112374	0.806650586	0.165606599	4.870884306	1.11E-06	2.77E-06	903.8511834	388.9540722	158.8379798	380.9450356	323.3492084	252.0832323	357.6026159	274.1239295	468.310459	432.1988529	486.9296472	490.4613183	569.2652205	312.6013681	296.8089279	387.4753599	424.1193931	368.1653244	456.5188928	410.5301785	198.9819963	485.141354	237.5067289	469.5008168	182.4458944	242.7662867	169.1052511	787.2829148	895.8542264	407.4484498	323.7808777	373.21724	453.8352026	392.6953616	305.8981905	257.4198011	270.1239404	207.3946702	190.8072612	391.6325195	397.3952026	298.1974152	226.4136654
ABI1	1362.36466	-0.193299014	0.080789864	-2.392614675	0.016728799	0.025323754	855.3110272	1537.655009	1771.789398	1277.400189	1519.240262	1434.9838	1054.374723	1360.243772	1146.410789	1153.726838	1353.560817	1358.40506	1360.031064	1314.956567	1243.165445	1254.710288	1284.371002	1798.703695	1286.07464	1336.526554	1651.769231	1405.496894	1433.617005	1386.850714	1648.125928	1417.409729	1003.443882	963.6231797	867.4144097	1432.599197	1403.588089	1305.576792	1314.849652	1127.360559	1216.236493	1203.7902	1585.683308	1497.073637	1532.304552	1109.793699	1347.213407	1427.39732	1773.573712
ABI2	2448.732068	-1.063786198	0.11036665	-9.638656234	5.49E-22	4.96E-21	1305.56282	1592.138848	1169.78468	1696.100896	2032.590853	1683.915992	1515.202837	1474.3784	1246.350058	1634.745495	2062.716867	2118.02198	1957.737999	863.0989049	3084.397702	1691.877144	986.0525622	1710.628484	939.3609507	1366.727652	2104.83593	1802.088175	1874.323935	1373.745715	2078.84871	1945.45131	1817.128436	1360.041649	1791.708453	1419.539952	1792.286427	1546.185709	1286.371342	2172.078408	2096.536697	1539.670146	1824.33263	1911.086218	1490.316325	1280.880586	1669.642115	1790.629713	2288.962714
ABI3	161.2477413	-0.182763119	0.146041207	-1.251448977	0.210770718	0.260751959	463.0842483	178.9642764	68.44951614	217.8211767	58.58054789	78.7760101	144.7000276	161.3281246	154.4515976	195.2792159	267.811306	111.649731	349.0574024	283.5896402	148.7222465	189.8925046	192.538859	295.4075411	48.88587814	193.4917799	267.6417181	275.5414486	141.8442964	376.626262	94.51449686	66.42032469	63.25310919	370.731108	519.6730145	368.2707142	161.6888318	84.07641122	117.5487708	125.3889399	110.3440367	73.61148422	103.9857647	101.2375981	235.4529714	208.9379679	208.8872219	92.97593074	291.9544633
ABI3BP	371.7872831	-0.479551204	0.234991456	-2.040717615	0.041278903	0.058640486	102.6596406	211.8815958	173.756464	274.9387296	193.084569	132.343697	264.515337	249.3557112	90.02793657	381.9431724	338.778712	259.8514572	1182.485818	575.8827987	367.6744428	874.9252784	193.5399276	1074.955219	48.88587814	148.4460745	568.0826664	398.4753257	496.7849079	425.6275608	302.8225671	313.5039325	185.456395	140.9333613	112.4665479	642.5148631	157.6566914	115.5196219	236.915306	414.3534513	248.2740825	184.6898915	445.0271997	334.7831568	197.7167164	1126.952856	1438.192162	199.4405975	625.2856929
ABL1	2546.182016	0.395323672	0.072204603	5.4750481	4.37E-08	1.25E-07	1487.448923	2917.912262	3557.619723	3056.273132	3517.145264	4773.826212	2327.181972	2255.916098	2689.274876	3498.513306	3707.917463	3172.713189	4001.232076	2003.985104	5172.864805	3734.552591	3088.963983	4057.477283	2526.271764	1842.266973	3984.013157	3327.69288	2508.994694	2655.75644	3421.800964	3599.317395	3448.800477	1288.533589	1569.360795	2920.700186	3677.312085	3479.943167	2512.756456	2954.619383	3071.855376	3832.205052	3570.974745	3944.12361	2694.687506	3789.145563	5260.755539	3158.291202	2893.394517
ABL2	1355.753101	-0.88820889	0.080600165	-11.01993889	3.06E-28	4.45E-27	661.7083355	654.1844269	924.9460257	616.6759535	758.8493342	945.3121212	683.8689202	677.4442408	564.9459506	753.1172703	628.346449	507.7404433	812.743532	850.7689205	929.1962581	1357.642673	725.441039	1068.390607	758.1071564	459.670948	1178.148347	755.5016814	637.9694634	600.550802	843.5771511	872.7630664	720.3109169	444.3219272	510.6239819	603.9900898	930.6180145	790.8651039	724.6821126	699.8982643	702.5237001	998.8240912	881.6877286	1031.536038	621.8509628	743.8999147	803.5243657	693.7064262	797.0820268
ABLIM1	1903.41673	0.427388139	0.147222853	2.903001339	0.003696051	0.006170733	1075.694495	1405.607372	1730.544177	1128.797742	2007.925359	1170.296406	1680.179301	1385.681402	1017.563466	1310.237386	1275.341267	2621.110351	4051.220543	1364.276504	510.9943854	7911.596128	1768.220821	4630.239682	6486.027894	1154.808083	1730.924706	1968.355066	1667.825029	1552.087652	1157.685031	1970.02683	846.8171353	697.7242763	743.3133913	1922.973854	1452.376988	1280.969062	520.4865675	509.5350556	1946.346202	777.9896386	1864.173919	1650.613012	416.1617982	1932.423862	1558.284119	1200.015769	1256.52964
ABLIM2	149.3502798	-1.377246795	0.215634863	-6.38693937	1.69E-10	6.03E-10	78.11059609	33.29567934	79.85776883	21.78211767	35.84204575	27.72915556	25.80637435	103.7587523	42.12316298	99.79342286	90.65179602	59.81235589	477.4760517	51.49581702	102.3259901	928.7577329	43.37963895	60.72266123	61.6714155	35.31992807	56.41467588	81.01389601	110.1767326	57.54803701	56.42656529	104.944113	48.1928451	36.7954096	72.39226072	43.74847137	67.33674542	138.7602559	87.25269583	30.20733551	100.5356778	64.35495027	39.04446336	74.05103082	79.72448241	75.70216228	57.49857327	97.3115959	15.55766414
ABLIM3	670.4608518	-0.517932424	0.191938541	-2.698428467	0.006966771	0.011175862	787.2432221	842.9860632	350.1456018	689.7670594	165.3358885	251.4530243	288.4783989	454.1955706	1635.369857	552.8124863	486.9296472	515.0508424	953.6592982	1626.107349	1689.014402	1681.228966	775.160779	1323.863425	1240.197124	530.3108041	690.5331257	505.8658391	529.1122127	442.1512546	271.7879562	535.347817	574.4415019	307.554084	586.8943994	1186.432425	395.9561916	561.1929562	937.9664802	552.2812851	402.1427114	654.569186	441.0430708	274.9727088	967.32372	857.9578392	320.2452182	470.1788	389.934646
ABO	128.8225472	1.290841946	0.290445505	4.444351601	8.82E-06	2.00E-05	124.9769537	407.4937119	30.71452647	1051.83426	286.736366	873.4684	322.5796793	578.7060733	559.1643399	432.9167912	289.567737	514.3862606	32.32012985	87.76047689	101.3726424	990.8721036	661.3726492	1013.685507	9.777175628	175.0639913	161.8095355	234.5634896	133.2676645	780.6020861	21.15996198	80.36859288	358.4342854	56.23449391	16.80534624	188.0531307	123.3834976	58.78513305	10.90658698	30.77728524	11.64742609	20.27621721	687.6606505	18.64221755	18.07088268	31.79490816	75.6943243	163.7917951	234.3580046
ABR	1960.209097	0.479554555	0.091752742	5.226596424	1.73E-07	4.66E-07	2432.029203	2219.838076	1677.890703	1969.103437	1818.309375	2199.426202	1639.626427	2536.399435	2055.775542	1996.586395	2440.864359	2079.47624	2804.525401	2143.241398	3267.440467	2618.268615	2796.985644	4675.097864	2472.121253	1591.956178	2068.538116	3034.724023	1858.490153	2530.404281	2207.689367	2188.549699	3214.720944	1601.641697	1661.14384	2571.365377	1463.263767	1834.64299	1703.851255	1744.616113	2605.958333	2269.173178	2672.155262	2326.393398	2735.61274	1382.321483	2527.753734	1875.416054	2247.254933
ABRA	8.313606213	-1.526115841	0.344773779	-4.426426635	9.58E-06	2.16E-05	0	0.756719985	1.755115798	2.420235296	0.385398341	13.2343697	0.921656227	1.673528263	0.825944372	2.871753176	1.036020526	33.2290866	79.29205191	2.175879592	0.635565156	551.9305509	0	2.73525501	0.752090433	0	18.36756889	5.181121257	23.75067289	0.569782545	0.470221377	0	1.721173039	1.388506023	0	0	4.435354488	2.050644176	3.635528993	0.569949727	3.06511213	5.289447968	1.195238674	5.69623314	1.062993099	11.60766488	0.727830041	2.890443443	0.993042392
ABRACL	550.341163	-0.403851841	0.146695774	-2.752988925	0.005905389	0.009570524	372.1411971	485.8142303	602.8822767	370.2960003	460.9364163	248.9321919	430.4134578	377.2132705	462.5288484	226.1505626	247.0908954	538.311203	629.5961295	409.0653633	133.1509002	433.6174639	265.2831766	316.7425302	1121.366836	577.9159246	223.4720882	389.0551053	484.2498305	483.1755978	572.2594163	502.1376547	486.2313836	724.8001438	541.6492365	698.6696174	549.9839566	682.1809626	1318.485181	365.9077245	828.8063198	494.1225976	321.1207905	169.3334761	473.5634255	242.2469193	584.4475232	599.2852738	623.2996082
ABT1	611.3714896	0.114653601	0.088899576	1.28969796	0.197155548	0.245453071	1103.033203	672.7240666	799.4552462	671.3732712	765.0157077	691.3382647	650.689296	646.6513208	714.4418819	655.4776624	697.241814	677.208785	665.794675	721.6667314	557.3906418	563.7618596	755.8067863	695.3018237	767.884332	802.1206854	578.57842	758.7987586	697.3461456	765.2179574	673.3570125	548.9639836	631.6705054	873.3702882	1109.152852	620.9671085	627.4010531	866.7389384	558.0537004	697.0485157	636.3172781	494.1225976	493.2351595	952.8244525	791.3983621	775.6948228	726.3743813	671.5463598	569.675319
ABTB1	1018.03329	-0.539480918	0.194531009	-2.773238678	0.00555014	0.009035308	3405.62199	983.7359804	502.8406762	974.8707773	638.2196534	761.9215697	1340.088154	1080.764552	921.7539193	1304.49388	1139.622579	673.8858763	860.1463891	1082.862744	839.8993537	851.8542264	831.2206201	1092.460851	1560.587648	1033.491808	1074.940103	1026.804031	796.9670236	1346.396153	778.686601	852.5048674	462.9955476	1628.023311	2584.145164	1042.780728	1163.272518	1183.22169	745.2834435	800.7793659	1115.700815	558.0367606	845.4321555	1089.016208	749.9416312	995.2310934	778.7781443	753.4422574	700.7569147
ABTB2	355.1225727	-0.054375667	0.145755263	-0.373061431	0.709102723	0.747676096	133.903879	152.100717	152.6950745	217.3371296	167.2628802	126.0416162	144.7000276	306.5903778	74.33499349	268.5089219	180.7855818	396.7552941	549.0112724	373.5259967	251.0482366	430.0680712	283.9697903	469.3697598	337.6886044	78.31810138	142.1299974	341.4829919	296.8834111	278.0538818	451.4125223	274.315941	756.4555508	247.848325	246.9093178	336.9285258	329.4258743	126.4563909	246.61005	136.2179847	723.979485	62.59180095	154.9826147	398.7363198	100.9843444	204.9005192	152.8443087	154.6387242	148.6253447
ACAA1	1755.26444	0.654236723	0.14031054	4.662776757	3.12E-06	7.39E-06	5489.501107	3720.792166	1361.092302	3676.337415	3302.092989	2793.082214	2593.540622	3158.282538	3278.999157	2516.37372	2598.857489	4090.500561	2005.571791	3104.254885	867.2286554	3157.776292	3364.925224	2143.345826	3703.293292	3867.788066	3129.921204	2087.049844	2689.103964	2741.223822	1374.927308	2157.332146	3459.988102	5120.810211	3512.317364	2861.28062	1778.57715	3307.689056	3391.94855	3118.194954	3615.606268	1771.083494	2511.99328	2091.294321	2664.923699	2133.286933	1622.333162	2842.751126	2505.445955
ACAA2	1053.353756	-1.142389866	0.164602407	-6.940298677	3.91E-12	1.61E-11	940.1168173	556.9459089	412.4522126	813.1990595	346.8585073	647.223699	441.4733326	711.5842174	402.2349092	877.3205952	564.6311867	1245.426166	1088.972909	382.9548082	221.8122395	706.3291294	938.0012698	589.1739293	339.9448757	567.6782643	604.8178042	586.8797351	394.5250663	442.1512546	442.4783162	468.5953907	261.618302	1690.506082	199.078717	850.1568615	448.3740174	160.6337938	197.5304086	3097.676764	346.9706931	275.4920816	714.3543142	226.8136468	665.4336799	1209.215872	378.4716215	342.0358074	335.9793427
ACACA	9892.030373	-0.133808708	0.131356467	-1.018668598	0.308360325	0.364998933	5739.455014	13488.53373	13302.02264	6233.558029	8485.700681	6372.033905	4197.222456	7789.939358	13852.73901	5984.733618	5498.160931	3980.844575	4686.849764	5644.231662	13364.98188	5631.702941	9227.182894	4459.559769	12522.30571	6388.811917	6890.024949	3726.639217	4373.422516	6232.851256	8919.159087	14869.85019	6676.430219	3246.327081	5116.58157	6002.029087	7675.582549	6663.226476	9230.002191	4294.57119	5892.98458	42672.18069	8336.789752	6128.3701	9087.528002	10606.8823	17874.77799	9976.847283	8866.87552
ACACB	600.08685	-0.033258088	0.122240144	-0.272071735	0.785566862	0.813072044	853.6372287	480.1388304	273.7980645	1016.982871	398.1164867	359.2186061	1144.697033	949.2252308	294.0361965	893.1152376	839.6946363	649.2963523	871.7816359	617.9498042	489.3851701	1071.325003	629.0047647	1876.384937	292.5631784	412.0658275	806.4237389	1045.173461	645.8863544	636.4471023	386.9921936	735.2729943	291.7388302	635.9357583	492.5259167	816.2028241	629.4171233	302.1282419	178.1409207	485.5971671	332.2581548	355.2745885	965.7528487	1335.248832	404.4688741	1138.05584	442.5206652	748.6248517	445.2140058
ACAD10	986.0937096	-0.06299007	0.09270632	-0.679458207	0.49684758	0.554415186	2128.513744	1387.824452	869.6598781	813.6831066	1093.760493	892.3746425	1117.047347	989.3899091	1328.11855	1329.62172	1074.871296	883.8937037	633.9054802	4353.209771	692.1304549	855.403619	1105.847104	894.4283884	929.5837751	741.7184896	850.5933688	1077.673221	997.5282613	1156.088783	766.9310666	990.6591428	752.1526182	1119.135854	1468.528717	851.4627861	902.3930314	1064.967875	850.7137843	816.1680085	538.2336899	904.4956025	854.595652	737.6621916	1275.060222	1079.008153	655.7748673	847.3816693	940.7421595
ACAD11	45.93860078	-1.202928798	0.141024934	-8.52990153	1.46E-17	9.39E-17	3.347596975	25.35011949	29.83696857	14.03736472	25.05089219	27.72915556	15.66815585	32.13174265	19.82266493	32.30722323	16.57632842	8.639562517	12.06618181	15.95645034	60.6964724	13.606005	17.68554511	32.27600912	26.32316515	3.071298093	27.55135334	23.55055117	25.07015471	17.09347634	23.51106887	18.59769091	16.78143713	2.082759034	6.463594707	12.40628293	18.54784604	19.8228937	16.96580197	13.10884371	26.97298674	37.02613577	23.90477348	20.45465537	17.00788958	26.74809734	36.39150207	14.45221721	31.11532829
ACAD8	1994.103738	0.754955379	0.138208479	5.46243895	4.70E-08	1.34E-07	6903.302896	8044.690159	1622.604556	3325.887344	3155.641619	3087.389388	2910.590364	3082.304355	3179.059888	2695.140355	2067.37896	2340.65686	2311.104752	13148.11508	1250.474444	6692.971332	3343.235405	1303.075487	3854.463469	7276.928949	3369.574245	1503.467186	4756.072246	3464.277871	1827.750494	1853.459161	3581.761095	14466.84425	916.5377295	2854.098035	1295.123511	1401.27352	1584.484719	2131.611978	2916.760702	921.6863083	2676.139391	4199.936262	955.6307959	1598.324986	1093.200722	2871.17382	10029.72816
ACAD9	1324.497043	0.013108441	0.071343916	0.183735933	0.854220618	0.873637382	1838.388672	1533.114689	1784.075209	1085.717554	1202.057427	1143.827667	1352.991341	1087.458665	1429.709708	1197.521074	1063.99308	1186.278392	1038.122571	1376.606489	1653.422753	1055.944301	1179.2588	1019.156017	1489.891148	1535.649047	1120.421702	1280.678972	1009.403598	868.9183806	1008.624855	983.3529071	1275.819515	1414.887637	2082.570215	935.0419553	1260.850317	1222.183929	1574.184054	1253.319449	1180.681192	1217.895395	1100.814819	978.7164213	1023.662354	1151.177548	1297.720964	1071.872777	949.679541
ACADL	921.0966785	-0.56050181	0.2989355	-1.874992463	0.06079376	0.08393652	509.3926731	1241.777495	124.6132217	1035.37666	402.3558684	1665.639958	1896.768514	1033.23635	1874.06778	328.8157386	539.766694	235.2619332	850.2348827	2243.33186	895.1935223	816.9518657	1602.043435	495.0811569	1530.504031	1980.475387	788.4934931	270.8313384	1457.367678	871.7672933	298.1203533	490.5140978	169.5355444	431.13112	338.6923627	1241.934217	437.4872382	560.5094081	8318.696257	772.8518293	340.8404688	1546.722743	728.6971783	525.0891276	265.2167782	530.419817	343.5357795	646.9775906	371.0668405
ACADM	1391.328973	0.063097166	0.113866322	0.554133695	0.579487352	0.632127156	373.8149956	950.818661	1462.01146	990.3602832	1350.05039	1243.400543	780.642824	968.6381586	1409.887043	936.9094736	905.99995	912.4707182	1060.531194	1229.37197	902.8203041	1176.62365	972.0376019	902.6341534	439.9729033	1130.237698	1109.925949	933.5438482	1246.250586	1185.717475	1630.257516	1288.222197	1095.526639	1035.13124	314.1307028	1083.264388	1045.534017	1138.791066	971.2921626	1365.029595	1316.159148	1754.774363	1333.089535	1229.09176	830.1976102	1076.484748	1157.249766	961.0724447	809.3295496
ACADS	576.5479127	0.378713601	0.190236295	1.990753666	0.046507975	0.065479955	1746.887688	817.2575837	311.5330542	622.9685652	438.5833125	430.4321192	510.5975496	499.7155393	645.888499	667.6826134	639.2246645	1442.142359	607.1875062	1021.212822	227.8501084	597.4810893	642.3523459	574.9506032	491.1150527	604.5338414	335.8641169	634.4518484	441.3666712	748.1244811	320.6909794	259.3713679	228.0554277	1537.076167	1500.846691	661.4507686	418.132964	280.9382521	910.7000127	510.1050053	605.6661568	383.925765	541.0447065	720.5734922	529.3705632	737.3390606	240.9117437	419.1142992	442.8969069
ACADSB	2210.529267	0.427374404	0.119961059	3.562609462	0.000367187	0.000697546	1342.94432	4802.901744	2414.161781	1903.757084	2819.574266	3707.51414	2644.231714	2261.271389	4496.441162	2247.864798	2673.968978	2952.072054	2133.99044	4526.554845	4403.513184	2689.848033	3376.604358	2310.743433	1895.267891	3970.676552	2809.363394	1571.292774	2588.163604	3810.135876	2804.870516	5000.454144	2164.375097	1690.506082	1247.473778	1708.802232	1725.75611	1881.124257	5662.336406	2207.415291	3392.466105	2775.637821	2117.962931	3036.351183	1837.915068	1463.070456	1251.867671	2274.778989	3608.385039
ACADVL	9921.958315	-0.157614474	0.153107731	-1.029435109	0.303275258	0.359568692	16650.94736	7689.410126	5374.164575	9519.269467	7871.761123	8179.470681	15447.88001	11232.387	13571.09198	8094.754264	11837.05252	7224.003428	7351.321269	4575.874782	5840.843784	8685.363717	8621.870086	8796.580114	7588.592468	9376.161196	6286.081791	7877.188354	5420.431346	8678.92772	4179.327603	6111.001973	8997.432063	12071.67136	14739.58137	7401.980171	5610.723428	12867.10866	11247.11486	8713.391421	11772.48267	5192.033967	6121.614076	3993.059431	8574.633832	6112.697264	3577.284653	5632.992529	5832.137969
ACAN	61.47817298	-0.949917844	0.291297061	-3.260993577	0.001110226	0.001988714	58.02501424	306.0932339	19.30627378	11.61712942	139.1288013	40.96352525	16.58981208	16.40057698	43.77505172	21.53814882	42.99485183	19.27287023	57.31436361	50.04523062	141.0954646	86.96011894	6.340101077	38.29357015	9.777175628	13.82084142	49.85482985	29.67369447	4.618186395	21.6517367	9.404427549	15.94087793	228.0554277	18.7448313	55.58691448	16.97701874	9.273923021	36.91159517	84.22308834	201.7622032	150.8035168	44.96030772	29.48255396	10.35678753	209.941137	49.9634271	106.9910161	31.79487787	9.599409791
ACAP1	361.4123737	-0.533434609	0.18090648	-2.948676071	0.003191383	0.005377853	724.7547452	328.0381134	210.6138958	298.1729885	230.8536065	230.0259495	611.0580783	380.2256213	288.2545859	364.7126533	482.2675548	221.9702985	304.2401557	303.8978497	517.0322544	446.040338	336.0253571	538.2981861	257.2149281	344.4972695	329.7415939	381.9899399	428.1718529	691.1462266	230.4084749	197.600466	125.2153386	583.8667825	844.1454688	513.881298	227.009507	280.9382521	329.6212954	261.6069245	226.8182976	356.1561631	243.0318637	157.6820901	511.8311771	290.6963032	422.141424	211.4841119	592.8463081
ACAP2	1451.971943	-0.476947848	0.102041241	-4.674069484	2.95E-06	7.02E-06	373.8149956	847.1480231	1463.766576	1026.663813	942.2989448	985.6454384	941.9326636	962.2787512	716.0937707	821.3214083	865.0771392	929.0852615	880.4003372	876.8794757	1908.602164	1003.886543	811.5329378	1481.961165	828.8036571	787.2760779	1146.223763	1195.896988	881.4138605	965.7814131	1201.885841	1042.466996	1098.538692	665.7886378	199.078717	1034.292219	1100.774341	648.6871077	1001.588238	856.0644894	1004.130734	1382.749856	1284.483162	1288.643288	791.9298586	1024.502596	1012.411588	924.4601611	1443.883638
ACAP3	2368.466177	-1.182948985	0.208274704	-5.679753536	1.35E-08	4.04E-08	1978.987745	767.6924247	561.6370555	817.5554831	543.7970597	496.6039677	901.3797897	1052.983983	983.6997472	832.0904827	1146.874722	440.6176884	811.0197918	990.0252144	526.5657318	709.878522	892.6194937	1226.488347	1628.275787	621.4259809	450.8800839	973.5797852	729.0137095	953.2461972	334.3273994	820.2910099	941.4816525	1126.078384	1045.809624	1762.345138	578.2089397	989.0940409	931.3013437	702.7480129	784.0556827	486.1884257	620.7272848	404.4325529	1496.694283	1198.617569	716.1847607	525.578966	509.0997331
ACAT1	2066.891999	0.305882883	0.125282786	2.441539594	0.014624785	0.022317907	1561.653989	1131.296377	2522.101402	1335.485836	1895.389043	1452.629626	900.4581334	1493.121916	2182.970976	1641.20694	1286.737493	1058.678699	2357.645739	1652.217904	2560.056448	2486.349523	1814.603666	960.0745087	1920.838966	3011.919664	1158.906132	1113.470059	860.3021513	1200.531822	2508.631049	1990.285029	1649.314065	2075.122251	3322.287679	1599.757535	1539.471222	1290.538735	1004.011924	1277.257337	2800.286442	179.8412309	1401.616552	1868.882309	1661.458214	1416.639797	1424.363391	1266.977709	1099.628942
ACAT2	752.1879347	1.149880108	0.115239706	9.97815901	1.90E-23	1.89E-22	1697.789599	1947.040521	793.3123409	2069.301178	1653.358885	1841.468012	833.1772289	1878.368122	1542.038143	1068.292181	715.3721732	1501.290133	671.8277659	654.2144641	1977.878766	1306.17648	3157.704026	881.2991644	1627.523697	1822.303535	1077.126718	646.698135	1664.526325	1113.924875	995.458656	999.293785	1044.752035	5549.164319	946.2702651	999.6852189	1137.466819	1665.806619	5619.31598	1357.620249	742.9831802	597.266833	1376.51654	433.431558	1039.607251	506.1951251	546.6003611	1976.099834	1595.157096
ACBD3	1659.149765	0.07911062	0.092440033	0.855804766	0.392105779	0.450421111	547.3321055	1520.62881	3060.044394	1354.847719	1767.051395	2775.436388	984.3288501	1386.685519	1317.381274	872.2950271	1105.433901	1538.50671	1309.611662	1532.544526	2742.145866	2134.368089	1408.169818	1890.061212	976.9654724	1704.058559	1611.098186	1805.856263	1721.923784	1227.881384	2117.406863	1774.751076	2392.860818	1222.579553	1040.638748	1394.727386	1995.90952	1138.791066	1934.707346	1395.236931	2091.019495	1991.036372	2181.31058	2355.133484	669.1541557	1413.107029	2281.74718	1813.75326	1380.990953
ACBD4	486.306287	0.042601269	0.149535237	0.28489117	0.775727521	0.80418833	1726.802106	576.9989885	320.3086332	550.8455534	509.111209	441.7758647	842.3937912	558.2890285	623.588001	727.98943	803.9519282	471.8530298	474.4595062	527.2881545	429.0064803	556.0715089	563.2679273	564.0095832	541.5051117	651.6270788	315.7472557	683.9080059	489.5277579	700.2627473	505.9582021	403.8355741	230.206894	908.7771918	1259.108249	538.6938639	547.9678863	484.6355736	694.3860376	557.9807824	383.1390162	469.4385071	440.6446579	566.2573581	521.9296115	592.4955901	343.5357795	452.3543988	383.9763916
ACBD5	1187.347849	-0.095195308	0.103791019	-0.917182515	0.359047008	0.417020853	598.1039929	1405.607372	1335.643123	1256.586166	1426.74466	1053.707911	1165.895127	1147.370977	1165.407509	782.5527404	1085.749511	1228.811623	804.9867009	1011.058717	1658.507275	1362.375197	1312.400923	973.7507837	1190.559155	986.910454	1384.564836	806.3708719	1340.593536	1079.16814	1698.909837	1775.415279	1030.122064	912.9427098	531.3074849	1068.899218	1103.59684	1186.63943	2034.078472	1057.826693	935.4722219	1310.019947	1737.877032	1534.875912	1064.587589	856.948477	964.3748048	1330.085724	1358.150978
ACBD6	931.6342102	-0.210694007	0.076499007	-2.754205774	0.005883476	0.00953846	1578.391974	728.7213454	802.9654778	732.8472477	894.5095504	697.6403455	1015.665162	742.3771375	873.8491457	791.1679999	791.0016716	513.0570972	823.5169086	723.842611	747.4246235	745.9640135	688.0678116	673.4197836	1063.455872	1005.338243	580.7650354	692.8572153	819.3982146	789.7186068	920.693457	785.0882379	728.4864889	1129.549649	1674.071029	901.74088	908.8444561	1203.728131	1256.075267	838.3960479	978.3837917	571.7011678	650.6082516	643.1565054	1080.532485	905.902542	1101.206853	761.1501066	688.1783778
ACBD7	125.0245303	-1.685698245	0.195433398	-8.625435895	6.38E-18	4.20E-17	2.789664146	17.78291964	13.16336849	7.260705889	14.25973863	13.86457778	1.843312453	6.024701747	9.911332466	17.23051905	4.662092367	6.645817321	5.171220776	12.32998436	31.7782578	10.05661239	10.01068591	9.846918038	5.264633031	2.559415078	15.74363048	19.78246298	11.21559553	7.976955625	7.993763416	8.966743833	6.024105637	5.55402409	1.292718941	26.77145263	13.70927751	15.72160535	24.84278145	5.12954754	7.356269111	11.01968327	5.976193371	10.8746269	9.03544134	5.551491901	29.8410317	6.744368033	32.10837068
ACCS	598.3068137	-0.668523201	0.214736375	-3.113227563	0.001850533	0.003221575	1402.0852	516.4613897	221.1445906	592.9576476	838.6267909	646.5934909	1475.571619	772.8353518	495.5666233	643.9906497	663.5711469	255.8639669	170.6502856	724.5679042	383.2457891	483.9005258	414.1087072	480.3107798	343.7053279	600.9506603	236.1544572	465.8299021	482.9303487	1080.877487	356.4278041	561.9159469	265.9212346	757.4300353	1358.647607	810.3261637	544.742174	952.8659938	388.3956807	518.0843015	710.4929916	215.1042173	608.3764851	502.8220344	1028.445823	324.0052546	358.0923804	451.3909176	462.0957265
ACCSL	0.552955131	-1.260021438	0.486674868	-2.589041515	0.009624349	0.015125038	0.557932829	0	0	0	0.770796683	0.630208081	0	0.334705653	0	0.717938294	0	0	0.861870129	1.450586395	0.635565156	0	0	0	0	0	0	0.471011023	0.659740914	1.139565089	0	0.332101623	0	0.694253011	0	0	0.403214044	0	0	0.569949727	0	0.440787331	0.398412891	0.517839376	1.594489648	0	0.727830041	0	0.331014131
ACD	539.4369476	-0.438894452	0.128027409	-3.428128835	0.000607757	0.001123074	908.314646	484.3007903	208.85878	496.6322828	470.9567732	435.4737839	683.8689202	452.1873367	378.2825224	422.1477168	529.924499	560.9069819	571.4198958	513.5075838	477.6272148	457.8716467	425.1204617	508.7574319	324.1509766	506.2523024	412.3956539	592.0608563	515.9173944	451.2677753	417.5565832	311.1792212	372.2036697	958.7634086	1372.867516	451.1969211	333.8612288	751.2193165	212.6784461	568.8098272	436.4719672	235.8212219	424.7081422	343.0685868	808.9377482	329.0520654	304.2329573	432.6030353	213.1731002
ACE	475.9086669	-0.501758291	0.213102635	-2.354538186	0.018545738	0.027885811	1466.805408	304.5797939	292.2267804	781.2519536	637.4488567	962.3277394	726.2651066	717.2742135	364.2414681	583.683833	594.6757819	370.8366065	209.0035064	798.5478103	427.0997849	398.7151032	540.9107287	846.2879002	118.8302884	449.9451707	511.6679905	499.2716847	212.4365742	499.6992916	215.3613909	407.488692	787.8669587	1839.076227	683.84832	787.4724847	306.8458878	683.5480587	247.2159715	437.1514403	166.7420998	266.676335	994.040164	378.5405841	239.1734472	438.5678601	414.8631236	491.8571258	269.4455024
ACE2	38.94865879	-1.342195897	0.217990133	-6.157140579	7.41E-10	2.49E-09	41.28702936	14.75603971	129.0010112	7.744752948	6.551771804	8.192705051	12.90318717	11.71469784	9.911332466	17.94845735	13.46826684	10.63330771	8.618701294	11.60469116	11.44017281	13.606005	21.35612994	66.19317125	13.53762779	17.91590554	16.18095355	75.83277476	6.597409136	14.81434616	11.75553444	11.62355682	4.733225858	8.331036135	9.04903259	17.629981	12.49963538	8.202576704	28.47831044	2.849748633	6.130224259	6.611809959	12.35079963	3.883795323	3.188979297	9.084259474	3.639150207	6.744368033	32.10837068
ACER1	11.75057031	1.531857481	0.286177133	5.352829778	8.66E-08	2.41E-07	20.08558185	14.75603971	4.387789496	95.35727067	25.82168887	65.54164041	27.6496868	67.27583617	33.86371926	45.23011252	49.72898525	23.92494236	9.911506488	11.60469116	20.02030241	20.11322479	67.40528513	28.44665211	11.28135649	44.53382235	11.37039979	14.60134172	49.48056852	28.48912723	12.69597719	11.95565844	20.65407647	28.46437346	9.04903259	59.41956559	9.273923021	23.92418205	106.0362623	6.269446993	11.64742609	10.1381086	52.98891455	5.955152828	1.594489648	3.028086491	45.12546257	44.80187336	9.930423922
ACER2	218.1365988	-0.178071916	0.176482121	-1.009008253	0.312970676	0.370048206	17.29591771	240.2585952	228.1650538	102.1339295	294.4443328	221.8332445	10.13821849	134.886378	96.63549154	108.4086824	103.6020526	132.9163464	53.43594802	158.113917	307.9313181	184.5684157	269.287451	547.0510021	109.8052032	34.80804506	213.4136576	170.9770015	128.6494781	83.75803406	152.3517263	554.9418128	292.5994167	23.60460238	11.63447047	105.1269237	104.8356515	33.49385488	117.5487708	70.10381637	83.98407235	597.266833	297.216017	363.7821619	54.21264804	117.5906921	283.1258861	241.833768	348.8888938
ACER3	1447.731609	-1.049712682	0.136683286	-7.679890603	1.59E-14	8.03E-14	1236.937082	499.81355	1204.009438	659.7561417	522.600151	598.6976768	694.9287949	582.3878355	742.5239906	603.0681669	660.9810956	639.992208	800.6773502	630.2797885	1110.014545	263.2466186	522.8914941	690.3783646	319.638434	606.0694904	654.2353109	663.6545319	568.0369266	905.954246	699.2191882	695.7529011	703.5294798	424.1885899	462.793381	730.6647681	1791.883213	461.3949396	1336.662826	508.9651059	674.3246685	817.219711	822.3242078	415.8250192	1121.989216	679.3007362	747.4814525	718.2751955	869.2431073
ACHE	171.253524	-0.604839191	0.258284416	-2.341756423	0.019193236	0.028766746	409.5226967	55.99727888	23.69406328	94.38917655	26.9778839	424.1300384	141.9350589	64.9328966	124.7176002	167.2796225	150.2229763	45.19155778	334.8365453	229.9179436	49.89186475	779.6832433	85.7582093	173.9622187	33.09197905	61.42596187	490.6764832	294.3818896	118.0936235	181.1908492	37.61771019	65.0919182	827.0236454	129.1310601	177.102495	99.90322567	657.2388924	82.7093151	53.3210919	85.49245899	327.3539754	12.78283259	91.23655213	175.5475486	137.6576063	91.34727582	87.33960497	40.4662082	128.1024686
ACIN1	4627.526188	-0.537535902	0.0899987	-5.972707402	2.33E-09	7.48E-09	3503.260235	3262.598215	3596.232271	3559.198027	3479.761625	3157.972693	3874.642777	3916.056135	3420.235645	3749.791709	3778.366858	3144.136175	2419.269453	2884.491046	2607.723835	3405.050644	3225.443	4483.082962	2724.071548	2453.967177	2771.75361	4668.190252	3546.10741	3683.644151	2831.202913	3277.17882	3691.485876	2536.800503	3320.994961	2954.001261	3564.815367	3993.287759	2279.476679	3193.998268	3374.075432	3275.931441	3606.433493	3040.493898	3616.302522	3607.965054	3909.902982	3247.413208	4236.649859
ACKR1	350.6345856	0.770537303	0.360801144	2.135628772	0.032709684	0.047245916	1817.187225	468.7880306	236.9406328	838.8535537	323.3492084	682.5153515	494.9293937	903.0358507	385.7160218	388.404617	2084.473298	101.0164233	2150.796908	1518.038662	250.0948889	2412.995409	977.710324	2111.616868	57.1588729	351.6636317	1062.695057	1068.724012	895.2684197	1076.319227	298.5905747	276.6406523	463.8561341	1271.871517	2295.86884	851.4627861	361.6829978	351.3437022	150.2685317	202.9021027	1535.008154	100.4995114	503.9923076	322.3550118	814.2527137	1960.181322	219.8046725	257.731207	653.0908799
ACKR2	104.401327	-1.715025241	0.150175571	-11.42013467	3.32E-30	5.66E-29	38.49736522	18.91799962	28.08185277	25.65449414	16.18673034	24.57811515	45.16115511	17.73939959	24.77833116	47.3839274	36.26071841	170.7975051	23.70142856	32.63819388	16.52469406	26.02887914	26.3614729	68.92842626	218.858316	19.96343761	58.16396815	24.96358424	83.12735511	39.31499558	19.74929785	15.27667468	24.52671581	36.10115659	45.24516295	13.71220744	29.43462524	6.835480587	61.19807138	24.50783824	19.0036952	67.44046159	23.1079477	2350.731849	30.29530332	40.87916763	121.5476169	12.52525492	51.63820439
ACKR3	751.3901422	0.693028524	0.208176122	3.329049057	0.000871431	0.001579146	62.48847687	135.4528773	150.9399587	379.4928944	89.02701687	81.92705051	142.8567151	147.2704871	76.81282661	152.9208566	321.1663631	128.2642743	723.5399736	239.3467551	408.3506127	618.1858796	390.7504401	1042.67921	127.1032832	114.1499125	427.7019613	492.2065194	160.9767829	182.3304143	88.40161896	291.5852254	102.4097958	151.3471565	68.5141039	371.5355255	153.6245509	98.43092045	516.245117	212.0212983	316.3195718	1273.434598	158.9667437	141.6290694	305.6105159	292.7150275	166.6730795	117.5447	157.8937404
ACKR4	30.09920413	-2.95041577	0.163981155	-17.99240753	2.23E-72	4.51E-70	1.673798488	2.270159955	8.775578992	4.840470592	2.69778839	4.411456566	2.76496868	10.04116958	1.651888744	5.025568057	6.216123156	2.658326928	6.464025971	2.175879592	9.53347734	14.78913587	9.00961732	16.95858106	2.256271299	2.047532062	4.810553757	9.89123149	2.638963654	6.837390535	2.821328265	4.317321105	3.872639338	2.777012045	3.878156824	11.10035841	6.048210666	0.683548059	4.847371991	2.849748633	3.678134555	5.730235298	8.366670719	3.624875635	3.188979297	7.065535146	4.366980248	2.890443443	4.63419783
ACLY	8246.987337	0.600149288	0.122206382	4.910948837	9.06E-07	2.28E-06	6384.425365	15068.1867	17287.89061	8068.58043	13566.79241	11366.43295	5065.422622	8140.710882	11231.19157	9582.322409	6568.888145	9243.667312	6758.35462	10451.47497	18131.40277	10939.81959	11040.11811	6159.247233	9973.471231	9052.65113	14651.63477	6301.18547	10920.69134	8129.657347	10316.65702	8938.515195	11692.78904	5898.373584	5488.884625	5813.322994	7701.388248	9015.998894	13603.54357	10183.29177	10341.68833	10734.49386	14533.70386	9298.841681	8418.373846	7100.358141	10357.02149	11291.03557	11510.35437
ACMSD	46.10822567	-4.363007486	0.29080357	-15.00328034	6.99E-51	4.46E-49	5.021395463	2.648519947	3.510231597	1.936188237	3.853983414	9.453121212	4.608281133	10.71058088	3.303777489	5.025568057	1.036020526	2.658326928	0.861870129	3.626465987	1.906695468	1.18313087	2.669516243	5.470510021	0	1.023766031	3.061261482	2.82606614	1.979222741	3.418695268	6.112877907	8.63464221	3.442346079	2.777012045	0	3.264811296	7.661066844	1.367096117	0.605921499	0.569949727	3.06511213	0	7.569844936	4.401634699	0	0.504681082	5.822640331	3.85392459	5.296226092
ACO1	1356.14148	0.243778695	0.090262171	2.700784749	0.006917609	0.011101767	1075.694495	1505.87277	743.2915406	1772.096284	1797.883263	1695.259737	1046.079817	1068.380443	1338.855827	985.0113393	1366.511074	2056.880461	2773.498076	1406.34351	670.5212396	1464.716017	1297.718584	1685.464137	556.5469204	1054.479012	1466.34425	1246.766179	1519.383324	988.5727149	1310.506979	1240.399564	2180.295947	2198.005034	1701.218127	1562.538686	829.8145034	853.7515253	1672.949258	1767.984052	1940.829	1628.268399	1903.616795	1560.250041	665.4336799	660.1228551	1075.732801	1239.036756	989.7322509
ACO2	1454.558131	1.056204068	0.088301692	11.96131179	5.67E-33	1.20E-31	1210.714239	3046.933019	2030.668979	2411.038402	2616.083942	2696.660378	536.4039239	2508.618866	3429.321033	1760.384697	2105.193709	2520.75851	2375.745012	2108.427325	2822.227075	2640.748102	2574.748416	2537.769599	1374.821311	1582.230401	2466.502108	2360.707249	2278.085374	2205.62823	3016.940358	2590.060561	1681.155766	1796.726793	1053.565937	2361.764492	2095.906603	1571.476987	3143.520736	2734.618788	2697.298674	3275.049867	2535.499641	2399.40875	1514.765166	1842.59063	2952.078648	2689.075883	2093.002349
ACOD1	0.649737819	-2.327121125	0.684002555	-3.402211158	0.00066843	0.001228772	0	1.135079977	0	0	0	0	0	0.334705653	0	0	0	0	0	0	0	0	0.33368953	0.547051002	0	0	0	0.471011023	0	0	0.940442755	0	0	0	0	0	0	0	0	0.569949727	0	0.440787331	0.398412891	0	0	0	0	0	2.317098915
ACOT1	209.0739403	0.115361152	0.192607653	0.598943762	0.549210387	0.604072116	60.81467839	281.4998344	97.40892681	651.0432947	72.06948984	92.64058788	152.0732774	140.2416684	258.5205885	97.63960797	135.7186889	158.835034	107.7337662	36.98995307	149.0400291	149.0744896	192.2051695	102.2985374	81.22576676	105.4479012	98.83501355	48.98514643	244.104138	72.36238317	67.71187835	54.79676787	124.3547521	139.5448553	206.8350306	143.651697	91.12637404	195.4947448	481.7075916	208.6015999	133.0258664	34.38141179	68.92543021	144.7361057	139.252096	66.61790281	43.66980248	67.9254209	114.5308892
ACOT11	98.4497913	0.689339077	0.19186501	3.592833723	0.000327101	0.000624999	74.20506629	40.86287918	86.00067412	99.22964714	45.86240263	68.06247273	112.4420597	135.890495	34.68966363	80.40908892	77.70153945	161.4933609	85.32514281	66.72697416	40.67616999	112.3974326	115.122888	473.1991168	18.80226082	58.35466377	58.16396815	235.9765227	63.3351277	52.41999411	80.87807692	87.67482859	9.896744976	60.40001198	45.24516295	124.7157915	96.77137066	50.58255634	17.57172347	33.05708414	31.87716615	28.21038916	103.9857647	58.25692984	13.28741374	37.34640006	32.75235186	90.56722787	46.3419783
ACOT12	12.35028974	-3.732000661	0.301794254	-12.3660428	3.99E-35	9.94E-34	0	3.783599924	0	0.968094118	0.770796683	3.151040404	7.373249813	4.351173484	0	0.717938294	3.108061578	1.993745196	0.861870129	0.725293197	2.224478046	0	3.003205773	0	0.752090433	0	7.871815239	0.471011023	0	2.279130178	0	0.332101623	2.151466299	0.694253011	3.878156824	1.958886778	2.419284266	0	1.211842998	0	7.969291537	1.322361992	3.187303131	0.258919688	1.594489648	2.018724327	2.183490124	0	0
ACOT13	1153.230081	-0.658316793	0.0912215	-7.216684619	5.33E-13	2.36E-12	700.7636335	879.3086224	616.9232031	1041.669271	1278.366298	721.5882525	1004.605287	982.3610904	1058.860685	883.0641015	799.8078461	818.1001122	866.1794801	1062.554534	641.2852424	602.2136128	869.9286057	590.2680313	901.0043387	1008.921424	818.6687848	536.0105445	844.4683693	778.322956	860.5051207	773.464681	844.665669	1103.168035	837.6818741	682.9985232	712.0760024	1060.183039	1092.476462	882.8521265	961.8321862	746.2529508	846.2289813	846.9263	988.0520854	725.7313957	419.9579339	896.0374672	764.642642
ACOT2	478.2490814	0.506881929	0.152786387	3.317585663	0.000907991	0.001642078	378.8363911	670.8322666	336.1046754	767.698636	272.4766274	292.4165495	431.3351141	317.97037	544.2973413	325.2260471	442.3807646	503.0883712	326.217844	332.1842844	339.7095759	411.7295428	328.0168083	318.9307342	438.4687224	404.8994653	289.9451946	298.6209888	455.2212304	414.8016925	254.3897652	188.9658237	496.5584218	560.2621801	669.6284117	385.9006952	254.428062	470.9646124	726.4998771	585.3383692	381.9129713	182.0451675	390.0462207	419.7088145	459.7445153	434.0257304	173.2235498	381.0567939	341.6065829
ACOT4	78.03241662	-0.933520581	0.198939903	-4.69247529	2.70E-06	6.44E-06	85.36372287	105.9407979	32.46964227	69.70277653	76.3088716	68.06247273	47.92612379	57.56937225	77.63877098	55.99918693	83.39965234	81.74355305	29.3035844	56.5728694	44.17177834	82.8191609	45.38177613	27.89960111	115.8219267	52.21206759	43.73230688	35.32582675	197.2625332	72.93216571	75.23542039	23.57921527	86.05865196	100.6666866	100.8320774	48.31920718	30.64426737	36.22804711	68.46912937	87.7722579	35.5553007	20.27621721	58.16828214	89.8451318	53.68115149	100.4315353	42.2141424	39.98446762	85.73265986
ACOT6	5.540432018	-3.376190666	0.26735598	-12.62807236	1.48E-36	4.05E-35	2.231731317	0	0	0.484047059	0	1.260416162	0.921656227	0	2.477833116	1.435876588	2.072041052	0.664581732	0.861870129	0	0.635565156	0	1.334758121	1.641153006	0.752090433	0.511883016	0.874646138	0.942022047	1.979222741	0	0.470221377	1.660508117	0.86058652	0	1.292718941	0.652962259	2.419284266	0	0	0	0	0.440787331	1.195238674	1.035678753	1.062993099	0.504681082	5.09481029	0.481740574	2.648113046
ACOT7	699.456025	-0.015574613	0.114607778	-0.135894906	0.891904363	0.906078211	915.0098399	514.5695897	353.6558334	406.5995298	293.2881378	388.2081778	343.7777725	267.4298164	744.1758793	487.4801016	515.9382219	533.6591309	870.4888307	481.5946831	442.3533486	505.1968815	372.3975159	443.1113117	467.0481589	512.9067816	423.3287306	451.6995714	456.5407122	465.512339	350.7851476	305.8655952	513.339859	1028.18871	1235.839308	615.0904482	348.3769344	513.3445921	868.8914293	780.8311255	416.2422272	487.0700003	375.3049437	279.3743435	614.4100111	286.1541734	418.5022738	337.2184016	304.2019861
ACOT8	568.7311123	0.527116767	0.091585407	5.755466752	8.64E-09	2.64E-08	2470.526568	1112.000018	403.6766336	618.1280946	790.0665999	583.5726828	740.08995	663.0518978	1132.369734	789.014185	708.6380398	773.5731362	568.8342854	1217.767278	635.8829386	544.8317656	794.5147718	487.4224429	1122.871016	1596.051243	570.7066048	591.5898453	646.5460953	807.9516483	518.6541793	571.546894	834.3386308	1380.174986	2908.617618	876.9283142	574.1767992	805.2196131	1515.409669	1211.713119	651.6428387	594.1813217	443.4335481	491.6884879	885.4732513	837.2659148	750.3927727	617.5914156	597.8115201
ACOT9	565.5419869	0.20890097	0.121864844	1.714202088	0.086491618	0.11617418	842.4785721	732.5049454	274.6756224	820.4597654	543.4116614	599.3278849	635.9427964	739.6994922	422.8835185	612.4013647	591.0497101	513.7216789	977.7916618	669.4456212	820.832399	892.6722414	613.3213568	774.624219	561.059463	641.9013015	815.6075233	635.3938705	560.1200356	537.8747221	564.7358743	602.7644466	471.1711195	836.5748786	771.753208	756.7832585	695.5442266	460.0278435	1007.041531	498.1360611	719.688328	522.7737741	660.170161	648.3348992	677.6581005	564.7381306	590.2701636	620.481859	511.416832
ACOX1	2392.660852	0.152553806	0.084835262	1.798235801	0.072139648	0.098293287	2809.749728	3261.841495	2252.691127	3170.508238	3277.812894	3776.20682	3682.938282	2594.303513	3129.503226	2398.63184	2492.147375	4115.090085	2378.761557	2785.851171	3633.84378	2795.14668	3069.2763	2613.809688	2374.349497	3070.274327	3720.744669	2414.873517	2811.815774	2360.609082	2939.35383	2719.580194	3845.961156	3201.200635	3140.014309	2237.701662	2445.896393	3108.093023	2344.9162	3002.49516	3117.219036	2262.561368	3392.884183	3407.642016	2469.332969	2319.514252	2072.132128	3693.023239	2573.96588
ACOX2	117.6688931	0.861036813	0.185860085	4.632715038	3.61E-06	8.49E-06	177.9805725	119.1833976	144.7970534	390.1419297	401.5850718	104.6145414	457.1414884	347.759173	116.4581565	193.8433394	414.9262207	519.0383328	548.1494023	132.0033619	57.8364292	172.737107	181.860794	400.4413335	382.0619399	126.4351048	94.46178286	464.88788	265.2158472	104.8399882	180.5650089	352.0277209	22.80554277	349.2092647	47.83060083	545.8764487	177.8173936	100.4815646	245.398207	240.5187846	139.1560907	33.94062446	344.2287382	83.11321991	63.77958593	328.5473843	85.88394488	328.0653307	161.5348958
ACOX3	607.2810311	0.584501916	0.104932936	5.570242677	2.54E-08	7.43E-08	2660.781663	1550.140889	966.191247	992.2964714	939.215758	849.520493	1051.609755	922.1140729	1040.689909	1022.344131	740.2366658	629.3589003	768.3572204	1026.289874	1048.364725	1430.996787	1574.013515	1010.403201	828.0515667	951.5905259	998.8458892	715.4657444	909.7827198	806.2423006	812.0723188	827.5972457	839.0718566	1273.954276	1336.671385	1902.732023	755.2199052	1017.119511	1434.822109	661.1416829	1138.382645	358.8008871	1470.940395	825.4359659	572.4217837	664.1603037	647.7687368	1073.799739	672.9517278
ACOXL	147.0812607	0.008419713	0.194195092	0.043356982	0.965416969	0.970484433	487.6332928	95.3467181	483.5344025	305.4336944	284.423976	277.2915556	287.5567427	197.1416294	356.8079688	207.4841669	327.3824862	314.3471593	28.44171427	300.2713837	59.10755951	196.9912899	295.3152344	189.8266977	218.1062256	152.0292556	128.5729822	161.556781	414.9770346	290.5890978	67.71187835	131.5122429	124.3547521	266.5931563	96.95392061	163.2405648	204.8327346	171.5705627	318.1087869	147.6169792	105.4398573	89.03904079	112.3524354	70.68507487	69.09455143	118.0953732	151.3886486	133.9238795	94.00801313
ACOXL-AS1	39.63663161	-1.45656897	0.253924547	-5.736227502	9.68E-09	2.94E-08	22.31731317	10.97243978	21.06138958	19.36188237	20.42611209	18.27603434	24.88471812	26.1070409	26.43021991	35.8969147	26.41852341	27.24785102	11.63524675	15.95645034	10.80460765	15.97226674	18.01923464	15.86447906	9.025085195	9.21389428	13.9943382	17.89841889	34.96626842	21.6517367	16.92796959	25.23972338	6.024105637	9.025289147	12.92718941	16.97701874	35.48283591	25.97482623	9.088822482	19.94824043	19.61671763	14.54598191	15.53810276	10.09786784	22.32285508	10.59830272	26.20188149	17.82440123	17.2127348
ACP1	2380.260895	-0.419067404	0.06321565	-6.629171747	3.38E-11	1.28E-10	1814.955494	2138.869037	2087.710242	1919.24659	2173.261247	2189.342873	1486.631494	2001.874508	2461.314229	1792.69192	2033.708293	1749.843701	1943.517142	2089.569702	1604.166454	1590.127889	1911.707319	1457.890921	2270.561017	2612.139028	1788.214028	1625.930053	2238.50092	1940.679347	2111.764206	1957.73907	2364.891756	2319.499311	2160.133351	1838.741722	1997.92559	2555.786191	2604.250602	1887.673495	2358.297272	2678.223821	1847.83899	1737.610027	1786.891399	1914.255344	2273.013219	1738.11999	2088.037137
ACP2	1127.271026	0.964259182	0.110693696	8.71105779	3.01E-18	2.03E-17	6313.567896	2227.783636	721.3525931	2609.497696	2492.371074	2744.556192	2757.59543	1972.755116	3058.47201	1609.617655	2239.876377	1671.423056	2537.776596	2764.817668	2117.7031	3968.220938	2612.455333	1238.523469	1929.864051	2736.526601	1831.509012	1345.207483	2805.878105	2624.418401	1645.3046	1371.247603	2309.383925	3583.734044	4549.077955	2000.676362	1429.393787	2110.796405	1238.503544	2212.544839	2677.681956	647.0758014	1970.151748	2720.210244	2115.356267	1087.08305	973.1087653	2339.332226	1303.533647
ACP5	690.028546	0.213700365	0.233734711	0.914285961	0.360566606	0.418503804	1343.502253	451.005111	695.9034141	953.5727067	225.0726314	666.7601495	798.1542923	1908.491631	612.8507241	312.3031579	628.8644593	988.2330356	287.4336882	3130.36544	370.8522685	1074.28283	5002.673439	1177.253756	5824.188313	1368.263301	893.8883527	657.5313886	1580.079488	970.3396735	257.2110935	262.0281809	173.4081837	4845.191766	1044.516905	2413.34851	533.4521807	1059.499491	567.1425229	417.7731496	259.9215086	402.8796202	684.0749345	221.3763334	6982.27017	237.2001085	741.6588122	981.7872894	951.3346117
ACP6	1164.671866	-0.86575027	0.095388005	-9.076091587	1.13E-19	8.57E-19	1380.883752	891.0377822	670.454235	664.1125653	1234.045489	456.2706505	1142.853721	861.1976441	611.1988354	756.7069618	821.5642771	817.4355305	263.3013245	483.0452695	530.3791227	512.2956667	577.2828875	383.4827525	1019.834627	951.5905259	265.0177797	612.3143303	548.2446992	736.1590477	953.6089534	706.0480515	801.2060498	1119.135854	2405.74995	541.9586752	965.6976363	1524.312171	611.9807138	797.9296173	971.6405451	451.3662266	732.2828944	764.8487589	908.327603	516.7934278	652.8635471	702.3777566	600.128619
ACP7	17.1472976	-1.941475852	0.25337438	-7.662478945	1.82E-14	9.15E-14	0	1.891799962	0	30.49496473	1.541593366	0.630208081	12.90318717	5.020584789	0.825944372	1.435876588	13.46826684	11.96247118	2.585610388	2.175879592	2.860043202	4.73252348	4.671653425	8.205765031	0	3.583181109	2.623938413	11.30426456	10.55585462	6.267607991	1.410664132	1.328406494	0	11.80230119	5.170875766	12.40628293	2.016070222	2.734192235	0	2.279798906	6.743246685	10.57889594	9.163496502	1.035678753	2.125986198	0.504681082	0.727830041	8.671330328	1.324056523
ACR	31.14513877	-3.140171367	0.277843907	-11.30192634	1.28E-29	2.08E-28	0	2.648519947	5.265347395	3.872376474	2.69778839	1.890624242	5.52993736	2.008233916	0.825944372	5.025568057	2.072041052	3.987490393	3.447480518	3.626465987	3.17782578	4.73252348	2.669516243	11.48807104	12.78553736	8.190128249	2.623938413	2.355055117	1.319481827	5.697825446	4.231992397	1.328406494	2.151466299	5.55402409	1.292718941	6.529622593	7.661066844	8.202576704	12.11842998	1.70984918	0.613022426	3.526298645	6.773019153	2.589196882	14.35040683	7.570216228	5.822640331	3.85392459	3.972169569
ACRBP	98.41977917	-1.551452689	0.169622406	-9.146507975	5.88E-20	4.57E-19	45.19255917	48.43007903	61.42905294	32.43115297	60.5075396	18.90624242	77.41912304	69.95348139	66.07554977	120.6136334	50.24699551	93.70602423	41.36976621	44.96817824	30.18934491	29.57827175	35.70477975	36.65241714	70.6965007	40.43875823	31.04993789	58.40536689	60.03642313	61.53651482	37.14748882	60.77459709	16.78143713	52.76322886	106.0029532	105.1269237	87.49744764	45.79771993	18.78356646	45.0260284	23.29485218	43.63794573	45.41906962	104.3446343	101.5158409	43.40257304	116.4528066	30.83139672	83.41556094
ACRV1	43.24771533	-1.771627248	0.184479979	-9.603357833	7.74E-22	6.89E-21	2.231731317	9.080639819	13.16336849	5.808564711	20.81151044	6.932288889	73.73249813	10.04116958	12.38916558	31.58928493	4.662092367	8.639562517	3.878415582	23.20938232	1.58891289	3.54939261	2.669516243	2.73525501	27.07525559	18.42778856	1.749292275	10.83325354	48.16108669	24.50064942	10.3448703	18.92979254	49.48372488	13.88506023	24.56165989	9.794433889	6.854638755	21.18998982	4.241450492	10.25909508	3.06511213	11.01968327	15.53810276	7.508670957	8.503944791	13.62638921	12.3731107	4.817405738	14.89563588
ACSBG1	39.66856375	-1.083195636	0.134000148	-8.083540606	6.29E-16	3.56E-15	12.27452224	9.837359804	14.91848429	98.74560008	24.66549385	59.86976768	14.74649963	43.84644049	18.99672056	16.51258076	43.51286209	6.645817321	6.464025971	18.13232993	7.308999294	10.64817783	12.01282309	22.97614209	3.008361732	18.93967158	14.43166127	18.36942991	15.83378193	18.80282397	4.231992397	16.9371828	7.745278677	12.4965542	2.585437883	16.32405648	16.93498986	10.25322088	4.241450492	7.979296173	14.0995158	14.98676924	187.6524718	4.919474075	17.53938613	13.62638921	16.01226091	24.56876926	11.58549458
ACSBG2	16.88144277	-1.882894267	0.186156341	-10.1145857	4.76E-24	4.97E-23	10.04279093	4.918679902	4.387789496	4.840470592	5.010178438	1.890624242	3.686624907	7.028818704	1.651888744	7.179382939	5.698112893	1.993745196	1.723740259	1.450586395	2.860043202	1.774696305	1.001068591	3.282306013	2.256271299	0.511883016	2.186615344	3.768088187	0.659740914	5.128042902	3.291549642	5.313625975	2.581759559	1.388506023	0	5.223698074	4.435354488	1.367096117	2.423685995	1.70984918	0.613022426	14.10519458	2.78889024	2.589196882	5.314965494	13.62638921	10.91745062	2.408702869	4.965211961
ACSF2	397.8375111	-0.436350482	0.20716158	-2.106329186	0.035175768	0.050536746	1299.983492	353.0098729	123.7356638	484.5311063	138.3580046	344.7238202	1386.170965	691.5018783	395.6273543	503.274744	521.1183246	596.1298137	448.6034024	507.7052382	126.7952486	281.5851471	576.6155085	909.1987655	424.1790042	442.2669254	333.2401784	888.797801	317.9951203	647.2729707	197.9631999	179.9990799	144.5785353	670.6484089	489.9404788	573.9538259	446.7611612	182.5073317	648.9419252	188.6533595	95.63149844	35.70377378	384.0700273	141.3701497	161.0434545	144.3387894	246.734384	270.2564619	423.6980873
ACSF3	590.1330745	0.43041857	0.092594011	4.648449351	3.34E-06	7.90E-06	1505.860706	876.6601025	278.185854	795.7733654	924.5706211	833.7652909	675.5740141	744.3853714	643.4106659	715.0665408	663.0531366	703.1274726	540.3925711	1029.91634	549.76386	722.3013961	919.6483457	786.11229	598.6639846	812.3583457	738.6386632	895.3919553	884.7125651	697.4138346	607.0557983	633.9819992	314.5443729	1307.27842	2059.301274	946.1423137	602.4017823	808.6373534	645.3063962	604.1467102	950.7977826	359.6824618	746.2273456	512.6609826	1001.339499	367.4078276	474.545187	691.7794639	466.3989102
ACSL1	6842.236546	0.25960156	0.12329026	2.105612896	0.035237992	0.050616836	3320.258267	11426.09341	7005.544709	7725.875113	5089.185098	10730.55299	5416.573644	9442.381165	10832.26044	8014.345175	4907.629232	4288.545917	4793.290725	13612.30273	8068.817438	9111.882395	7452.955661	4245.662827	5956.556229	6178.939881	8096.599296	5938.506982	8062.693705	6162.768003	7541.410451	4560.087392	12636.85245	4501.536525	5132.094198	4486.503683	7390.913434	6136.894471	17219.07715	4376.643951	9538.628947	23956.79142	7930.01019	5646.77948	6077.663043	4078.832504	8829.306232	6810.848232	7832.456361
ACSL3	10200.22539	-0.367218064	0.179902529	-2.04120568	0.041230387	0.058582707	4226.341181	7737.083485	17996.07984	9520.237561	12422.15934	13323.85924	4169.572769	13448.47312	9932.80702	4400.243803	7253.179702	4339.718711	5492.698335	4916.762585	4918.32096	7912.779259	9263.221363	5448.08093	4950.25923	9926.947321	6412.905481	4246.164375	8131.9665	6123.453007	6661.156033	9510.726293	14746.58031	10762.31018	6654.917111	4210.95361	6871.170531	10297.6515	19313.14185	7376.859312	6921.636211	10494.70555	13814.17018	6119.048991	3609.393067	5154.307889	5509.673413	18024.32357	5316.417954
ACSL4	436.709004	-0.099572176	0.136190206	-0.731125823	0.464702302	0.522851343	162.3584533	327.6597535	421.2277916	616.6759535	141.8265896	381.906097	511.5192058	535.1943385	320.4664164	656.9135389	903.4098987	606.0985397	1453.113038	737.6231818	423.6041765	719.9351344	347.3708011	1611.065201	123.342831	312.7605225	643.3022342	1386.656453	680.8526228	748.6942636	268.9666279	491.8425043	188.0381545	399.8897345	146.0772404	909.5764271	508.45291	227.6215035	351.4344693	510.1050053	462.8319316	371.5837197	576.5034538	360.1572863	393.3074466	522.8496008	494.1965981	392.1368271	813.6327333
ACSL5	1596.049865	-0.28040601	0.233984907	-1.198393578	0.230763832	0.282708889	782.2218266	1024.2205	745.9242143	860.1516243	1534.270797	1077.02561	1092.162629	1921.210446	393.9754655	3292.465016	1272.751216	2081.469985	624.8558438	814.5042607	289.4999286	2253.272742	756.1404758	2311.837535	1275.545374	871.7367755	924.0636444	2300.888849	570.6758902	1750.371977	7637.805834	14119.30052	99.39774302	796.3082039	1697.33997	568.7301278	2875.722565	1671.275003	178.7468421	426.3223955	7115.351297	3507.785577	887.2655091	1925.844641	372.5790811	1335.890824	791.151255	1347.910125	2893.394517
ACSL6	103.1795902	-1.567602028	0.17427648	-8.994914459	2.36E-19	1.75E-18	25.66491014	25.35011949	35.97987387	33.39924709	11.94734858	21.42707475	15.66815585	27.78056917	22.30049805	55.99918693	36.26071841	24.58952409	47.40285712	32.63819388	13.0290857	53.24088915	27.69623102	36.65241714	32.33988862	19.96343761	49.85482985	31.55773856	38.9247139	40.45456067	17.39819096	16.9371828	30.98111471	19.43908432	7.756313649	47.01328267	25.4024848	11.620317	10.90658698	17.66844153	14.0995158	37.90771043	33.86509577	17.34761911	28.70081367	34.82299465	32.02452182	20.71484467	49.65211961
ACSM1	1985.414924	0.615824522	0.298348669	2.064110169	0.039007272	0.055653355	4541.57323	750.287865	1539.236555	1348.555107	5461.865295	2847.910317	1822.11436	1557.050696	15115.60795	389.1225553	1251.512795	1503.283878	165.9099999	2249.859498	5026.367036	1105.635798	4411.709281	326.5894482	8403.106407	6286.435314	918.3784445	254.3459526	2848.101524	4147.447142	5444.693329	2835.483661	708.2627057	4064.157128	1084.591192	4099.297064	2656.374125	6702.872263	9226.366662	164.715471	9538.015925	13362.90872	314.3477713	4906.010252	329.5278606	1128.97158	3195.173882	3545.610623	10392.51965
ACSM2A	39.39900214	-4.505931893	0.388565352	-11.5963296	4.30E-31	7.87E-30	15.06418639	0	0.877557899	0.484047059	0.770796683	0	4.608281133	0.334705653	0	0	1.554030789	0	1.292805194	1.450586395	0.317782578	0	0.33368953	0	0	0.511883016	0	0	0	0.569782545	0	6.642032469	0	0	2.585437883	0	0.403214044	0	0.605921499	0.569949727	0	3.085511314	0	0.517839376	0	2.018724327	1.455660083	0.963481148	0.331014131
ACSM2B	32.94214011	-5.554199059	0.472819966	-11.74696389	7.32E-32	1.42E-30	7.811059609	0.756719985	0.877557899	0	0.385398341	0	8.29490604	0.334705653	0.825944372	0	1.554030789	1.329163464	0.430935065	0.725293197	1.271130312	0.591565435	0	0.547051002	0	1.023766031	0.874646138	1.41303307	0	0.569782545	0	4.981524352	1.290879779	0	1.292718941	0	0	0.683548059	2.423685995	0	0.613022426	4.407873306	0	0.776759065	0	2.523405409	0.727830041	0.963481148	0.662028261
ACSM3	1081.586461	0.330338405	0.208527562	1.584147446	0.113160169	0.14834893	1024.364674	2961.045301	8455.270359	1341.294401	1397.454386	2332.400107	650.689296	1361.582595	1371.893602	895.2690525	594.1577717	1332.486373	391.2890388	652.7638777	343.8407494	732.3580085	732.4485191	832.6116252	2160.755814	1356.489991	1969.703102	377.2798297	618.177236	660.3779692	3754.717699	1372.908111	953.5298637	620.6621921	968.2464871	1127.012859	1636.242592	1594.717621	769.5203035	5276.594569	1304.511722	1768.43877	886.0702704	1601.418271	814.7842103	2079.790738	240.1839137	1568.065568	547.8283863
ACSM4	9.112985894	-3.24232268	0.317893285	-10.19940599	1.99E-24	2.14E-23	0	1.135079977	6.142905294	0	0	1.260416162	0	1.004116958	0	0	0.518010263	0	0.430935065	0.725293197	0.317782578	0	0.667379061	1.094102004	0	1.535649047	0.437323069	0	0	1.139565089	2.821328265	0	0	0	0	0	1.612856178	0	0.605921499	0	3.06511213	1.763149323	1.992064457	0.258919688	0.531496549	0.504681082	0	0	0
ACSM5	77.12683417	-3.1248257	0.262331607	-11.91173926	1.03E-32	2.14E-31	11.15865658	32.53895935	7.898021093	29.52687061	6.551771804	3.781248485	14.74649963	13.05352045	7.433499349	3.58969147	13.46826684	15.28537984	33.18199998	23.20938232	9.851259918	52.05775828	4.337963895	18.59973407	6.768813896	11.26142634	13.9943382	8.949209443	19.13248649	18.80282397	4.702213774	12.28776007	9.466451716	20.82759034	20.68350306	114.2683954	8.467494932	6.835480587	2.423685995	6.269446993	6.743246685	11.90125793	11.55397385	6.214072516	38.79924811	10.59830272	21.83490124	6.744368033	13.24056523
ACSM6	7.048620126	-2.975629877	0.414237	-7.183399549	6.80E-13	2.98E-12	0	0	0.877557899	0.968094118	1.156195024	0	4.608281133	0	0	1.435876588	0.518010263	47.84988471	0	0.725293197	0	0.591565435	0.667379061	4.923459019	0.752090433	0.511883016	0.437323069	3.768088187	0	0	0.470221377	0	0.43029326	0	1.292718941	0	2.419284266	0	0.605921499	0	0	0.881574661	0.398412891	0	1.062993099	0	0.727830041	1.926962295	0.662028261
ACSS1	2858.144679	-0.007636731	0.205039886	-0.037245099	0.97028958	0.974595599	5857.736774	3442.697571	3555.864608	3384.457038	6026.088466	3621.175632	3558.514691	3376.175918	4309.777734	3090.006417	3353.598443	2006.372249	2616.206778	6004.702381	3651.321821	4310.737325	3480.381802	1899.361079	5026.972454	4338.208557	3313.159569	2074.332547	3182.590167	3294.482673	5675.101804	4385.734039	5655.774607	3881.568586	9696.68478	3845.947707	3397.481538	5179.243641	4011.200322	3168.35053	7843.008917	2529.67849	4093.692459	4704.829654	4304.590554	1874.890219	4834.247135	4358.306971	2727.556437
ACSS2	971.1051976	0.196535099	0.10536595	1.86526196	0.062144694	0.085669753	1524.272489	1138.863577	740.6588669	1262.39473	927.6538078	879.7704808	1246.079218	992.0675543	1108.417347	1002.241858	910.6620423	1060.007863	1467.76483	995.1022668	721.0486695	1336.937883	1128.204302	1009.85615	1377.077583	968.4826654	949.4283824	967.9276529	940.1308018	1015.352495	991.2266636	796.7117947	506.4551668	1179.535866	1155.690734	879.5401632	649.1746115	997.2966176	1222.143663	1017.930212	1043.977191	951.6598468	1031.092563	879.0323414	916.3000512	963.4361853	472.3616969	1078.617145	817.6049029
ACSS3	192.1094642	0.095922145	0.183503266	0.522727183	0.601164119	0.652314015	140.0411401	119.1833976	100.9191584	264.2896943	82.08984672	384.4269293	333.639554	258.0580581	82.59443722	223.2788094	309.7701373	647.3026071	826.5334541	1859.651758	130.6086396	539.5076767	144.1538771	422.8704246	94.76339455	169.9451612	243.1516263	333.0047935	1021.938675	187.4584572	129.3108788	229.8143234	61.10164289	311.0253491	33.61069248	619.661184	207.2520188	135.3425156	84.82900983	164.1455213	215.7838939	81.54565617	270.5223532	521.9820914	149.8820269	158.4698597	200.8810914	307.8322266	173.1203904
ACTA1	58.23768356	-0.171462554	0.249026379	-0.688531694	0.491118019	0.548879318	28.45457429	88.53623823	11.40825269	146.1822119	6.166373463	12.60416162	35.94459284	96.7299336	11.56322121	15.07670417	191.145787	935.0664971	30729.54853	47.86935103	8.262347028	68643.47838	38.37429599	43.76408017	22.56271299	26.10603379	9.183784445	96.08624876	93.68320972	13.67478107	13.63641995	24.57552014	7.745278677	22.21609636	43.95244401	36.56588652	21.37034435	41.01288352	27.87238895	20.51819016	9.195336389	93.00612676	16.33492855	589.3012103	7.440951692	20.18724327	22.56273128	192.2144889	17.54374893
ACTA2	5572.989494	2.585719102	0.204247517	12.65973336	9.88E-37	2.72E-35	30963.59822	14371.62595	7047.667488	43518.25086	23159.74253	10150.13135	27347.38356	16727.5844	10289.61499	22401.11065	40718.71473	47414.58368	102581.9375	11754.10156	11212.64048	24881.2422	17391.89832	38393.68048	5762.516897	22279.70825	20061.32114	25771.36814	22748.52644	10925.01051	8814.769941	24767.47487	6176.859745	66151.20393	16960.47251	33167.21796	11164.99689	6309.83213	13178.7926	24047.88882	21132.10907	3463.266057	26659.79863	17570.54896	13783.83151	21154.21223	11151.08406	22775.24911	4989.707007
ACTA2-AS1	90.09303182	0.061880726	0.197435186	0.31342299	0.75395932	0.784780345	209.224811	64.69955871	56.16370555	144.2460237	79.39205833	18.27603434	340.0911476	185.7616372	28.90805303	99.07548456	185.9656844	143.5496541	194.3517142	55.8475762	129.0197267	65.07219785	81.75393494	178.3386267	19.55435126	139.7440632	50.29215291	123.4048881	77.8494278	56.40847192	45.14125223	99.63048704	37.00522034	288.1149997	68.5141039	270.9793376	45.15997297	78.60802675	59.98622838	80.36291145	66.81944442	12.34204526	161.7556339	90.88081055	58.46462044	61.57109199	141.9268581	112.2455537	44.35589352
ACTB	49706.32124	0.609264471	0.081963272	7.433383937	1.06E-13	4.96E-13	85450.76039	50110.75412	57127.26412	89372.51283	47543.1248	58185.22148	152445.6265	49236.54032	63693.5262	63058.67417	88135.30217	97892.22456	162114.3239	54372.32984	50172.14898	107301.0964	51797.62473	93616.29094	51109.05746	81041.31902	111685.3146	79452.49447	86979.5823	63305.68962	55814.33706	48140.12293	63617.56758	131365.8605	84564.50227	96388.32982	65531.55614	67265.23026	88015.551	79937.15901	98144.89039	39232.71715	73336.25933	44091.95154	61663.69817	83340.51045	62022.76481	66551.97853	54302.86814
ACTBL2	1.403077331	-0.455132715	0.409287826	-1.112011367	0.266133263	0.320432457	0	0.378359992	0	1.452141178	0	0.630208081	0	0	0	1.435876588	2.590051315	1.329163464	0.861870129	0.725293197	2.224478046	2.957827175	0.33368953	2.188204008	0	1.023766031	6.997169101	8.949209443	0.659740914	0.569782545	0	0.332101623	1.290879779	0	0	0	5.644996622	0	0.605921499	2.279798906	7.969291537	1.322361992	0.796825783	4.142715011	1.062993099	0.504681082	0	0	2.317098915
ACTC1	151.2899071	6.380283971	0.36450345	17.50404277	1.33E-68	2.11E-66	333.6438319	222.4756756	32.46964227	1010.206213	748.8289774	432.9529515	844.2371036	221.2404364	89.20199219	133.5365227	435.6466312	1137.763925	8342.902853	71.07873334	40.99395256	19710.36873	277.9633788	68.92842626	23.31480342	213.4552175	207.2911346	359.8524218	230.2495788	55.83868937	48.90302325	143.4679013	14.19967757	2372.26254	146.0772404	396.3480914	124.5931397	95.69672822	29.08423194	378.4466185	55.17201833	109.7560453	768.1400546	277.302986	27.10632402	1176.411602	20.37924116	374.7941664	28.79822937
ACTG1	46827.0004	0.451891724	0.091108591	4.959924386	7.05E-07	1.79E-06	109836.8885	56872.04718	60898.13041	49730.02677	31275.07541	64344.87526	55052.36973	43571.31244	72755.78785	70822.45888	52926.14459	63726.74229	64741.52945	46431.81991	55231.56541	87708.44922	42963.19441	47324.83514	46947.7411	69837.22358	108333.6706	56720.56046	66985.47418	67711.81804	85883.58348	34544.87877	73519.47608	92968.80925	81614.51765	54632.04631	63169.52827	58314.85198	133323.3311	91256.36058	100680.9642	53332.18149	58904.94758	37591.77277	92141.8363	73628.9324	140795.8102	53590.74839	50341.29103
ACTG2	4185.999617	6.091705011	0.287905921	21.15866525	2.30E-99	1.72E-96	35375.73104	13451.45445	5180.224279	67474.22387	36785.50089	19588.12757	43292.03628	12910.93584	18671.29848	18025.99468	49728.46724	55411.49566	97814.50286	8336.520011	6230.127442	24926.20117	11658.7785	35077.45731	2527.023855	26758.68464	15069.27831	20136.19226	24758.09726	7865.278246	6748.617209	23209.25406	4223.328345	80471.56079	27090.21814	30714.69171	11199.6733	6616.06166	9032.471783	26480.43425	24714.61212	1195.856028	44447.73899	14573.03573	10547.54902	18363.83053	3056.158344	27571.94	2828.515747
ACTL10	182.1648574	1.361226907	0.191085196	7.123664918	1.05E-12	4.54E-12	2252.932764	179.7209964	76.34753723	182.4857413	389.6377232	95.1614202	337.326179	109.1140427	564.9459506	172.3051905	115.5162886	158.1704522	25.42516882	430.8241593	408.0328302	156.1732748	151.4950468	107.2219964	431.6999085	482.1938007	122.8877823	125.7599432	223.6521697	236.459756	103.448703	82.36120262	472.8922925	587.3380475	3950.549085	435.5258269	200.8005941	617.243897	232.6738555	369.3274229	381.9129713	192.1832762	67.33177864	160.5302067	929.0559684	322.9958924	60.40989343	381.0567939	86.39468812
ACTL6A	1276.332751	-0.183145616	0.077908545	-2.350777012	0.018734257	0.028140946	472.5691064	937.5760613	1434.807165	838.8535537	1208.994597	1108.536014	752.9931372	1024.199297	1150.54051	836.3981124	783.7495279	883.229122	925.2175839	785.4925328	1077.600722	682.0749466	838.8954793	704.6016907	1583.902452	973.0896126	930.1861674	895.3919553	952.6658792	876.3255536	1182.136543	932.8734603	1007.746814	732.4369269	434.3535643	769.8425037	1009.647967	1200.993939	927.6658147	1040.728201	1060.528797	1005.435901	898.4210701	1016.518696	930.1189615	995.7357745	1775.177471	1007.80128	1243.951103
ACTL6B	60.51647776	-5.969048305	0.500956423	-11.91530446	9.85E-33	2.05E-31	4.463462634	0	3.510231597	0	1.156195024	0	2.76496868	1.004116958	4.129721861	2.153814882	8.288164208	0	0	1.450586395	1.58891289	1.18313087	1.334758121	0.547051002	4.512542598	1.535649047	0	1.41303307	3.958445481	0.569782545	6.583099284	0	0	1.388506023	0	7.182584852	2.016070222	6.835480587	0	0	0	6.171022629	0.398412891	0.776759065	0.531496549	1.514043246	1.455660083	89.12200615	1.324056523
ACTL7A	0.438647358	-2.135714267	0.586224542	-3.643167617	0.000269303	0.000519391	0	0	0	0	0	0	0	0.334705653	0	0.717938294	0	0	0	0	0	0	0	0	0.752090433	0	0	0	0	0	0	0	0	0	0	0	0	0	0	0	0	0	0	0.258919688	0	0.504681082	0	0	0.331014131
ACTL7B	0.707866917	-1.154539124	0.333137823	-3.465650084	0.000528951	0.000984158	0	0	0	0	0.770796683	0.630208081	0.921656227	0.334705653	0	2.871753176	0	0	0	0.725293197	0.635565156	1.18313087	0.33368953	0.547051002	0	0.511883016	0	0.942022047	0	0	0	0	0.43029326	0	2.585437883	1.305924519	0	0	0	0	0.613022426	3.085511314	0	1.294598441	2.125986198	0.504681082	0.727830041	0.481740574	0.662028261
ACTL8	7.692961411	-0.969570225	0.377305065	-2.569724909	0.01017793	0.01592756	0	1.135079977	10.53069479	0	0	0	0	0.669411305	0	0	0.518010263	0	0	0	0.635565156	0	0	0	0.752090433	1.023766031	0	0.471011023	0	0	1.88088551	0.332101623	0.86058652	0	1.292718941	0	0	0.683548059	0.605921499	0	0	4.407873306	0.796825783	0	1.062993099	1.009362164	0	0	0
ACTL9	0.160176743	-0.996602152	0.805702032	-1.236936376	0.216110704	0.266651572	0.557932829	0	0	0	0	0	0	0.334705653	0	0	0	0	0	0	0	0	0	0	0	0	0	0	0	0	0	0	0	0	0	0	0	0.683548059	0	0	0	2.203936653	0	0	0	0.504681082	0	0.481740574	0
ACTN1	3325.367135	1.206707341	0.098776434	12.21655095	2.54E-34	5.94E-33	3288.456096	6956.905181	3944.622757	11577.43756	7569.223425	8926.897465	4542.843541	5313.786941	5682.49728	7886.552159	10635.26871	9760.047318	20855.10246	4740.516338	4988.233127	9646.065983	5839.233092	11520.8941	3224.963776	4694.991019	7635.223458	8456.531913	6834.256123	5785.571958	5920.087142	8022.578918	5244.414251	7270.911787	2992.644349	8601.471841	6428.038296	4988.533732	4096.635253	8166.809633	9373.725914	3869.231188	9218.875894	6055.095828	4685.67358	6642.6124	3937.560524	8959.892932	5255.842368
ACTN1-AS1	4.052820672	-0.961299008	0.218096104	-4.407685364	1.04E-05	2.35E-05	13.94832073	2.270159955	0	3.388329415	1.926991707	0	5.52993736	1.33882261	3.303777489	5.025568057	3.108061578	1.993745196	3.878415582	0	3.813390936	2.36626174	0.667379061	4.923459019	2.256271299	3.071298093	1.749292275	1.884044093	1.319481827	2.279130178	0.470221377	2.988914611	0	6.942530113	6.463594707	3.917773556	5.241782577	4.784836411	0.605921499	3.989648086	5.517201833	1.763149323	0.796825783	1.812437817	2.657482747	5.046810819	3.639150207	0.963481148	2.648113046
ACTN2	63.88442042	-1.472992639	0.340748777	-4.322811223	1.54E-05	3.40E-05	2.789664146	111.6161978	5.265347395	1.452141178	4.624780097	4.411456566	290.3217114	6.024701747	4.129721861	14.35876588	40.40480051	373.4949334	10066.64311	22.48408912	9.53347734	22747.46567	8.675927789	12.03512205	22.56271299	76.78245233	8.746461376	7.06516535	5.937668222	10.2560858	7.523542039	35.86697533	5.163519118	78.45059027	2.585437883	10.44739615	4.435354488	5.468384469	6.665136487	36.4767825	3.06511213	53.77605434	33.86509577	316.9176983	10.62993099	10.59830272	13.10094074	2.890443443	4.303183699
ACTN3	4.590015624	-0.477723269	0.200145878	-2.386875377	0.01699225	0.025696521	13.3903879	3.02687994	0.877557899	2.904282355	3.853983414	1.890624242	6.451593587	3.012350873	0.825944372	3.58969147	6.734133419	3.987490393	21.54675324	3.626465987	2.860043202	13.606005	1.001068591	1.641153006	3.008361732	2.047532062	1.749292275	5.181121257	2.638963654	1.139565089	3.291549642	2.656812988	0.86058652	4.165518068	1.292718941	8.48850937	4.032140444	1.367096117	1.211842998	6.269446993	6.130224259	12.78283259	1.593651566	4.142715011	4.783468945	7.570216228	0	2.890443443	2.317098915
ACTN4	6304.517192	0.48012211	0.086811447	5.530631326	3.19E-08	9.24E-08	4277.113069	7110.140978	6125.354136	8967.455819	6942.565722	8293.538344	3819.343403	8172.507919	8593.951192	9104.893444	9757.759324	10885.18419	13292.62301	9296.808204	10452.50456	7225.971789	8807.735154	17303.2232	7777.367167	4571.627212	8989.17568	11556.72647	10367.16872	7263.018096	7241.879434	8861.135517	9847.261251	7027.22898	5276.878719	11401.37401	7261.88494	6731.581282	9971.044184	9224.066376	7513.202852	7594.765707	8699.743896	9391.01709	9094.437457	7065.535146	8950.853849	8185.73583	6866.888142
ACTR10	1202.731274	0.182753444	0.072745095	2.512244211	0.011996604	0.018553831	1515.903497	1303.071814	1204.886996	1321.932519	1488.408395	1366.921327	831.3339164	1315.058509	1513.956034	1160.906221	1127.708343	1270.680272	1532.836025	1167.722048	1117.959109	1206.201922	1217.966786	1126.378013	1116.854293	1764.460755	1323.339606	1133.723533	1237.014213	1196.543344	1244.205765	1197.890556	1294.322126	2114.000419	1178.959675	1202.103519	1362.057042	1307.627436	1699.609804	1232.231309	1294.703364	1118.718245	1247.829176	994.5105223	1080.532485	1292.992932	698.7168397	1358.508418	1291.286124
ACTR1A	2553.033862	0.544240169	0.082927341	6.562855693	5.28E-11	1.97E-10	7010.983932	3693.550246	2762.552267	3662.30005	3438.524002	3137.806034	4072.798866	3001.305587	4552.605379	2672.16633	3311.121601	3630.610002	5407.373192	3432.812703	2815.871424	3454.74214	3629.207332	2915.23479	2612.762164	3417.331012	2313.876357	2898.601838	3330.372132	3428.951354	2377.909506	2553.861484	4772.382545	5915.035656	6546.328719	3276.564617	1979.780958	3691.843065	4080.881295	4018.715522	2512.778924	3186.8924	2648.250489	2576.768737	3562.621371	2839.335767	2350.891034	3353.396134	2588.861516
ACTR1B	2076.127305	0.070039772	0.073729032	0.949961907	0.342131608	0.400070084	3106.01206	2270.916675	1609.441187	2308.420426	2365.57502	2057.629384	1575.110491	2237.507288	2603.376661	1959.971542	2274.065055	1770.445734	2271.889661	2391.291672	1848.859039	1999.49117	2425.922886	2022.994606	1921.591056	2655.649085	2025.243132	1881.218027	1848.59404	2292.235177	2297.031429	2103.199581	2003.875711	2932.52472	2422.555296	2502.151377	2180.581552	2683.609678	2135.873283	2400.628249	1871.557466	932.7059916	2016.766056	2283.15381	2998.172035	1978.349841	2118.71325	2500.715318	1816.936564
ACTR2	4396.522765	-0.039322027	0.092512712	-0.425044584	0.670804174	0.715210365	1887.486761	4401.461792	6777.379655	4429.998686	3843.577659	5017.71674	3394.459883	3875.556751	4689.712145	3660.049422	4451.7802	4697.263682	6269.674256	4913.861412	3215.641907	4402.429967	3365.258914	4933.852988	5572.990108	3758.756983	5501.524206	4240.512243	5165.771353	4469.944063	3911.301417	2990.575119	7020.664827	3575.403008	1793.001172	4887.422511	4347.857041	4346.682105	3327.720871	4608.613489	5539.883663	5423.447316	5266.221598	4479.828445	3946.36188	3899.67072	4680.674996	4539.441427	6441.865998
ACTR3	3404.483478	0.165327436	0.078201868	2.114111093	0.03450578	0.049676883	1498.049647	2568.685989	4507.13737	3344.281132	3079.718146	4457.461756	2517.043155	2651.203474	2758.654203	2308.889553	3209.073579	4056.606893	5397.461685	2671.980139	2845.107421	3858.781332	1870.663507	3587.013421	3249.782761	2958.171947	3443.919167	3232.077642	4159.006719	3044.917918	3286.847428	2894.929852	4611.452865	3528.193803	1873.149746	3226.939485	3511.994327	3622.804711	4326.885423	2526.587138	4742.341487	2579.487459	3806.436764	2613.017493	2663.329209	2795.428512	3313.810178	3728.1903	4304.83877
ACTR3B	306.1563784	0.066132963	0.078463869	0.842846068	0.39931454	0.457739852	282.3140116	258.7982348	270.2878329	220.725459	286.3509677	330.2290344	224.8841193	248.6862999	288.2545859	320.9184174	217.0463002	211.3369908	190.4732986	256.7537919	240.5614116	169.7792798	246.2628734	176.6974737	398.6079295	271.8098813	181.9263966	219.9621479	236.846988	253.5532324	303.7630098	383.5773751	212.5648703	202.0276263	436.9390022	262.4908282	239.9123564	305.5459822	245.398207	262.1768742	261.1475534	410.3730048	196.8159683	303.9717139	334.3113296	393.6512439	412.6796335	236.0528812	246.9365415
ACTR3C	195.6126227	-0.868006936	0.123757929	-7.013748073	2.32E-12	9.70E-12	54.11948444	93.07655814	72.83730563	42.59614121	88.64161853	110.2864141	154.8382461	115.4734501	117.2841008	38.76866787	66.30531366	72.4394088	67.65680516	59.47404219	78.49229677	88.14324981	117.4587147	70.02252827	124.0949214	128.4826369	104.0828904	56.99233382	38.26497299	45.01282103	50.31368738	157.4161695	60.24105637	95.11266255	107.2956721	89.45582952	92.73923021	129.1905831	72.71057986	70.6737661	115.8612385	67.44046159	116.3365643	87.51485461	60.59060663	48.95406494	50.9481029	74.18804836	135.7157936
ACTR5	321.5083964	-0.272341849	0.091888938	-2.963815387	0.003038505	0.005135686	557.9328292	269.7706746	235.185517	291.8803767	277.1014075	209.2290828	444.2383012	243.3310094	351.0263582	324.5081089	260.5591623	253.8702217	208.1416363	252.4020327	192.2584597	235.4430431	248.5987001	204.0500238	394.8474773	273.8574133	221.7227959	287.3167242	285.0080747	280.9027945	219.1231619	200.2572789	211.7042838	292.2805177	456.3297863	222.6601304	286.6851856	328.7866162	226.0087191	317.4619977	261.7605759	229.2094119	190.839775	224.4833697	280.6301781	294.2290707	213.2542021	216.7832582	263.4872481
ACTR6	573.6508413	0.278724341	0.105574032	2.640084269	0.008288541	0.013158662	388.879182	607.2677879	697.6585299	525.6751063	627.8138982	515.5102101	369.5841469	589.0819486	553.3827293	590.1452776	524.2263862	508.4050251	665.3637399	606.345113	514.1722112	530.0426298	571.276476	489.6106469	579.8617238	792.3949081	624.9346653	570.3943492	604.3226768	486.5942931	615.9900044	563.2443534	624.35552	715.0806016	404.6210287	549.14126	645.5456851	440.2049498	750.736737	676.5303255	468.3491334	554.9512493	586.4637761	504.893392	510.768184	573.8223901	310.7834277	537.1407398	783.5104474
ACTR8	586.9991795	0.060844424	0.071725983	0.848289866	0.39627656	0.454582956	626.0006344	543.7033091	753.8222354	416.2804709	628.5846948	345.9842364	364.0542095	404.9938396	389.0197993	330.9695535	422.1783643	438.6239432	366.294805	376.4271694	720.4131044	462.0126047	415.7771548	463.8992498	576.1012716	454.5521178	645.0515265	493.6195524	444.0056348	410.8132147	735.4262343	641.6203365	568.4173962	421.4115778	805.3639005	349.987771	402.0044023	440.8884978	431.4161072	564.2502294	562.754587	641.3455661	522.7177135	912.4329811	372.5790811	481.9704332	519.6706495	498.6014939	644.1534984
ACTRT1	0.849655848	1.016957336	0.577451137	1.761114092	0.078219094	0.10595824	0	0	0	0	0	0	0.921656227	0	0	0	0	0	0	0.725293197	0	0	0	0	0	0	0	0	0.659740914	0	0	0	0	0	0	0	0	0	0	0	0.613022426	3.085511314	0	0	0	0	0	0	0
ACTRT2	0.056022167	-1.172826102	1.920565062	-0.610667207	0.54141992	0.596645657	0	0	0	0	0	0	0	0	0	0	0	0	0	0	0	0	0	0.547051002	0	0	0	0	0	0	0	0	0	0	0	0	0	0	0	0	0	0	0	0	0	0	0	0	0
ACTRT3	38.31691315	-0.087578889	0.146843663	-0.596409051	0.550901996	0.60572457	69.18367083	44.64647911	9.653136891	23.7183059	13.48894195	18.27603434	17.51146831	21.75586742	26.43021991	20.10227223	29.52658499	39.21032219	56.02155841	28.2864347	43.21843061	44.36740762	38.70798552	44.85818217	13.53762779	34.80804506	18.80489196	39.09391494	31.00782294	25.07043196	12.69597719	16.27297955	15.92085061	52.06897585	47.83060083	26.77145263	29.0314112	8.886124763	55.74477789	20.51819016	25.13391946	34.38141179	15.93651566	23.30277194	18.07088268	81.25365418	37.11933211	23.12354754	24.49504567
ACVR1	570.7556378	0.064531622	0.098747098	0.653503984	0.513431422	0.570346431	309.6527202	580.7825884	813.4961725	667.9849418	634.7510683	836.2861233	458.9848009	697.1918744	455.0953491	661.939107	765.6191687	701.1337274	1366.926025	441.7035572	651.1365024	750.1049716	666.0443026	1018.061915	464.7918876	522.1206759	904.8214294	829.4504121	664.3590999	631.3190594	718.0280433	675.4947021	1515.923154	519.3012524	341.2778005	744.3769755	818.5245101	513.3445921	666.5136487	602.436861	966.7363657	480.0174031	597.2209242	880.3269398	565.5123286	420.3993412	736.5640019	720.6838984	806.0194083
ACVR1B	1704.691513	-0.230616684	0.10016343	-2.302404023	0.021312398	0.03172226	639.9489551	1259.560415	1672.625356	1676.254966	1817.15318	3249.983073	1781.561486	1462.998407	1565.99053	1475.363194	1627.588246	1789.054023	1511.289272	2099.723806	1759.562134	1877.037125	1656.768518	1936.013496	1701.228559	1305.30169	1454.099204	1946.688559	1794.495285	1454.654836	2054.397198	1860.101193	1759.899433	797.69671	1019.955245	965.0782192	1685.434706	1978.188082	1219.114056	1450.522054	1483.514271	1285.776643	1978.518419	2056.858003	1003.465485	1561.987948	923.6163225	2110.987194	1226.407354
ACVR1C	75.83871943	-2.658341872	0.251188867	-10.58304017	3.57E-26	4.41E-25	9.484858097	10.97243978	26.32673698	13.0692706	15.801332	17.01561818	9.216562266	17.73939959	14.8669987	14.35876588	8.288164208	30.57075968	26.71797401	13.05527755	5.084521248	19.52165935	16.01709746	49.78164119	25.57107472	10.23766031	31.04993789	20.253474	28.36885928	17.66325888	15.04708408	18.26558929	25.81759559	6.942530113	5.170875766	39.17773556	31.85390951	10.93676894	30.90199644	17.0984918	25.13391946	29.97353848	7.171432045	16.31194036	25.51183437	6.560854064	25.47405145	13.97047664	23.83301741
ACVR2A	556.4939384	-0.444240911	0.138273861	-3.21276132	0.001314655	0.002332341	432.3979427	299.661114	624.8212242	532.4517652	555.35901	581.6820586	438.7083639	550.5907985	478.2217915	624.6063157	435.1286209	571.5402896	575.2983114	349.5913211	265.0306701	440.7162491	467.1653425	711.1663027	338.4406948	426.398552	425.515346	657.5313886	659.7409136	450.6979928	681.3507759	677.1552102	476.3346386	525.5495295	355.4977089	508.0046377	601.5953542	491.4710542	558.6596219	481.0375693	425.4375636	768.7331046	400.8033687	619.0769744	273.1892264	648.0105091	529.1324401	577.1252074	430.3183699
ACVR2B	786.8555758	-1.226407513	0.127761263	-9.599212533	8.06E-22	7.16E-21	292.9147353	347.7128331	404.5541915	293.3325179	396.189495	293.0467576	290.3217114	359.4738709	245.3054785	550.6586714	279.725542	309.0305054	255.9754284	281.4137606	538.0059046	343.6995177	371.7301368	277.9019091	746.8257999	176.0877574	261.5191952	272.2443715	300.1821157	258.6812753	894.8312812	665.863755	258.6062491	151.3471565	445.9880348	238.9841869	401.6011882	391.6730376	154.5099822	234.2493376	274.0210244	831.7656929	462.5573669	805.4991499	455.4925429	379.0154925	489.1017878	461.0257291	290.2993926
ACVR2B-AS1	117.6023587	-0.329489265	0.121977537	-2.701229049	0.006908374	0.011088535	83.13199156	125.2371575	139.531706	75.02729418	104.4429505	118.4791192	113.3637159	84.0111188	71.03121601	73.22970598	83.39965234	89.0539521	73.258961	66.72697416	357.5054003	85.77698807	98.43841146	60.72266123	356.4908652	87.53199566	96.21107514	52.28222359	57.39745948	52.41999411	148.1197339	134.1690559	36.57492708	48.59771079	143.4918025	55.50179204	133.0606347	123.0386506	107.8540268	53.5752743	157.5467635	122.9796652	138.6476862	135.9328363	120.6497167	83.77705959	115.7249766	97.79333648	63.88572723
ACVRL1	401.7097557	-0.813231358	0.186653362	-4.356907106	1.32E-05	2.94E-05	552.3535009	191.0717962	223.7772643	352.8703062	183.4496105	83.18746667	317.9713982	340.3956487	162.7110413	371.174098	533.0325606	531.6653857	1281.600882	546.8710708	476.0383019	556.0715089	299.3195087	1030.644088	108.3010223	321.9744168	552.3390359	397.5333037	334.4886432	441.5814721	213.4805054	272.9875345	136.8332566	740.767963	505.4531061	839.0565031	195.9620256	235.8240802	258.1225585	360.2082272	185.1327726	296.2090862	233.0715415	358.8626878	410.8468327	487.5219251	354.4532302	270.7382025	182.0577719
ACY1	238.4502663	0.433143198	0.139300523	3.109415439	0.001874579	0.00326065	316.3479142	215.6651957	187.7973904	171.352659	221.9894447	206.7082505	238.7089627	189.1086937	299.8178071	275.6883049	196.8438999	158.1704522	76.27550645	263.2814307	190.6695468	120.6793487	224.9067435	118.7100675	518.9423987	320.4387677	223.4720882	153.0785826	186.0469376	230.192148	157.5241614	227.8217137	146.2997083	153.4299155	433.0608454	249.431583	233.4609317	274.1027715	244.7922855	235.9591868	182.0676605	176.3149323	132.6714928	208.430349	330.5908537	233.1626598	192.874961	171.9813848	159.2177969
ACY3	64.38294766	-2.7138721	0.398907228	-6.803266301	1.02E-11	4.06E-11	21.75938034	5.297039894	5.265347395	19.36188237	0	5.671872727	272.8102431	1.33882261	7.433499349	44.51217422	29.00857473	32.56450487	6.894961035	484.4958559	4.131173514	88.73481525	18.01923464	29.54075411	2.256271299	9.21389428	49.85482985	56.5213228	3.298704568	55.83868937	9.874648926	2.988914611	24.52671581	25.68736142	11.63447047	34.60699974	9.273923021	3.417740293	2.423685995	3.41969836	0	0.881574661	5.179367588	4.660554387	10.62993099	184.2085949	8.006130455	0.481740574	19.86084784
ACYP1	416.5428696	-1.990399269	0.115773487	-17.1921855	3.04E-66	4.28E-64	123.8610881	119.9401176	91.26602152	117.6234354	100.2035688	69.95309697	252.5338061	119.489918	171.7964294	189.5357096	119.6603708	118.2955483	78.86111684	124.75043	119.8040319	106.4817783	95.76889521	99.56328238	215.0978638	155.6124367	70.84633715	110.2165795	155.6988556	129.3406376	85.58029069	79.37228801	61.10164289	176.3402649	93.07576378	176.9527723	112.8999324	172.2541108	367.7943498	184.0937617	96.24452087	122.5388779	113.547674	75.86346864	236.5159645	107.4970704	176.13487	91.04896844	148.2943306
ACYP2	366.1537321	0.080393167	0.078308206	1.026625062	0.304597048	0.360906671	464.2001139	352.253153	297.4921278	482.110871	496.3930637	424.1300384	454.3765197	384.2420892	569.0756724	328.8157386	516.9742425	433.3072893	458.0839738	471.4405783	384.5169194	542.4655039	376.4017902	267.50794	624.2350593	661.8647391	388.7802082	264.7081951	469.0757895	370.9284366	307.5247808	401.1787611	443.6323509	677.590939	546.8201122	342.1522238	318.135881	832.5615355	354.4640768	413.7835015	519.8430172	468.5569325	435.4652903	286.6240948	577.7367492	228.115849	226.3551429	430.1943324	386.6245047
ADA	190.529429	-0.144451787	0.178414028	-0.809643666	0.418145004	0.476764457	98.75411077	48.80843903	70.20463193	51.79303534	23.12390048	39.07290101	101.3821849	45.1852631	28.08210865	59.5888784	104.1200629	96.36435115	152.5510129	47.86935103	39.0872571	118.9046524	43.04594942	82.05765031	40.61288338	49.65265251	88.77658297	80.54288499	65.97409136	94.01411986	43.26036672	44.16951592	13.33909105	138.1563492	98.24663955	110.3506218	44.35354488	41.01288352	63.62175738	30.20733551	45.36365952	50.24975569	52.59050166	21.74925381	68.03155833	127.1796326	117.1806367	35.64880246	95.33206965
ADA2	559.5908208	0.126115546	0.193607872	0.651396787	0.514790384	0.571657654	476.4746362	671.9673466	396.6561704	653.46353	338.3797438	1191.723481	644.2377024	757.1041862	495.5666233	731.5791215	689.9896703	568.2173809	1615.575558	1191.656723	689.2704117	806.3036879	612.3202882	1870.914427	203.0644169	686.9470069	1345.20576	865.7182609	738.9098232	1562.91352	476.8044767	357.6734485	347.2466607	693.5587583	907.4886969	2257.943492	433.8583118	207.1150618	580.4727959	482.7474185	280.7642711	578.3129778	1083.683065	378.7995038	805.2172724	523.858963	1394.522359	1923.590111	1664.008035
ADAD1	0.191507222	-1.209374826	0.784713358	-1.541167629	0.123275994	0.160306726	0	0	0	0.484047059	0	0	0	0	0	0	0	0	0	0.725293197	0.317782578	0	0	0	0	0	0.874646138	0	0	0	0	0	0	0.694253011	0	0	0	0	0	0	0.613022426	0.881574661	0	0	0	0	0	0	0
ADAD2	8.685566116	0.135630775	0.311354594	0.435615139	0.663115985	0.708455628	21.20144751	7.567199849	0.877557899	41.14400004	5.010178438	6.932288889	19.35478076	38.1564444	17.34483182	15.79464247	25.38250289	6.645817321	7.3258961	15.95645034	6.991216716	13.01443957	18.01923464	42.12292716	3.008361732	9.725777296	17.49292275	40.50694801	11.87533644	10.82586835	2.821328265	9.63094708	1.290879779	47.20920477	10.34175153	37.87181104	10.48356515	17.08870147	1.817764496	6.269446993	1.226044852	3.526298645	16.33492855	2.071357505	6.909455143	10.59830272	4.366980248	9.153070902	7.282310876
ADAL	309.5420593	0.039604769	0.094528251	0.418972828	0.67523599	0.718721694	276.1767505	220.5838756	308.0228226	316.5667767	211.1982911	198.5155455	219.3541819	195.4681011	251.0870891	152.9208566	153.8490481	295.7388708	135.7445454	243.6985143	379.1146156	234.2599123	170.1816605	159.7388926	194.0393317	252.3583267	160.0602432	138.4772409	271.8132564	199.9936732	158.4646042	235.7921527	187.6078613	272.1471804	161.5898677	174.9938855	227.009507	105.9499491	165.4165692	233.6793879	236.013634	263.1500364	245.4223411	202.4751962	223.7600473	143.8341083	208.8872219	203.7762627	321.4147209
ADAM10	3668.929292	0.077683832	0.116545862	0.66655161	0.505058587	0.562327839	2025.29617	3266.760175	6108.680536	3159.859203	3143.308873	4313.774313	2455.292188	2619.406437	3886.894215	2735.3449	2527.890083	2397.810889	2388.673064	3241.335299	4749.896194	3108.676361	3394.623592	4165.24633	1847.886194	2878.318197	5121.490459	3087.477258	2832.927483	2944.066408	5140.460098	3210.426394	5939.337865	2753.407443	2422.555296	2410.736661	5841.361861	3134.751397	8722.239975	4651.359719	2945.572756	3245.957903	5327.577184	3713.685088	3570.593819	2334.150004	2650.757011	4816.442257	3446.188115
ADAM11	93.42610667	1.075491074	0.187644701	5.731529145	9.95E-09	3.02E-08	211.4565423	66.21299868	43.00033706	89.0646589	55.49736116	40.96352525	70.04587323	66.27171921	56.16421731	158.664363	84.43567287	54.49570203	68.51867529	42.79229865	42.26508288	46.14210393	51.38818768	78.7753443	132.3679162	60.40219584	48.98018371	76.30378578	73.89098232	71.22281808	26.33239714	48.81893865	43.02932598	124.271289	50.41603872	89.45582952	49.19211342	30.75966264	39.38489742	99.74120216	50.88086135	61.71022629	46.2158954	48.159062	239.7049438	99.92685421	106.9910161	46.72883566	39.05966743
ADAM12	375.1601088	-3.758422045	0.221231038	-16.98867426	9.96E-65	1.31E-62	7.811059609	26.10683948	35.10231597	12.58522354	4.624780097	6.302080808	11.98153095	13.3882261	15.69294307	17.23051905	22.79245157	13.29163464	78.43018178	39.16583266	60.37868982	94.05890416	23.35826713	130.1981385	12.03344693	12.79707539	34.98584551	27.31863935	34.96626842	38.74521303	18.8088551	17.93348767	16.35114387	27.77012045	21.976222	33.30107522	18.144632	5.468384469	161.1751187	19.37829071	16.5516055	93.88770142	16.73334144	15.01734191	75.47251002	21.19660544	61.13772348	5.780886885	48.99009135
ADAM15	5045.370494	0.107830247	0.128407558	0.839749999	0.401048574	0.459539524	11278.61214	3683.334526	3296.985027	4109.075486	3299.780599	3993.628608	4473.719324	4257.790607	9878.294691	4804.443063	3618.819697	2417.08376	5018.238828	5507.151248	4827.752925	4964.417131	4739.726089	3959.008102	4849.479112	4941.206749	4218.855645	4989.41977	3168.075867	5785.002176	3171.172969	2696.665182	4807.666592	5370.047042	8974.054891	5919.755842	4233.747466	5257.851667	4228.72614	3648.2482	5358.429025	4441.373143	2821.95851	3015.896528	5781.087968	5147.747035	4726.528289	2918.384396	2517.362464
ADAM17	605.7179419	-1.007787675	0.116113655	-8.6793209	3.98E-18	2.66E-17	82.57405873	293.9857141	568.6575187	285.1037179	332.984167	384.4269293	97.69556002	377.2132705	218.8752586	333.8413067	320.1303425	257.8577121	433.08974	279.237881	437.5866099	368.545266	324.3462235	725.3896288	226.3792203	120.2925087	474.0582066	429.0910423	314.6964158	336.1717013	315.0483229	412.802318	456.1108554	100.6666866	67.22138495	320.6044693	434.6647399	197.545389	307.2021999	300.9334557	327.3539754	636.9376928	457.3779993	474.5997884	210.4726336	373.4640006	452.7102857	379.6115721	505.1275635
ADAM18	1.566847846	-2.726011371	0.522641809	-5.215831045	1.83E-07	4.93E-07	0	0	0	0	0	0	0	0.334705653	0	0	0	0	0	0	2.224478046	0	0.667379061	0	0	0	0.437323069	0.471011023	0	0.569782545	0	0.332101623	2.581759559	0	0	0	0	0	1.211842998	0	4.904179407	0	0	0.776759065	0.531496549	0	0.727830041	0	0.331014131
ADAM19	240.575467	-0.656778178	0.208748863	-3.146259909	0.00165373	0.002896289	67.50987234	124.4804375	98.28648471	304.9496473	115.6195024	177.0884707	220.2758382	182.079875	68.55338289	249.8425263	392.1337691	259.1868755	449.0343374	139.9815871	209.4187189	603.3967437	104.7785125	680.5314466	31.58779818	78.8299844	184.113012	266.5922392	253.3405108	294.5775756	174.452131	232.1390348	61.96222941	118.0230119	93.07576378	285.3445073	161.6888318	67.67125781	125.4257503	147.0470295	169.807212	83.74959282	302.3953846	169.0745564	114.2717581	319.4631248	278.7589058	164.2735357	390.2656601
ADAM2	202.5007364	-2.524473853	0.341200903	-7.398790076	1.37E-13	6.38E-13	10.60072376	7.567199849	16.67360008	7.260705889	68.21550643	20.79686667	62.67262341	198.480452	11.56322121	15.79464247	126.3945042	103.6747502	5.171220776	15.23115715	5.402303826	28.39514088	4.004274364	3.829357015	10.52926606	9.21389428	0.874646138	14.1303307	86.42605968	11.39565089	112.8531306	26.23602825	145.4391218	199.9448672	67.22138495	0	6.854638755	375.2678842	22.41909546	0	160.6118756	16.30913123	97.61115839	247.5272219	11.16142754	0.504681082	24.01839137	135.3691012	2.317098915
ADAM20	20.36770837	-3.989228837	0.237106101	-16.82465707	1.61E-63	2.03E-61	1.673798488	1.135079977	0.877557899	0.484047059	1.541593366	0	11.98153095	2.677645221	0.825944372	1.435876588	3.626071841	0	2.585610388	2.90117279	1.58891289	0.591565435	1.334758121	2.73525501	0.752090433	1.023766031	0.437323069	4.710110233	0	2.279130178	1.410664132	1.660508117	0	0.694253011	3.878156824	1.305924519	1.209642133	1.367096117	0.605921499	1.70984918	0.613022426	1.763149323	1.992064457	1.294598441	2.657482747	1.514043246	1.455660083	2.890443443	2.317098915
ADAM20P1	42.19836491	-3.264428671	0.169010431	-19.31495387	4.02E-83	1.58E-80	13.94832073	4.161959917	5.265347395	3.872376474	6.551771804	3.151040404	21.19809321	7.363524357	5.781610605	5.743506351	6.734133419	1.993745196	1.292805194	5.077052382	1.58891289	2.957827175	4.004274364	6.017561023	3.008361732	4.095064125	1.311969206	12.24628661	1.319481827	3.988477812	3.761771019	5.645727599	5.163519118	1.388506023	0	4.570735815	3.225712355	3.417740293	1.211842998	6.269446993	2.452089704	3.085511314	5.976193371	5.69623314	11.16142754	6.056172982	2.183490124	1.445221721	7.944339137
ADAM21	19.16235178	-0.122806947	0.199923648	-0.614269241	0.539037425	0.59458017	2.789664146	8.702279826	24.57162118	3.872376474	54.72656448	30.24998788	3.686624907	14.72704871	14.04105433	7.897321233	4.144082104	2.658326928	6.894961035	5.077052382	5.084521248	5.91565435	6.340101077	2.188204008	7.520904329	5.118830156	1.749292275	1.884044093	1.319481827	5.128042902	19.27907647	22.25080877	17.21173039	6.942530113	3.878156824	13.71220744	24.59605671	14.35450923	27.26646745	2.849748633	12.87347094	11.90125793	9.561909393	90.36297117	1.594489648	7.065535146	8.006130455	18.3061418	29.46025763
ADAM22	455.5724036	0.250292326	0.17084456	1.465029531	0.142912861	0.183678357	215.9200049	377.2249125	293.9818962	705.7406124	243.1863534	150.6197313	490.3211126	532.1819876	123.0657115	666.9646751	631.4545106	782.8772804	1578.946077	365.5477715	709.2907141	394.5741451	392.7525772	443.6583627	188.7746987	351.1517487	651.6113725	1140.788698	566.0577038	348.7069173	353.6064758	918.2609889	511.6186859	380.4506502	140.9063646	769.1895414	350.3930046	144.9121884	196.9244871	542.02219	369.0395004	186.4530409	534.6701002	830.6143597	665.9651764	366.3984654	454.8937759	655.6489209	389.934646
ADAM23	87.38286951	-0.511892064	0.229118657	-2.234178875	0.025471306	0.037400757	21.20144751	27.99863944	63.18416874	59.05374123	28.90487561	33.40102828	50.69109247	52.54878746	20.6486093	40.92248275	63.19725209	64.46442801	262.4394544	23.20938232	24.15147593	142.5672698	20.68875088	137.8568525	17.29807996	13.82084142	58.16396815	66.41255429	39.58445481	54.69912428	18.33863372	30.88545098	54.647244	26.38161443	19.39078412	70.519924	26.61212693	19.13934564	10.30066548	41.03638032	162.4509429	10.1381086	39.44287625	33.65955946	34.54727571	134.2451678	28.38537161	22.64180697	36.41155438
ADAM28	275.5780654	-1.19569662	0.221499065	-5.398201655	6.73E-08	1.89E-07	53.56155161	165.7216767	74.59242143	136.0172236	58.96594624	111.5468303	199.9994012	114.4693332	95.80954717	147.1773503	172.4974176	53.8311203	169.7884155	205.2579749	121.7107274	214.1466875	465.8305844	586.9857252	169.2203474	205.2650892	203.355227	205.3608062	176.1508239	257.5417102	132.1322071	75.38706852	64.11369571	139.5448553	85.31945014	357.1703558	265.7180553	103.2157569	112.7013988	59.27477157	84.59709477	207.6108327	493.2351595	94.2467665	194.5277371	73.17875687	253.2848544	398.3994545	248.9226263
ADAM29	1.928335009	-2.387162484	0.429477081	-5.558300061	2.72E-08	7.93E-08	5.579328292	0.378359992	1.755115798	0	0	0	0	0	0	0	0.518010263	1.329163464	0.430935065	0	0.953347734	1.18313087	0.667379061	0	0	2.559415078	0.437323069	0	3.298704568	0	0.470221377	0.664203247	0.43029326	2.082759034	0	1.305924519	0.403214044	0.683548059	0	0	0	46.72345705	0	0	1.062993099	0	0	0	0.331014131
ADAM30	0.352624907	-1.708405476	0.565544561	-3.020814967	0.002520954	0.004313632	0	0	0	0	0	0	0	0	0	0	0	0	0	0.725293197	0.635565156	0	0	0	0	0	0	0.942022047	0.659740914	0	0	0	0	0	0	0	0	0	0	0	0	10.57889594	0	0	0	0	0	0	0.331014131
ADAM32	64.96836437	-1.658302013	0.204259375	-8.118609054	4.72E-16	2.69E-15	8.368992439	7.945559841	4.387789496	27.10663532	84.78763511	73.10413738	74.65415436	27.78056917	40.47127424	43.79423593	34.18867736	54.49570203	18.53020778	60.19933538	9.851259918	105.8902129	16.01709746	22.97614209	66.93604853	12.79707539	70.84633715	44.74604722	27.70911837	29.62869232	20.21951923	24.57552014	5.163519118	29.15862647	1.292718941	38.5247733	26.61212693	55.36739275	5.453293489	23.93788852	20.22974005	9.697321274	60.1603466	37.80227447	131.8111443	14.13107029	10.18962058	21.67832582	38.39763916
ADAM33	220.0602901	0.28771615	0.274856796	1.046785649	0.295198451	0.351163287	254.4173701	174.4239565	2169.323127	805.9383536	254.3629053	182.7603434	866.356853	499.7155393	118.9359896	425.7374083	774.4253432	317.6700679	507.6415062	256.7537919	138.553204	302.8815027	316.0039853	1488.525777	84.98621892	179.6709385	221.2854728	502.0977509	449.2835621	290.5890978	62.5394432	419.776452	71.85897439	461.6782525	137.0282078	746.3358623	188.3009587	344.5082216	92.70598932	406.9441048	229.8834097	33.94062446	478.0954697	228.367165	255.6498403	662.1415794	288.9485264	314.5765947	89.70482943
ADAM7	138.159963	-1.383983562	0.395636468	-3.49811929	0.000468552	0.000876803	8.926925268	4.161959917	257.1244645	14.52141178	57.80975121	8.822913132	19.35478076	6.694113052	12.38916558	17.94845735	17.09433868	4.652072125	0	0	581.2243352	1.18313087	98.10472193	0	104.5405702	374.6983674	42.85766074	6.123143303	1.979222741	1.709347634	39.96881708	66.42032469	2.581759559	0.694253011	1.292718941	12.40628293	58.06282239	20.50644176	23.02501695	0.569949727	94.40545359	24.68409052	17.13175433	16.05302067	12.75591719	5.551491901	38.57499219	113.6907754	5.958254353
ADAM8	304.6312761	-0.977071045	0.179373893	-5.447119594	5.12E-08	1.45E-07	364.3301375	169.1269166	153.5726324	128.7565178	106.7553406	102.7239172	180.6446204	243.6657151	132.9770439	239.0734519	323.2384041	92.37686076	137.4682856	222.6650116	165.8825057	279.2188853	252.6029745	651.5377435	174.4849804	195.0274289	246.6502108	343.838047	181.4287512	399.9873463	139.1855277	110.257739	113.1671273	213.1356745	259.8365072	234.4134511	258.4602025	132.6083234	253.881108	120.2593923	102.3747451	117.2494299	155.3810276	88.29161367	354.5081985	165.5353949	271.4806054	88.158525	352.1990351
ADAM9	4320.833982	-0.097392414	0.149769198	-0.650283337	0.515509218	0.57230627	949.6016754	3939.862601	4532.586549	3547.09685	6899.786506	6873.04933	865.4351968	3775.479761	3302.951544	2419.452051	3065.584736	2269.546615	2375.745012	4654.931741	6556.49015	3567.731138	3514.084444	3164.690047	1212.369778	3637.952592	5090.877844	2500.597523	1547.092442	2799.911424	4954.252433	5517.20427	5951.81637	3025.554623	707.117261	2646.456037	4828.488182	2911.231182	4161.468854	2655.965726	4283.800712	1595.650137	7147.128858	3855.573077	1686.438551	4478.53992	4069.297761	4845.346691	2137.027228
ADAMDEC1	60.34500829	-0.713045528	0.267955012	-2.661064344	0.007789407	0.012409331	37.38149956	156.6410369	69.32707404	13.0692706	33.5296557	7.56249697	8.29490604	23.76410133	11.56322121	25.84577858	42.47684157	6.645817321	42.23163634	28.2864347	71.81886263	73.35411394	45.71546566	13.12922405	17.29807996	99.30530502	78.71815239	48.98514643	36.94549116	115.096074	63.95010733	18.92979254	30.55082145	43.73793971	34.90341142	41.13662233	87.49744764	10.93676894	80.58755934	19.37829071	19.0036952	32.17747514	17.13175433	32.62388071	24.98033782	30.28086491	155.7556289	2.408702869	523.9953689
ADAMTS1	3884.613432	1.43591028	0.214814534	6.684418662	2.32E-11	8.92E-11	1201.229381	2631.115387	1335.643123	4632.330357	752.2975624	1641.692051	1287.553749	1803.394056	2858.593472	3090.006417	3398.147325	1240.774094	7599.108931	5531.085923	2215.897916	13074.18768	7337.499083	11817.39575	1913.318061	1138.427827	9889.186555	6032.709187	4779.822919	1966.889344	774.4546086	2129.43561	14396.32159	1654.404926	232.6894095	3139.442542	2942.252882	943.296321	3388.918943	23393.01658	5124.867481	3211.135704	5757.863106	739.2157098	18762.89119	8369.631062	2492.817892	1543.496798	3003.953236
ADAMTS10	245.6150487	-1.359877652	0.244564825	-5.560397549	2.69E-08	7.84E-08	180.2123038	136.9663173	66.69440034	231.3744943	71.6840915	59.2395596	223.0408068	223.9180816	71.03121601	229.0223158	269.883347	138.2330003	287.0027531	192.9279905	151.5822897	143.7504007	120.4619205	539.9393391	39.10870251	70.12797313	198.1073502	297.6789667	144.4832601	189.7375874	66.77143559	184.316401	57.22900356	305.471325	95.66120167	348.6818464	206.4455907	126.4563909	64.83360037	156.7361748	115.8612385	81.54565617	157.3730921	98.38948151	150.4135235	345.7065411	224.1716527	128.6247332	137.7018784
ADAMTS12	257.3954414	-3.095948074	0.178488538	-17.34536069	2.14E-67	3.24E-65	37.93943239	38.97107922	29.83696857	38.23971768	23.12390048	16.3854101	24.88471812	51.20996485	14.04105433	50.97361887	62.67924182	120.9538752	134.8826753	21.03350272	112.17725	40.81801501	15.01602887	101.2044354	25.57107472	35.31992807	48.54286064	24.49257321	34.3065275	28.48912723	24.45151163	74.72286528	30.12052819	123.577036	21.976222	131.8983764	24.19284266	21.18998982	121.7902213	39.32653114	26.97298674	73.17069688	59.76193371	56.9623314	46.2401998	67.12258389	159.3947791	30.83139672	25.48808807
ADAMTS13	314.8636762	-0.418165997	0.180675255	-2.31446191	0.020642398	0.030778162	420.6813532	171.0187166	215.8792432	137.4693648	130.2646394	106.5051657	295.8516488	175.0510563	227.9606467	407.0710127	183.8936434	112.3143127	79.72298697	309.7001953	138.2354214	147.8913587	212.5602308	259.302175	274.513008	157.1480858	137.3194436	227.9693353	112.1559553	226.2036702	125.5491078	171.6965393	115.3185936	108.3034698	235.2748473	363.0470161	221.3645104	136.7096117	90.28230332	164.1455213	88.27522933	416.9848148	173.7080206	123.763611	325.2758883	501.6529954	434.5145347	120.916884	162.8589523
ADAMTS14	123.9604795	-3.911704526	0.279796464	-13.98053597	2.05E-44	8.93E-43	8.926925268	7.567199849	7.020463193	7.260705889	0.385398341	6.932288889	6.451593587	13.3882261	5.781610605	7.897321233	32.11663631	9.968725981	22.40862336	23.93467551	12.39352054	46.14210393	10.67806497	58.53445722	39.10870251	7.678245233	17.05559968	23.07954014	32.98704568	20.51217161	5.172435152	8.966743833	5.163519118	10.41379517	7.756313649	11.75332067	9.677137066	8.886124763	34.53752543	6.269446993	20.22974005	11.01968327	5.179367588	6.214072516	4.251972395	31.79490816	20.37924116	4.817405738	18.86780545
ADAMTS15	55.16570607	0.703438607	0.208998899	3.365752695	0.000763351	0.001392527	153.431528	57.88907884	28.08185277	147.6343531	52.02877609	21.42707475	86.6356853	73.30053792	75.16093787	78.25527404	137.2727197	95.03518769	150.3963376	85.58459729	68.95881943	111.2143018	107.4480288	266.413838	15.04180866	98.28153899	107.5814749	73.47771964	66.63383227	63.24586245	36.67726744	52.13995488	32.70228775	61.788518	29.73253565	114.9213576	52.01461173	56.05094081	87.25269583	125.3889399	106.6659021	32.17747514	107.9698936	46.34662418	58.99611699	209.9473301	118.6362967	72.74282664	67.52688267
ADAMTS16	15.61361632	-0.645940701	0.267471954	-2.414984792	0.015735867	0.023885216	18.96971619	12.86423974	5.265347395	4.356423533	3.853983414	5.671872727	3.686624907	13.3882261	4.129721861	16.51258076	12.43224631	13.29163464	34.90574024	5.077052382	32.73160554	18.93009392	5.005342955	10.39396904	32.33988862	2.047532062	3.935907619	5.181121257	5.937668222	37.0358654	50.78390876	7.970438963	18.50261017	4.859771079	6.463594707	20.24183004	20.56391626	4.784836411	39.38489742	1.70984918	12.87347094	15.42755657	4.780954697	27.18656726	31.88979297	11.60766488	60.40989343	13.00699549	24.8260598
ADAMTS17	132.095258	-0.463569493	0.157524896	-2.942833191	0.003252236	0.005474634	43.51876068	68.48315863	74.59242143	78.4156236	109.8385273	94.53121212	133.6401529	85.68464706	75.16093787	87.58847186	89.6157755	57.81861069	42.66257141	47.86935103	16.52469406	95.83360047	102.1089963	104.4867414	95.51548498	41.97440728	106.2695057	64.5285102	86.42605968	58.6876021	67.71187835	61.77090196	55.07753726	26.38161443	106.0029532	69.21399948	144.7538419	100.4815646	21.81317396	56.99497266	61.30224259	31.29590047	65.73812708	95.02352556	153.6025028	95.38472447	261.2909849	79.0054541	99.63525335
ADAMTS18	27.13481379	-3.43576125	0.35916059	-9.566086447	1.11E-21	9.78E-21	2.231731317	1.51343997	2.632673698	1.936188237	0.770796683	1.890624242	1.843312453	2.342939568	0.825944372	0.717938294	1.036020526	99.02267808	3.016545453	2.175879592	5.084521248	14.19757044	1.001068591	2.188204008	4.512542598	0.511883016	1.311969206	0.471011023	20.45196832	0.569782545	1.410664132	2.324711364	0.86058652	38.87816863	0	163.8935271	1.612856178	0	3.029607494	1.139899453	0.613022426	3.967085976	0	1.035678753	1.594489648	0	6.550470372	1.445221721	0.331014131
ADAMTS19	7.733689335	-0.528223728	0.376067245	-1.404599137	0.160140513	0.203578151	0.557932829	1.135079977	14.91848429	3.872376474	14.25973863	6.932288889	3.686624907	12.04940349	2.477833116	0.717938294	5.698112893	18.6082885	56.02155841	2.90117279	6.037868982	37.86018784	4.337963895	15.31742806	1.504180866	0.511883016	0.874646138	3.768088187	23.09093197	1.139565089	1.410664132	7.63833734	5.163519118	2.777012045	10.34175153	5.223698074	10.8867792	16.40515341	0.605921499	2.849748633	20.22974005	6.171022629	3.984128914	4.919474075	4.251972395	8.579578392	5.09481029	3.372184016	1.655070654
ADAMTS19-AS1	0.898288588	-1.277162603	0.532119132	-2.400144113	0.016388618	0.02483732	0	0	0.877557899	0	0.385398341	1.260416162	0	0.669411305	0	0	0.518010263	0	1.292805194	0.725293197	0	1.18313087	1.334758121	2.73525501	0	1.535649047	0	0	0	0	0	0.664203247	1.290879779	0	0	0	1.612856178	0.683548059	0.605921499	0.569949727	1.839067278	0.440787331	0	0.776759065	1.062993099	0.504681082	1.455660083	1.926962295	0
ADAMTS2	694.4327136	-1.791976127	0.209863901	-8.538753531	1.36E-17	8.73E-17	93.17478248	223.6107555	310.6554963	138.4374589	73.22568487	52.30727071	103.2254974	349.4327013	170.1445407	313.7390344	464.6552059	334.949193	2077.107012	232.0938232	434.4087841	650.1304131	99.43948005	433.2643937	361.7554982	232.9067721	400.587931	154.4916157	287.6470383	312.2408345	183.8565586	346.3819933	450.9473363	217.9954455	153.833554	563.5064297	164.9145442	197.545389	584.1083249	326.5811934	478.7705146	237.5843712	134.2651444	489.6171303	797.7763207	482.9797953	810.0748361	189.8057861	179.740673
ADAMTS20	22.9810153	-0.166951693	0.463044582	-0.360552092	0.718434308	0.754638925	0	0	0	0	0	0.630208081	0	0.669411305	0	1.435876588	0	0	0	0.725293197	1.271130312	1.18313087	0	0	3.008361732	0	0.874646138	0	0.659740914	0.569782545	0	0	0	0	0	0	2.419284266	0	0	0	1.226044852	5.730235298	0.796825783	0	0	0	1.455660083	0	0
ADAMTS3	111.9228269	-0.500011594	0.228603063	-2.187248011	0.028724424	0.041851106	28.45457429	110.8594778	264.1449277	74.05920006	91.33940692	230.0259495	247.0038687	93.71758273	88.37604782	127.075078	99.97598076	69.78108187	116.7834025	46.41876463	36.22721389	66.84689415	123.1314367	64.00496724	76.71322416	150.4936066	41.54569154	64.5285102	135.9066282	95.15368495	121.3171154	134.1690559	186.7472748	63.17702403	33.61069248	123.409867	60.07889262	51.94965246	206.6192311	253.6276283	64.98037715	156.4795024	53.78574034	238.2061131	305.6105159	94.88004339	33.4801819	65.99845861	163.1899664
ADAMTS4	549.5963107	-0.678712005	0.235056041	-2.887447615	0.003883813	0.006464943	68.06780517	57.13235886	127.2458954	916.3010831	67.05931141	794.6923899	152.9949336	157.6463624	142.8883764	139.280029	389.0257075	128.928856	898.4996099	964.6399525	98.83038176	4713.593386	248.5987001	1834.26201	33.84406948	82.41316551	3192.021079	1069.666034	927.5957245	404.5456067	39.96881708	95.64526756	292.1691234	267.9816624	51.70875766	386.5536575	1362.86347	352.7107983	235.0975415	479.3277201	2103.892966	38.34849776	745.0321069	38.06119416	99.38985474	667.6930713	125.1867671	84.30460041	557.7588103
ADAMTS5	197.4191799	-1.196294978	0.207186526	-5.773999879	7.74E-09	2.37E-08	57.46708141	72.26675856	43.00033706	215.8849884	73.22568487	21.42707475	122.5802781	95.39111099	30.55994177	155.7926098	187.5197152	377.4824238	589.5191685	95.01340886	218.6344137	199.3575516	83.42238259	525.716013	19.55435126	56.30713171	150.0018126	259.9980849	171.5326375	54.69912428	71.47364937	265.3491971	55.50783052	147.1816384	20.68350306	340.8462993	52.01461173	31.4432107	88.46453883	121.3992918	67.43246685	94.32848875	144.6238796	261.7678048	76.53550312	66.61790281	168.1287396	155.6022053	42.70082286
ADAMTS6	70.55222388	-1.903474221	0.243651283	-7.812288943	5.62E-15	2.94E-14	0	15.89111968	18.42871588	13.0692706	13.87434029	7.56249697	25.80637435	20.41704481	3.303777489	25.84577858	33.15265683	17.27912503	53.43594802	25.38526191	23.51591077	40.22644958	11.0117545	39.93472315	12.78553736	0.511883016	28.86332254	18.36942991	29.68834111	16.52369379	6.583099284	15.6087763	12.04821127	5.55402409	3.878156824	24.15960359	8.467494932	13.67096117	16.96580197	28.49748633	43.52459224	18.95385522	23.50636059	15.53518129	41.9882274	61.57109199	37.11933211	13.97047664	20.5228761
ADAMTS7	166.499604	-1.364817089	0.178700986	-7.63743456	2.22E-14	1.10E-13	50.77188746	28.37699943	121.1029901	73.09110595	55.49736116	28.35936364	32.25796793	51.20996485	32.21183051	52.40949546	115.5162886	57.15402896	107.7337662	77.60637212	77.53894904	93.46733873	37.70691693	193.1090037	29.33152688	40.95064125	76.53153704	68.29659838	67.9533141	64.95521009	23.98129025	31.54965423	60.67134963	88.86438544	25.85437883	91.4147163	54.43389599	55.36739275	43.02042642	72.38361528	57.01108561	36.58534844	57.37145636	72.75643238	80.78747551	116.0766488	66.96036381	62.62627459	62.23065658
ADAMTS8	61.46945065	1.699546766	0.260138489	6.53323841	6.44E-11	2.39E-10	116.0500285	95.3467181	73.71486353	368.3598121	89.41241521	88.22913132	105.0688098	185.7616372	110.6765459	308.7134664	353.8010096	162.8225244	503.7630906	167.5427286	69.91216716	215.9213838	165.8436966	344.0950803	118.078198	114.1499125	250.1487954	267.5342612	171.5326375	158.96933	94.04427549	193.9473481	96.3856902	88.17013243	127.9791752	162.5876026	239.9123564	117.5702661	128.4553577	234.8192874	518.0039499	20.27621721	345.4239768	161.8248051	166.35842	208.4332868	62.59338356	176.7987906	55.27935983
ADAMTS9	604.8413962	-1.567418926	0.202809787	-7.728517176	1.09E-14	5.57E-14	116.0500285	139.2364772	125.4907796	331.5722356	191.928374	659.8278606	342.8561163	400.9773718	163.5369857	221.8429328	601.9279256	233.268188	641.2313763	522.9363953	142.366595	1303.218653	296.316303	549.7862571	114.3177458	132.577701	707.5887253	421.0838549	427.512112	211.3893241	121.3171154	245.0909981	316.265546	196.4736022	94.36848273	331.7048277	274.9919783	225.5708594	156.3277467	239.9488349	1189.263506	153.8347784	407.177975	341.256149	104.7048202	254.8639463	82.97262472	182.5796775	296.5886611
ADAMTS9-AS1	55.63721331	1.035463256	0.267207541	3.875127374	0.000106569	0.000215106	57.46708141	75.2936385	21.93894748	429.3497415	274.0182207	153.7707717	260.8287121	78.32112271	20.6486093	69.64001451	165.2452739	253.2056399	228.3955843	60.92462858	19.06695468	133.6937883	61.39887359	178.8856777	8.272994762	141.2797123	129.4476284	101.26737	162.9560056	39.31499558	23.04084749	95.64526756	9.896744976	289.5035057	21.976222	150.8342819	71.7720999	33.49385488	9.694743981	127.098789	103.60079	6.611809959	401.9986074	45.82878481	6.377958593	121.6281407	29.8410317	270.7382025	52.63124678
ADAMTS9-AS2	44.05172158	-0.529002292	0.243614772	-2.171470509	0.029895624	0.043448237	3.905529805	41.99795916	15.79604219	102.6179766	25.82168887	51.67706263	81.10574794	88.69699794	4.129721861	71.79382939	72.52143682	79.08522612	145.6560519	54.3969898	30.82491007	53.83245458	58.39566781	118.1630165	6.016723463	28.66544887	71.28366022	80.54288499	55.41823674	31.9078225	20.21951923	60.77459709	12.47850453	52.06897585	6.463594707	69.21399948	43.5471168	23.240634	7.271057986	42.7462295	36.78134555	11.4604706	84.86194586	55.92665265	20.19686888	81.25365418	25.47405145	68.88890205	40.05270982
ADAMTSL1	528.267448	0.439976696	0.311243863	1.413607617	0.157477144	0.200457537	108.2389689	729.4780654	168.4911166	190.2304943	75.53807492	710.2445071	350.2293661	209.5257385	5880.72393	637.529205	2984.775135	2365.246385	405.0789608	2972.251523	129.3375093	889.7144142	452.1493136	1875.837886	1723.791272	411.5539445	509.0440521	381.9899399	1103.746548	283.7517072	92.63361135	321.1422699	204.3892984	1748.129082	1694.754532	340.1933371	125.8027819	99.79801657	63.01583588	10504.74341	250.1131498	200.5582354	222.7128063	208.6892687	884.9417548	281.1073626	31.29669178	268.3294996	137.3708642
ADAMTSL2	404.6572629	-1.559129223	0.220862729	-7.059268129	1.67E-12	7.09E-12	224.2889974	135.0745173	140.4092639	194.1028708	50.48718273	78.7760101	122.5802781	231.9510172	106.546824	417.8400871	282.3155933	256.5285486	857.9917138	146.5092259	414.7062643	171.5539761	138.1474656	338.6245703	153.4264483	162.7787989	386.5935928	281.1935809	229.5898379	321.3573552	97.80604651	229.1501202	157.9176264	316.5793731	286.983605	430.3021288	191.9298851	234.4569841	209.6488386	246.2182819	160.6118756	62.59180095	145.4207054	199.3681599	459.7445153	272.5277842	323.1565384	195.586673	108.903649
ADAMTSL3	271.7079004	-0.152142302	0.228584028	-0.665585881	0.505675834	0.562931161	93.17478248	181.6127964	1120.641437	247.3480473	45.86240263	172.6770141	158.524871	775.1782914	78.46471535	557.1201161	503.5059756	470.5238663	870.0578956	401.8124314	674.6524131	347.8404758	619.3277684	884.0344194	43.62124511	74.22303726	280.3240871	913.2903742	302.8210793	258.6812753	265.6750782	974.0540616	110.5853678	47.20920477	21.976222	444.0143363	278.6209047	66.98770975	93.31191082	239.9488349	177.7765035	222.1568146	498.0161142	408.8341876	81.85046861	449.6708439	420.6857639	220.6371828	212.5110719
ADAMTSL4	244.5861683	-0.461500134	0.20486569	-2.252696063	0.024278319	0.035800192	81.45819307	85.1309983	64.93928454	74.05920006	60.5075396	74.36455354	61.75096719	122.8369745	36.34155237	169.4334374	183.8936434	261.1806207	798.95361	104.4422204	93.42807794	1102.677971	134.8105703	890.5990314	34.59615992	30.71298093	156.9989817	254.8169636	172.1923784	98.57238022	49.37324463	162.0655922	98.5371565	115.2459999	64.63594707	234.4134511	131.0445644	33.49385488	58.16846389	94.61165462	121.9914628	52.89447968	129.0857768	121.1744141	88.75992375	437.0538169	108.4466762	62.14453402	93.34598486
ADAMTSL4-AS1	45.70665571	-2.863748373	0.179224019	-15.97859696	1.80E-57	1.61E-55	20.64351468	7.945559841	0	2.904282355	1.926991707	3.151040404	15.66815585	7.028818704	11.56322121	5.743506351	7.252143682	1.329163464	4.740285712	5.802345579	8.580129606	48.50836567	8.008548729	82.05765031	5.264633031	3.071298093	16.61827662	9.420220467	8.576631876	3.988477812	3.291549642	2.324711364	5.593812378	4.859771079	11.63447047	3.264811296	16.12856178	4.784836411	4.847371991	3.989648086	34.32925585	3.967085976	7.968257828	2.84811657	6.909455143	9.588940555	9.461790538	3.85392459	8.93738153
ADAMTSL5	52.8265685	0.089169934	0.212667994	0.419291746	0.675002928	0.718619785	34.59183541	65.83463869	14.04092639	46.95256475	25.05089219	28.35936364	82.02740417	75.97818314	64.42366103	69.64001451	119.1423605	199.3745196	256.4063635	72.52931974	53.38747311	148.4829242	104.444823	253.284614	55.65469204	39.92687521	48.10553757	88.55007239	96.98191429	74.64151335	15.98752683	33.21016235	40.01727316	64.56553005	36.19613036	140.3868857	41.12783253	63.56996946	59.38030688	76.37326337	51.49388378	57.30235298	21.91270903	40.65039104	49.4291791	160.488584	34.93584199	26.01399098	28.13620111
ADAP1	194.6847798	-1.263331062	0.245415215	-5.147729178	2.64E-07	6.99E-07	316.3479142	98.37359804	40.36766336	50.34089416	51.25797941	20.79686667	87.55734153	48.19761397	64.42366103	84.71671868	91.68781655	37.216577	67.65680516	57.29816259	63.87429818	92.87577329	90.76355226	164.6623516	195.5435126	79.34186741	80.46744466	112.5716346	62.01564587	75.78107844	36.20704606	20.59030065	23.23583603	102.0551927	266.3001019	89.45582952	47.57925724	49.89900828	79.37571634	94.04170489	41.68552496	32.17747514	36.25557312	24.59737038	310.9254814	174.6196543	61.86555352	29.386175	53.62428918
ADAP2	230.0751432	-0.804262939	0.11156893	-7.208664091	5.65E-13	2.50E-12	176.8647069	175.1806765	84.24555832	51.30898828	48.56019102	64.28122424	123.5019344	69.61877574	89.20199219	104.1010526	118.10634	66.45817321	189.1804934	124.75043	189.7161991	195.808159	106.1132707	130.7451895	105.2926606	143.3272444	167.4947354	105.5064692	67.29357318	169.2254158	88.40161896	59.4461906	71.42868113	136.7678432	188.7369655	254.6552811	142.3345577	35.54449905	175.1113132	107.7204983	115.2482161	193.5056381	60.95717238	91.13973024	241.2994334	162.5073084	241.6395737	49.6192791	149.9494012
ADAR	8282.277501	-0.062139216	0.083778937	-0.741704508	0.458266388	0.516517854	5656.323023	8457.480911	7479.425975	6586.428335	7466.707467	7229.747103	6046.986503	7524.517776	5469.403632	7126.255506	6297.968778	7527.717279	6698.023711	5453.479551	9696.499803	6689.421939	8468.706591	8048.214343	4741.178089	5029.250628	8034.49942	8321.82276	7899.737699	6729.131852	9107.247638	8385.898094	8655.779214	4856.299814	6870.801174	5974.604672	7890.092421	4968.02729	8153.279688	6043.746901	6491.90749	7548.04225	8013.278484	8455.022418	6537.939055	7259.332682	6260.066186	6883.591059	9337.246599
ADARB1	1165.195248	-0.0875532	0.110138709	-0.794935768	0.426650866	0.485154325	1666.545361	1842.234803	1085.539121	1336.937978	1167.756974	916.9527576	1151.148627	883.9576285	1247.176002	1615.361161	1016.854146	950.3518769	941.1621813	1070.532759	751.2380144	966.0263554	1238.321847	1224.300143	1144.681639	982.8153899	664.7310646	1088.035464	1234.375249	1403.94419	885.8970751	1373.572315	1037.867343	833.1036135	1169.910642	1179.24984	853.200918	1044.461434	949.4789886	1050.417346	814.706804	1786.951838	1434.286409	801.3564349	1095.945885	1665.952251	1172.534197	985.1594734	1448.84885
ADARB2	119.1787709	-0.29207694	0.271123811	-1.077282514	0.281354072	0.336470357	33.47596975	49.18679902	350.1456018	55.66541181	178.0540337	102.7239172	17.51146831	92.37876012	44.6009961	89.02434845	20.72041052	2.658326928	2.585610388	69.62814695	19.70251984	74.53724481	19.35399276	13.12922405	127.1032832	160.2193839	165.7454431	16.01437479	12.53507736	35.89630031	604.7046914	295.2383433	58.51988333	3.471265056	24.56165989	33.30107522	503.2111274	498.3065348	6.059214988	58.13487212	361.6832313	91.24297744	307.5747521	29.25792476	21.25986198	48.44938386	46.58112265	204.7397439	8.275353268
ADARB2-AS1	6.76267216	-4.350638208	0.509668628	-8.536209553	1.39E-17	8.92E-17	0	0.378359992	0.877557899	0	0.385398341	0	0.921656227	0	0	0	0.518010263	0.664581732	0.861870129	2.175879592	0	0	0.33368953	0	0	0	0.437323069	0.471011023	4.618186395	0	0	1.328406494	0.43029326	1.388506023	0	0.652962259	0.403214044	0	0	0.569949727	0	0.440787331	0.796825783	17.6065388	0	0	0	0	0
ADAT1	485.5599578	0.347498854	0.084870223	4.094473203	4.23E-05	8.93E-05	327.5065708	504.7322299	478.2690551	548.9093652	741.1210105	697.6403455	394.468865	741.3730205	360.1117463	291.4829473	326.864476	459.8905586	352.935818	673.0720872	919.0272156	493.9571382	672.0507142	663.5728655	159.4431718	299.9634471	683.5359566	430.9750863	502.7225761	316.7990948	400.6286136	655.2365031	502.5825275	374.2023731	520.9657334	441.4024873	494.7436325	382.7869129	309.0199644	595.0275146	541.2988021	476.4911044	653.7955548	497.1258013	490.5713151	322.4912113	351.54191	641.6784443	453.158345
ADAT2	405.9732116	-0.878598449	0.099758278	-8.807273597	1.28E-18	8.94E-18	354.2873466	205.8278359	208.85878	241.0554355	262.4562705	183.3905515	503.2242997	276.466869	212.2677036	384.0969873	196.8438999	119.6247118	102.5625454	306.7990225	77.85673161	227.7526925	160.8383536	155.9095356	260.9753802	185.8135346	133.8208591	185.1073322	281.0496292	300.275401	205.0165206	181.659588	163.0811455	98.5839276	156.4189919	172.3820364	267.7341255	326.735972	109.6717913	223.4202928	212.1057594	135.7624978	262.5540954	91.65756962	262.5592954	195.3115787	302.7772972	122.3621057	253.22581
ADAT3	91.29216893	0.303325788	0.181966797	1.666929309	0.095528462	0.127146198	150.6418639	41.61959917	67.57195824	91.00084714	49.3309877	92.0103798	40.55287397	37.15232744	198.2266493	98.35754627	107.7461347	36.55199527	24.99423375	99.36516804	58.15421178	124.8203068	89.09510461	64.55201825	76.71322416	46.0694714	38.04710699	92.7891716	106.2182871	94.01411986	15.04708408	37.52748345	65.40457549	165.2322167	106.0029532	97.29137663	77.82031057	175.6718511	130.8790437	108.2904481	76.62780324	72.72990955	67.33177864	45.56986512	73.87802037	120.1140975	37.11933211	87.19504385	33.76344133
ADCK1	312.1417571	0.13395246	0.109209697	1.226561959	0.219987274	0.270853061	855.3110272	412.7907518	166.7360008	445.3232945	367.2846194	277.9217636	411.9803333	402.9856057	566.5978393	361.1229618	359.4991225	253.2056399	287.8646232	541.7940185	326.9982728	336.6007325	425.1204617	258.208073	387.326573	395.173688	293.4437792	299.5630108	308.7587475	368.6493064	246.3960018	230.1464251	467.2984802	465.8437706	924.2940431	410.0602988	312.4908844	330.8372604	596.2267548	437.72139	290.5726299	328.8273486	286.8572818	258.1429291	507.5792047	311.3882275	383.5664318	319.875741	330.3521025
ADCK2	886.2783487	0.748667185	0.098352927	7.612047822	2.70E-14	1.33E-13	2564.817216	1413.931292	816.1288462	982.6155303	1092.604298	814.2288404	625.8045779	948.5558194	1646.107134	1265.007274	1026.178331	1292.611469	1064.840545	1098.819194	1490.718073	873.7421475	1190.937934	851.2113593	1164.23599	1599.634424	1114.299179	1006.550557	674.9149546	1142.983785	1009.565297	1521.357537	889.8464613	1580.814107	2378.602852	1794.340288	1070.533288	717.0419136	1262.740404	1080.054732	934.8591995	1552.893766	885.2734446	964.9936778	1129.961664	1084.054964	914.882362	962.5176664	884.4697573
ADCK5	511.6426638	-1.160275479	0.155895061	-7.442669888	9.87E-14	4.64E-13	1031.059868	268.6355946	329.9617701	279.7792002	228.5412165	182.7603434	323.5013356	313.9539021	450.1396828	669.8364282	307.6980962	150.1954715	154.2747532	183.4991789	136.328726	218.2876455	259.6104546	213.8969418	606.1848889	281.5356586	134.6955052	352.7872565	246.7431017	372.0680016	126.4895505	146.4568159	200.5166591	523.4667705	550.6982691	383.2888462	313.7005265	527.6991013	269.0291455	304.353154	213.9448266	418.3071768	171.7159562	242.8666675	220.571068	738.3484228	435.9701948	195.586673	174.4444469
ADCY1	757.9862669	-0.223755703	0.190578233	-1.174088457	0.240359596	0.292830441	422.9130846	209.9897958	1275.091628	206.6880943	619.720533	271.6196828	204.6076823	608.4948764	316.3366945	312.3031579	228.9605362	190.7349571	313.289792	346.6901484	165.8825057	1739.202379	414.4423967	199.6736158	175.9891613	242.6325494	461.8131607	175.6871117	143.8235192	228.4828004	1516.934164	2312.091503	311.9626134	172.1747468	277.9345724	141.6928103	1182.626792	248.8114934	174.5053917	133.9381858	883.3653157	292.2420002	281.2795013	118.5852172	176.4568544	381.0342168	139.0155379	607.9566041	145.9772316
ADCY10	37.70252028	-1.229539863	0.1717851	-7.157430181	8.22E-13	3.58E-12	3.347596975	31.78223937	6.142905294	11.61712942	15.03053532	10.08332929	12.90318717	21.75586742	55.33827293	22.97402541	26.41852341	11.29788945	5.171220776	139.9815871	3.495608358	6.507219785	30.69943679	18.05268307	19.55435126	14.84460745	6.122522963	6.594154327	13.85455918	20.51217161	3.291549642	13.28406494	26.67818211	15.27356625	20.68350306	94.02656533	10.48356515	12.30386506	110.2777128	25.07778797	6.130224259	30.85511314	10.35873518	6.214072516	41.45673086	29.27150275	7.278300414	16.37917951	28.13620111
ADCY2	413.542028	-0.576089722	0.307922431	-1.870892356	0.061360003	0.084681792	480.9380988	553.162309	613.4129715	429.3497415	193.084569	285.4842606	667.2791081	289.8550951	692.1413839	590.1452776	393.6877999	539.6403665	1329.86561	265.4573102	174.4626353	1128.70685	529.8989742	631.2968564	65.43186767	369.5795372	182.8010428	369.2726423	502.7225761	233.6108433	104.3891458	229.4822218	2445.356596	543.6001078	598.5288699	455.767657	406.0365427	69.72190199	198.1363301	594.4575649	206.5885575	57.30235298	358.9700151	247.5272219	52.61815839	133.7404867	397.3952026	304.4600426	372.7219112
ADCY3	525.7836329	-0.136953753	0.096478972	-1.419519196	0.155747704	0.198478008	200.8558185	301.552914	269.4102751	557.1381652	291.3611461	302.4998788	227.649088	561.3013794	211.4417593	491.069793	909.1080116	536.9820395	1320.815973	606.345113	607.6002892	583.2835189	505.873328	1211.170919	251.950295	259.5246889	781.933647	768.6899901	401.1224754	563.5149366	335.7380635	701.0665271	172.9778904	317.2736262	173.2243382	1099.588445	410.0686832	148.3299287	218.7376611	425.1824961	497.7742098	433.7347333	601.603466	432.6547989	451.772067	680.3100984	547.3281911	518.3528574	366.1016286
ADCY4	332.8290026	-1.021698279	0.218913909	-4.667123641	3.05E-06	7.24E-06	352.0556152	214.9084757	107.0620637	358.6788709	158.3987183	110.2864141	355.7593035	429.0926466	117.2841008	291.4829473	494.6998012	108.3268223	512.812727	522.2111021	190.9873294	396.3488414	332.0210827	980.3153957	81.22576676	101.8647201	292.13181	411.1926234	240.8054334	411.9527798	78.99719141	220.515478	98.5371565	300.6115539	266.3001019	411.3662233	130.6413504	194.1276487	104.2184978	230.2596896	224.9792303	107.1113213	200.8000973	185.3864967	436.8901636	704.0301092	145.5660083	163.3100545	132.4056523
ADCY5	300.5210568	1.302644637	0.21364304	6.097294981	1.08E-09	3.57E-09	680.6780517	429.8169514	299.2472436	1846.155484	486.3727069	352.2863172	812.9007919	717.2742135	278.3432534	832.808421	1365.475053	1927.951605	2792.890154	662.9179824	537.0525568	774.9507198	720.7693856	2820.594967	115.0698362	442.2669254	768.813955	1249.121234	953.985361	497.4201615	337.1487276	1200.87947	177.7111163	1603.724456	297.3253565	1806.093609	373.7794192	336.3056449	232.067934	659.4318337	460.9928643	145.9006064	931.48934	690.5388084	286.4766401	776.704185	523.3097998	1118.601612	254.8808807
ADCY6	2253.210646	-0.111550472	0.116486727	-0.957623889	0.338252449	0.396174932	1949.417305	1968.985401	3146.045069	1551.370825	2571.763132	1997.129408	899.5364772	2250.226102	2157.3667	1906.12617	1842.044495	752.3065207	1598.76909	2264.365362	3025.290143	3068.449911	3559.79991	2708.996562	1500.420414	1871.444305	2962.426468	2001.796849	1184.23494	2243.233878	2664.744546	2888.952022	3025.822203	797.69671	1407.770927	1642.200082	2440.251397	2090.289963	2390.360313	1514.356424	2308.642456	2638.552961	2396.055129	2417.274209	2191.89177	3000.833713	3026.317312	2158.679511	1928.157311
ADCY7	100.2481997	0.191470675	0.163677224	1.169806464	0.242078862	0.294732724	3.905529805	89.67131821	68.44951614	25.65449414	20.04071375	18.27603434	0.921656227	70.95759835	11.56322121	50.97361887	61.12521103	41.86864912	105.1481558	84.8593041	116.6262061	138.4263118	90.76355226	197.4854118	163.2036239	12.28519237	97.08572128	103.1514141	78.50916871	122.5032471	82.75896243	91.9921497	30.98111471	16.66207227	12.92718941	204.3771871	66.53031733	17.77224953	25.44870295	29.06743606	28.81205402	83.30880549	70.51908177	69.64939612	63.24808938	60.05704874	113.5414865	21.67832582	175.7685034
ADCY8	2.143734494	-1.273444187	0.466951312	-2.727145536	0.006388486	0.010296108	1.673798488	1.891799962	0	1.452141178	1.926991707	0.630208081	0	0.334705653	0	3.58969147	0	0	1.723740259	1.450586395	0.317782578	14.78913587	3.003205773	10.39396904	2.256271299	1.023766031	1.749292275	0.942022047	1.979222741	0	0.470221377	0.332101623	0	0.694253011	0	2.611849037	0.403214044	0	0	1.139899453	0	0.440787331	0	0.517839376	1.062993099	1.009362164	0	0	0
ADCY9	509.4823629	-0.026874513	0.110262576	-0.243731952	0.807438425	0.832479308	276.7346833	294.7424341	384.3703598	331.5722356	138.3580046	204.8176263	247.0038687	384.9115005	303.947529	353.9435789	509.2040885	363.5262075	842.9089866	464.9129395	785.2407503	661.9617218	393.0862668	1266.42307	570.8366386	209.3601534	518.6651596	538.8366107	244.104138	346.9975697	379.4686516	535.6799186	273.23622	185.365554	148.6626783	478.621336	305.2330316	238.5582725	309.6258859	269.5862207	186.9718399	555.3920366	347.0176284	568.0697959	287.5396332	372.9593195	476.7286771	241.3520275	175.4374893
ADCYAP1	25.13529155	-2.089755206	0.383140469	-5.454279506	4.92E-08	1.40E-07	4.463462634	9.080639819	7.898021093	3.388329415	2.69778839	3.781248485	0	7.363524357	0.825944372	5.743506351	4.144082104	2.658326928	51.71220776	50.77052382	18.43138952	46.14210393	3.003205773	41.02882516	3.008361732	17.40402253	40.6710454	0.942022047	11.21559553	27.91934469	0.470221377	9.963048704	6.884692157	24.29885539	5.170875766	5.223698074	9.273923021	8.202576704	1.211842998	1.139899453	1.839067278	2.203936653	26.29525083	5.437313452	3.720475846	8.579578392	13.82877079	2.408702869	11.25448044
ADCYAP1R1	36.0608987	-0.284449211	0.306573362	-0.927834072	0.353493647	0.411509359	7.811059609	17.78291964	6.142905294	36.7875765	19.26991707	11.97395354	36.86624907	43.51173484	3.303777489	20.82021052	45.58490314	95.69976942	104.7172207	28.2864347	14.30021601	141.384139	73.41169668	53.0639472	59.4151442	11.26142634	76.96886011	94.67321569	53.439014	28.48912723	24.45151163	40.51639806	7.314985417	57.62299994	6.463594707	105.1269237	12.09642133	12.30386506	3.635528993	38.18663168	14.0995158	3.967085976	45.81748251	32.36496102	3.188979297	73.17875687	8.006130455	32.75835902	41.37676634
ADD1	4423.302353	0.731661306	0.062727371	11.66414751	1.94E-31	3.65E-30	8373.455901	7442.719411	7088.91271	8479.052337	6932.930764	6929.137849	5630.397889	6726.914206	6686.845637	7185.126446	7338.133386	9579.281086	10332.96098	5607.967002	8100.595696	7400.483592	7483.655097	9421.312358	4926.192336	5470.493787	7657.089612	7029.839523	6819.082082	6242.537559	6513.036299	7293.615854	6676.430219	8816.31899	5318.245725	8511.363049	7115.518242	5654.993089	6043.461029	7344.942127	7000.716104	5618.275316	8205.711911	6566.462212	6459.809062	7713.545655	5896.151165	7804.197295	5981.756356
ADD2	313.9377555	-2.841802612	0.251980645	-11.2778607	1.69E-29	2.71E-28	54.11948444	23.45831953	50.89835815	74.54324712	39.69602917	47.89581414	153.9165899	121.4981519	13.21510995	93.33197821	50.24699551	55.8248655	24.99423375	27.5611415	52.11634279	60.33967437	49.38605049	134.5745465	18.05017039	37.87934315	46.35624529	64.5285102	55.41823674	42.73369085	54.0754584	130.1838364	240.103639	27.77012045	28.43981671	51.58401848	56.04675217	33.49385488	24.84278145	5.12954754	82.7580275	27.3288145	41.8333536	141.8879891	52.61815839	35.32767573	82.97262472	71.77934549	30.78431416
ADD3	2212.33825	-0.558315196	0.165273721	-3.378124431	0.00072982	0.001334292	523.8989267	1249.723055	1596.277819	2290.026637	616.2519479	1300.119271	1179.71997	2524.684738	1475.962593	2049.713829	2120.734017	1251.407402	2642.062882	1232.998436	692.7660201	979.6323604	1440.871392	3315.676124	1011.561632	1333.455256	1911.539134	2102.122197	1157.185562	2658.035571	836.9940518	2172.276719	422.1176879	780.3403847	245.6165989	1879.878344	1207.222849	734.8141631	1429.368816	721.5563539	592.7926858	6633.849326	2026.726378	535.9637545	703.7014314	3301.623638	1832.676044	1114.747688	3479.951556
ADD3-AS1	10.41726769	-1.320507073	0.199316953	-6.625161833	3.47E-11	1.32E-10	6.695193951	3.405239932	0.877557899	2.904282355	2.312390048	5.041664647	9.216562266	5.355290441	4.129721861	5.025568057	6.734133419	3.987490393	10.34244155	5.077052382	1.906695468	2.957827175	3.670584834	12.58217305	12.78553736	7.166362218	1.749292275	2.82606614	9.896113703	6.267607991	0.470221377	4.649422728	1.290879779	11.80230119	1.292718941	9.14147163	2.419284266	0	11.51250848	2.849748633	1.226044852	7.05259729	3.187303131	1.553518129	1.594489648	12.61702705	4.366980248	3.372184016	5.958254353
ADGB	7.017530656	-2.565519327	0.46414338	-5.527428461	3.25E-08	9.40E-08	0	0.378359992	0.877557899	0	0	1.260416162	0	1.004116958	0	1.435876588	4.662092367	1.329163464	1.723740259	0	0.953347734	0	6.006411547	1.641153006	0	0	2.186615344	0	25.07015471	0	0	0.332101623	1.721173039	1.388506023	0	0	0	0.683548059	0	0	0	7.05259729	0	0.517839376	4.251972395	6.560854064	2.911320166	0	0.993042392
ADGRA1	5.627155555	-2.28835505	0.430416234	-5.316609525	1.06E-07	2.91E-07	2.789664146	1.135079977	1.755115798	0.484047059	0.385398341	1.260416162	0.921656227	1.673528263	0	1.435876588	2.590051315	0.664581732	2.154675324	0.725293197	1.271130312	10.64817783	4.004274364	5.470510021	3.760452165	0.511883016	3.498584551	2.82606614	1.979222741	0	5.642656529	0	0.43029326	2.082759034	0	6.529622593	1.612856178	0.683548059	0	1.139899453	0	0	0.796825783	1.553518129	0.531496549	1.514043246	2.183490124	0.481740574	4.63419783
ADGRA2	824.5244071	1.282513537	0.173421975	7.395334634	1.41E-13	6.54E-13	624.3268359	1296.261334	525.6571816	5396.156616	2082.692637	1295.707814	952.9925384	1481.407218	722.7013256	2964.367216	4917.989437	3657.857853	7181.532853	1801.628302	1810.089564	2465.053168	1525.962222	5776.311531	527.9674839	840.5119116	2803.678194	3129.86825	2146.796933	1542.971131	955.9600603	2640.207906	809.811915	1615.526757	182.2733707	4013.106045	1159.643592	598.1045513	695.5978806	2835.49989	1887.496049	668.2335932	3763.806585	2107.865181	1588.11169	2104.520111	1703.122297	4552.930163	816.6118605
ADGRA3	1181.009161	-0.028575471	0.093745167	-0.304820738	0.760502686	0.790599596	1037.19713	1220.210976	1741.95243	1058.610919	1514.615482	956.6558667	1361.286247	949.2252308	988.6554135	1421.517822	986.809551	1430.844469	1027.349194	860.1977321	1095.078764	984.9564493	941.6718547	895.5224904	757.355066	826.1791871	1186.894809	1312.236711	928.9152063	845.5572962	1448.752064	1666.485947	923.8396288	849.0714328	458.9152242	932.4301062	1285.446374	1557.122478	1252.439738	913.0594621	1345.584225	1206.434924	1166.552946	2229.557435	1023.130858	1209.720553	1363.953498	1308.889139	1405.817013
ADGRB1	252.7881551	-3.119369786	0.296309995	-10.52738632	6.46E-26	7.85E-25	36.82356673	62.80775875	170.2462324	80.35181183	11.56195024	26.46873939	75.57581059	61.25113442	23.12644242	155.7926098	75.11148813	44.52697605	33.61293505	26.8358483	23.1981282	39.04331871	39.70905411	75.49303829	12.78553736	26.10603379	30.61261482	86.66602829	51.45979126	55.83868937	15.04708408	42.84110943	8.175571936	106.2207107	20.68350306	119.4920934	98.38422683	28.02547041	8.482900983	35.90683278	22.06880733	6.171022629	68.92543021	36.76659572	15.94489648	1152.18691	34.20801194	43.35665164	43.36285112
ADGRB2	275.5227281	-1.277222542	0.22776767	-5.607567317	2.05E-08	6.05E-08	147.2942669	77.18543846	125.4907796	176.6771766	89.02701687	67.43226465	106.9121223	76.64759444	153.6256532	178.7666352	232.5866081	190.0703754	249.5114025	53.67169661	274.88193	117.1299561	126.468332	356.1302024	39.86079295	85.4844636	132.0715668	150.2525164	91.70398698	136.1780282	38.08793157	91.66004807	67.98633505	262.4276383	98.24663955	250.7375076	83.06209315	49.21546023	57.56254239	121.9692415	115.8612385	86.3943168	162.1540468	62.39964485	112.1457719	84.78642175	90.97875517	105.5011857	47.66603482
ADGRB3	46.25338316	-1.837518789	0.302985353	-6.064711621	1.32E-09	4.34E-09	10.60072376	11.72915977	5.265347395	24.20235296	18.11372205	10.71353737	32.25796793	26.44174655	4.129721861	22.97402541	36.26071841	20.60203369	49.55753244	30.46231429	7.94456445	25.4373137	27.36254149	158.0977396	76.71322416	13.82084142	12.24504593	40.03593698	17.81300467	18.80282397	11.28531306	36.53117858	6.454398897	5.55402409	1.292718941	27.42441489	16.53177582	32.12675876	4.847371991	23.36793879	22.06880733	14.10519458	34.26350866	9.321108774	28.70081367	42.39321088	6.550470372	31.3131373	10.92346631
ADGRD1	149.6854779	0.195191909	0.20468475	0.953622137	0.340274946	0.398169132	36.82356673	55.61891889	72.83730563	86.6444236	30.83186731	35.92186061	46.08281133	128.5269706	33.86371926	137.1262141	155.9210892	509.7341885	1361.323869	198.7303361	115.990641	335.4176016	118.1260937	910.2928675	39.86079295	53.23583362	221.2854728	187.9333983	527.7927308	128.2010725	75.70564177	329.1127088	82.61630588	319.3563852	18.09806518	476.6624493	80.64280888	120.3044583	72.71057986	109.4303475	206.5885575	54.657629	79.28416538	288.4365326	92.4803996	322.9958924	205.2480717	101.6472611	81.09846203
ADGRE1	11.9024057	-0.303824368	0.262190901	-1.158790663	0.246541524	0.29958004	12.27452224	18.91799962	8.775578992	5.324517652	7.322568487	3.151040404	6.451593587	13.72293176	11.56322121	7.897321233	9.324184734	10.63330771	14.22085714	11.60469116	13.0290857	23.6626174	11.0117545	14.77037706	5.264633031	12.79707539	15.30630741	17.42740786	7.916890963	32.47760504	10.81509168	6.309930846	7.745278677	14.57931324	15.5126273	46.36032041	29.0314112	3.417740293	4.241450492	7.979296173	7.356269111	19.39464255	10.75714807	12.94598441	26.04333092	75.70216228	2.911320166	3.372184016	17.87476306
ADGRE2	117.5103966	-1.210892037	0.151916554	-7.9707708	1.58E-15	8.62E-15	45.19255917	54.8621989	43.00033706	51.30898828	18.11372205	34.03123636	31.33631171	90.70523185	23.95238679	38.05072958	78.73755998	21.26661543	96.96038956	115.3216184	64.50986334	70.39628676	85.42451977	124.7276285	21.81062256	42.48629029	135.1328283	93.73119364	44.86238212	95.15368495	48.90302325	42.84110943	34.42346079	30.5471325	29.73253565	101.2091502	112.0935043	25.97482623	36.35528993	33.62703387	60.68922016	61.26943896	70.12066888	57.73909046	55.27564114	48.95406494	89.52309509	33.24009959	201.9186197
ADGRE3	5.301205024	-0.589196114	0.322781329	-1.825372352	0.067944859	0.093018907	7.25312678	2.270159955	1.755115798	6.29261177	0.770796683	1.260416162	0.921656227	8.032935662	1.651888744	1.435876588	8.288164208	3.32290866	6.033090906	5.802345579	6.037868982	4.140958045	9.34330685	13.12922405	0	9.21389428	7.43449217	7.536176373	7.257150049	11.96543344	7.053320661	2.324711364	0	7.636783124	7.756313649	15.67109422	12.49963538	0.683548059	0.605921499	0.569949727	1.226044852	7.493384621	2.78889024	8.54434971	0.531496549	0	4.366980248	2.890443443	12.57853697
ADGRE5	590.0000705	0.631215236	0.124851952	5.055709783	4.29E-07	1.12E-06	950.717541	556.5675489	551.1063607	791.4169419	1081.042348	787.129893	694.9287949	465.5755628	396.4532986	728.7073683	863.0050982	783.5418621	1979.284752	853.6700933	370.2167034	2004.815259	750.1340643	1821.679837	340.6969661	671.0786334	1078.001365	983.9420277	762.0007552	1295.685506	1048.12345	664.5353485	262.4788885	698.4185293	1725.779787	727.3999568	509.6625521	816.8399301	501.703001	448.5504349	1125.509174	217.7489413	652.998729	929.5216806	524.5870943	771.1526931	630.3008158	404.662082	814.9567898
ADGRF1	874.3762538	-2.121581731	0.35092584	-6.045669744	1.49E-09	4.86E-09	199.18202	40.86287918	655.5357507	188.7783531	1954.740388	1355.577582	351.1510224	675.7707126	49.55666233	175.1769437	185.9656844	27.91243275	0.430935065	192.2026973	272.9752345	17.74696305	241.59122	1856.14405	3.008361732	143.8391274	247.0875339	777.1681885	55.41823674	192.0167175	823.8278533	3298.433324	1339.933211	22.21609636	80.14857437	28.07737715	468.9379336	784.7131714	19.99540946	38.18663168	1416.694826	8.374959282	210.3620066	61.3639661	11.69292409	3.532767573	85.88394488	1124.382499	149.9494012
ADGRF2	13.11314048	-2.987656522	0.262037289	-11.40164642	4.10E-30	6.95E-29	1.115865658	0	0	0.484047059	0	0.630208081	2.76496868	0	0	0	0	0.664581732	0.861870129	0	0.317782578	8.873481525	0.667379061	1.094102004	0	0	1.311969206	0.471011023	1.319481827	0	0	0	0	0	0	0.652962259	0	0	0	0	0	3.085511314	0.398412891	0.776759065	0	0	0	0	0
ADGRF3	32.34359153	-1.211737843	0.180340549	-6.719164677	1.83E-11	7.10E-11	8.926925268	14.75603971	16.67360008	19.36188237	26.20708722	13.2343697	34.10128039	23.76410133	9.085388094	27.99959346	20.72041052	24.58952409	9.911506488	15.23115715	18.43138952	29.57827175	34.70371116	24.07024409	15.04180866	18.42778856	21.42883037	35.79683777	18.47274558	16.52369379	16.92796959	17.26928442	6.454398897	16.66207227	14.21990836	31.34218844	19.75748818	16.40515341	24.23685995	10.82904481	19.0036952	37.90771043	33.86509577	19.16005693	25.51183437	13.12170813	13.82877079	19.75136352	24.49504567
ADGRF4	8.935740712	-0.278438892	0.311172086	-0.894806779	0.370890386	0.42913048	5.579328292	6.432119872	0.877557899	2.420235296	0.385398341	6.302080808	1.843312453	10.04116958	1.651888744	3.58969147	3.108061578	1.993745196	0	2.90117279	1.906695468	8.873481525	19.35399276	58.53445722	3.008361732	8.702011265	4.810553757	4.23909921	6.597409136	7.40717308	1.410664132	0.332101623	11.18762476	0	0	1.958886778	3.6289264	0	1.817764496	0	1.226044852	0	1.992064457	0.517839376	0	0	2.183490124	0.481740574	1.655070654
ADGRF5	3147.216432	-2.315321393	0.252736545	-9.161007538	5.14E-20	4.02E-19	149.5259982	266.3654347	8177.084505	626.8409417	1252.930008	227.5051172	168.6630895	1402.416684	170.1445407	496.0953611	744.3807479	450.5864144	1160.508129	868.1759573	637.4718515	446.040338	280.2992055	1045.961516	201.560236	216.5265156	986.1635202	457.8227147	325.9120113	539.0142872	755.1755322	3347.252263	218.1586827	388.7816863	125.3937373	976.8315398	7052.616851	578.9652057	350.8285478	352.7988808	426.050586	954.7453581	519.1319975	3540.208896	649.4887834	1242.524824	339.8966293	1931.29796	286.3272231
ADGRG1	2070.68959	0.516866655	0.127151614	4.064963371	4.80E-05	0.00010079	4448.95638	5087.428458	1533.09365	3939.659015	3661.669642	3451.649659	2685.706244	3502.359949	4277.565903	2532.886301	2930.902068	3199.96104	903.6708307	2676.331898	4711.444502	2729.482917	4362.990609	5134.073655	1161.979719	3114.296267	4284.891428	3959.318662	2794.002769	4118.388233	2850.011769	3054.006529	4001.297023	3372.681129	2482.020368	3206.697655	2047.117703	2088.239319	2515.180142	3076.588624	3923.956548	1728.327123	4133.932161	1469.110311	2001.616005	1944.031527	1511.702996	3681.461465	2390.584052
ADGRG2	433.0217932	-2.012823244	0.295498672	-6.811615193	9.65E-12	3.84E-11	234.3317883	349.226273	37.73498967	611.3514358	100.5889671	419.7185818	30.41465548	540.5496289	60.29393917	104.8189909	60.60720077	73.76857226	57.31436361	23.93467551	175.7337656	192.2587664	120.79561	169.0387596	2930.144327	49.14076949	1552.934217	118.6947779	96.32217338	205.1217161	103.9189244	41.51270293	111.015661	32.62989153	14.21990836	193.929791	73.78817013	47.84836411	235.0975415	107.7204983	136.704001	487.0700003	347.8144542	31.32928227	173.2678751	201.8724327	52.40376298	180.6527152	460.1096417
ADGRG3	50.5117808	-2.794880495	0.27180068	-10.28283112	8.42E-25	9.34E-24	2.789664146	36.32255927	3.510231597	9.196894126	0.385398341	4.411456566	7.373249813	9.371758273	3.303777489	10.76907441	16.57632842	1.329163464	11.63524675	14.50586395	7.626781872	40.81801501	15.3497184	13.67627505	0.752090433	9.21389428	15.30630741	13.65931968	27.04937746	6.267607991	1.88088551	1.992609741	3.012052819	11.80230119	6.463594707	4.570735815	12.09642133	2.734192235	52.1092489	1.70984918	7.356269111	2.644723984	7.171432045	4.660554387	17.00788958	15.14043246	7.278300414	3.85392459	9.930423922
ADGRG4	1.609731121	-2.76043165	0.320989434	-8.599758605	7.99E-18	5.22E-17	0	0	0.877557899	0	0	0	0	0	0	0	0.518010263	0.664581732	3.447480518	0	0.317782578	0.591565435	0	0	0	0	0	0.471011023	0.659740914	0	0	0.99630487	0	0	1.292718941	0.652962259	0	0	0	0	0	0.881574661	1.195238674	0	0	0	0	0	0
ADGRG5	28.82602614	-0.311607915	0.28722519	-1.084890619	0.277970103	0.332933305	34.59183541	60.91595878	17.55115798	27.10663532	7.707966828	13.2343697	27.6496868	38.1564444	17.34483182	22.97402541	53.87306735	19.27287023	31.88919479	29.73702109	34.95608358	38.45175327	34.70371116	89.16931334	1.504180866	18.42778856	46.35624529	73.47771964	40.90393664	100.2817279	39.4985957	14.94457306	6.884692157	31.93563852	45.24516295	41.13662233	47.98247128	8.886124763	4.847371991	15.95859235	7.969291537	25.12487785	24.70159927	22.26709318	24.98033782	13.12170813	43.66980248	18.78788238	94.33902726
ADGRG6	853.5165082	0.882294992	0.266878797	3.305976356	0.000946461	0.001707516	131.1142149	158.1544768	79.85776883	173.2888472	77.07966828	216.1613717	368.6624907	445.1585179	75.98688224	329.5336769	255.8970699	158.835034	84.89420775	454.0335416	169.0603315	78.67820285	291.6446495	1415.767993	7.520904329	114.6617955	304.814179	798.3636845	130.6287009	382.3240874	144.3579629	232.803238	89.50099804	50.68046982	12.92718941	231.1486398	239.1059283	66.30416169	65.43952187	133.9381858	69.27153413	422.7150501	204.3858133	133.3436394	70.68904107	213.9847787	193.602791	109.8368508	265.1423187
ADGRG7	3.283750816	-2.712142152	0.518625214	-5.22948379	1.70E-07	4.59E-07	1.673798488	5.675399887	0	0	0	0	0.921656227	0.669411305	0.825944372	2.871753176	0.518010263	0	0	0	0.953347734	0	0.667379061	0.547051002	0	1.535649047	0	0.471011023	0	0.569782545	0	0.332101623	0	0	0	0	0	0	1.211842998	2.279798906	0	0	1.593651566	0	0	0	0	0	0
ADGRL1	1806.65197	0.29275761	0.178489071	1.640199082	0.10096378	0.133784472	2409.711889	768.0707847	731.8832879	1053.770448	336.8381504	679.9945192	727.1867628	632.9283891	627.7177228	747.373764	910.1440321	834.7146555	1776.745272	309.7001953	303.8001446	768.4435001	701.7490824	1195.853491	897.9959769	809.2870476	659.9205108	876.0805034	387.9276572	875.7557711	965.8347092	358.3376517	398.8818518	1100.391023	1591.337017	710.4229381	510.0657662	237.1911764	791.3334775	869.1733331	868.0397551	874.522064	628.2971297	382.6832991	439.0161498	1199.122251	457.805096	623.854043	692.4815615
ADGRL2	1059.052506	-0.142957053	0.209699766	-0.681722519	0.495414425	0.553046583	643.2965521	1720.402886	837.1902358	2033.481696	1249.461423	1119.249552	998.1536935	1460.990174	869.7194239	1875.254824	1706.843817	1819.624782	3690.527894	1116.951524	2593.105837	2044.450143	1672.785616	2175.074784	661.0874906	1164.021977	3272.488524	1875.094884	1906.65124	978.8864117	622.1028823	1377.225432	628.2281593	1091.365734	149.9553972	1953.010117	866.5069814	397.8249702	483.5253561	1385.547785	1034.781855	1261.974128	1843.854861	1501.734191	1351.064229	1130.485623	957.8243345	1398.492886	1130.744271
ADGRL3	64.71812581	-0.848752397	0.289727643	-2.929483665	0.003395257	0.005700398	7.25312678	32.53895935	31.59208437	51.30898828	26.20708722	17.01561818	83.87071662	67.94524748	6.607554977	63.89650816	84.95368313	75.09773573	177.5452467	62.37521498	45.12512608	46.14210393	41.7111913	371.4476304	7.520904329	27.12979982	31.04993789	103.6224251	39.58445481	20.51217161	28.68350402	55.46097112	17.21173039	27.07586744	18.09806518	122.7569047	25.80569884	28.70901846	15.14803747	63.26441966	29.42507644	29.09196382	110.7587838	47.64122263	21.79135853	117.5906921	60.40989343	65.51671803	19.86084784
ADGRL4	541.9519497	-1.27725014	0.206024313	-6.199511719	5.66E-10	1.92E-09	285.6616086	263.7169147	272.9205066	536.8081887	130.6500377	177.7186788	164.9764646	405.6632509	189.1412612	468.8137059	913.7701039	244.5660774	1110.088727	631.7303749	360.683226	525.3101063	274.6264835	644.9731315	140.640911	219.0859307	1031.645119	394.2362265	382.6497299	527.6186363	164.5774821	355.3487371	181.5837556	539.4345898	177.102495	609.8667501	237.4930722	132.6083234	272.058753	363.6279256	480.6095819	374.669231	339.0493706	316.9176983	501.2012461	528.9057738	229.266463	271.219943	358.1572894
ADGRV1	1244.154673	-1.982445054	0.190546614	-10.40398992	2.38E-25	2.77E-24	165.7060503	184.6396763	653.7806349	174.2569413	712.6015333	310.0623758	122.5802781	484.653785	169.3185963	351.0718257	89.6157755	117.6309666	118.9380779	112.4204456	174.1448528	252.0068753	332.3547722	317.8366322	115.0698362	257.4771568	239.6530417	235.0345006	175.491083	219.9360622	631.0370885	767.1547502	589.9320592	184.671301	298.6180755	75.09065981	460.0672247	239.2418205	153.2981392	153.8864262	214.5578491	223.919964	382.0779628	780.9017796	103.6418271	151.4043246	413.4074635	456.6900639	316.7805231
ADH1A	54.25999064	-5.033427823	0.319710964	-15.74368223	7.59E-56	6.35E-54	0	1.51343997	0.877557899	2.904282355	2.312390048	1.260416162	6.451593587	3.012350873	0	2.153814882	2.590051315	0.664581732	1.292805194	0.725293197	0.635565156	8.873481525	4.004274364	7.658714029	2.256271299	0	1.749292275	3.297077163	1.979222741	2.279130178	0.470221377	3.653117858	0.86058652	0	16.80534624	0.652962259	0	0.683548059	0	0	3.06511213	1.763149323	2.78889024	0.517839376	1.062993099	7.065535146	1.455660083	0.481740574	1.324056523
ADH1B	1279.935617	-4.659252233	0.317507536	-14.67446188	9.40E-49	5.24E-47	17.85385054	42.75467915	51.77591605	16.94164707	54.34116614	36.55206869	85.71402908	55.22643268	95.80954717	115.5880653	18.64836947	47.18530298	253.8207531	68.90285375	20.02030241	279.8104508	60.06411547	550.8803591	109.0531128	67.05667504	24.92741492	113.9846676	63.99486861	31.9078225	26.80261851	60.77459709	105.8521419	44.43219272	33.61069248	141.6928103	36.69247804	36.91159517	9.088822482	25.07778797	131.7998216	83.74959282	72.51114623	33.14172009	73.87802037	1367.685732	29.8410317	52.99146312	33.10141307
ADH1C	203.6656065	-0.921423049	0.322388802	-2.858111207	0.00426171	0.007056765	109.3548345	144.5335171	48.26568446	76.47943536	109.8385273	42.8541495	226.7274318	58.90819486	221.3530917	101.9472377	64.75128287	170.1329234	1230.750545	52.94640341	125.2063357	282.1767125	131.1399854	179.4327287	442.2291746	233.4186551	117.6399055	131.8830865	164.9352284	145.8643314	84.16962656	57.78568248	198.795486	206.8873974	42.65972507	218.0893946	101.6099392	128.507035	437.4753221	42.7462295	95.01847602	55.53920366	77.29210093	108.4873493	147.7560407	89.83323257	264.202305	154.6387242	59.58254353
ADH4	29.78501394	-4.607398109	0.32745816	-14.0701887	5.79E-45	2.61E-43	0.557932829	1.891799962	0.877557899	0	0.770796683	0.630208081	4.608281133	2.008233916	1.651888744	0.717938294	0.518010263	0.664581732	4.309350647	1.450586395	0.317782578	2.36626174	2.669516243	26.2584481	1.504180866	2.047532062	0	2.82606614	3.958445481	1.139565089	0.470221377	0	0.43029326	0	14.21990836	0.652962259	1.209642133	0	1.817764496	0	3.678134555	1.322361992	2.390477348	0.776759065	0	5.551491901	0.727830041	0.481740574	1.324056523
ADH5	2589.161298	0.803410103	0.098792318	8.132313527	4.21E-16	2.41E-15	4097.458698	4657.611507	3001.248015	8386.115301	6043.045993	3548.701703	3329.943947	4498.109265	3222.83494	3377.181735	3762.30854	7372.205154	5537.515581	3141.244838	1862.205907	5617.505371	5144.825179	3605.613155	4681.762945	5372.212248	6724.716829	3124.216118	8167.59251	3553.733731	3971.959975	4275.4763	3481.502765	9280.774255	2966.789971	3926.915027	2689.034462	2984.370824	6545.769952	4247.835313	3824.646915	2114.897612	5409.650239	4785.871516	3366.499144	5733.681771	2759.203687	5160.886767	4125.098097
ADH6	35.45671878	-2.419801363	0.268427845	-9.01471815	1.97E-19	1.47E-18	28.45457429	22.32323955	7.020463193	21.29807061	6.166373463	6.302080808	26.72803057	16.73528263	4.955666233	8.615259527	9.324184734	6.645817321	32.75106492	6.527638777	6.991216716	28.39514088	29.36467867	24.07024409	8.272994762	7.166362218	13.11969206	12.24628661	19.13248649	13.10499853	2.821328265	5.313625975	3.012052819	4.859771079	5.170875766	11.75332067	7.257852799	21.18998982	2.423685995	3.989648086	4.291156981	6.171022629	11.55397385	9.062189086	5.314965494	12.11234596	3.639150207	14.45221721	6.951296745
ADH7	1.410257776	-0.870213019	0.629299156	-1.382828836	0.166717355	0.211196052	0	0.378359992	0	0	0.770796683	0	0	1.33882261	0	0	0.518010263	2.658326928	3.878415582	0	0.953347734	0.591565435	0	17.50563207	0.752090433	0	0	5.65213228	3.298704568	3.418695268	0.470221377	0	0	0	0	1.305924519	0	0	3.029607494	0.569949727	0	0	0	0.258919688	0.531496549	1.514043246	2.183490124	0	0
ADHFE1	375.8897537	0.102785705	0.246169465	0.417540433	0.676283156	0.719401665	787.2432221	365.4957527	229.0426117	507.7653651	428.948354	458.7914828	882.9466651	725.6418548	550.9048962	1101.317343	695.1697729	352.228318	235.2905453	1208.338467	719.7775392	538.9161113	492.5257468	512.039738	2193.095702	512.3948986	425.952669	456.8806926	590.4681176	693.4253568	425.0801252	567.2295729	261.1880087	317.2736262	301.2035134	576.5656749	369.3440647	997.9801657	548.3589564	408.653954	201.0713557	759.4765707	535.466926	359.6394469	1690.159027	324.0052546	409.7683133	399.3629357	574.6405309
ADI1	5129.435918	0.324478538	0.109366998	2.96687799	0.003008403	0.005090183	13427.7694	9334.519374	5222.347058	7871.08923	6625.382887	5807.367465	8144.676075	6964.555219	9509.097557	5653.764065	6677.15229	6550.117552	4707.965582	13928.53056	5125.197418	5876.019466	8643.559905	3758.787435	6055.832166	13297.1851	6173.252439	4532.068066	7063.18622	7122.85159	5125.413014	6415.20706	7882.542227	15222.19153	12933.65301	5916.491031	5368.391787	8548.452022	10107.98244	7445.253279	6413.44062	6239.344665	6134.363289	5658.689785	5840.084085	5063.465294	4909.941459	5825.688759	5809.960022
ADIG	0.781078811	0.105000503	0.425694216	0.246657106	0.805173606	0.830564634	3.347596975	0	1.755115798	0.484047059	0.770796683	0.630208081	0	0.669411305	8.259443722	1.435876588	2.072041052	0.664581732	0	0	0.635565156	1.18313087	0.33368953	0	0	0.511883016	0	1.41303307	1.979222741	1.709347634	0	1.328406494	0	0	1.292718941	0	0.403214044	2.734192235	2.423685995	0.569949727	0.613022426	0	0	0	0.531496549	0	0.727830041	2.890443443	0.662028261
ADIPOQ	37.29660123	-3.369253291	0.320034927	-10.52776745	6.43E-26	7.83E-25	0	0	0	0	0	3.781248485	0	0	0.825944372	0	0	0.664581732	0	0	0	27.80357544	0	0	0	0	0	0	0	0.569782545	0	0.332101623	0.86058652	0.694253011	1.292718941	0	0	0	0	0	0	0	0	0	0	1.514043246	0	0	0
ADIPOQ-AS1	8.902674837	-2.348577267	0.331455767	-7.085643087	1.38E-12	5.91E-12	0	0	0	0	0	0	0	0	0	0	0	0	0	0	0	0	0	0	0	0	0	0	0	0	0	0	0	0	0	0	0	0	0.605921499	0	0	0	0	0	0	0	0	0	0
ADIPOR1	4362.716677	-0.318101714	0.079077887	-4.022637999	5.75E-05	0.000119637	2214.993332	3564.151129	2858.206078	3191.806309	4228.205204	4330.159723	3146.534358	3266.727169	4437.799112	2723.139949	2926.757986	4402.189393	3319.492803	3625.740694	3427.285104	3206.284658	3311.534899	2711.731817	4205.689701	3817.111647	3922.787927	2868.457132	3848.92849	2901.9025	4433.247146	3908.504006	4216.01336	2861.710912	3495.512018	2428.366642	3461.189357	4641.291318	4975.827348	3876.798041	3997.519239	3452.687161	3400.055615	4246.541806	3403.703903	3108.330783	4578.05096	4539.923167	1980.457544
ADIPOR2	1837.006872	0.322344681	0.074008841	4.355488832	1.33E-05	2.95E-05	2366.751062	2332.589353	2476.468392	2370.378449	2405.271049	2783.629093	2021.192105	2231.482586	2467.09584	2229.198403	2037.334364	2871.657664	2638.615401	1604.348553	1750.982005	2333.134076	2508.3442	1808.550613	1947.914221	1774.698415	2047.546608	1632.053196	2657.4364	1962.331084	1746.872417	2075.635147	1440.621834	2077.20501	2228.647455	1682.03078	2071.310546	1893.428123	2498.820261	2445.654277	1717.688837	1747.721766	2309.201118	1971.414506	1844.293027	2118.651182	2553.227785	2829.26239	2737.486861
ADIRF	903.3629467	-11.75327197	0.53573606	-21.93854931	1.11E-106	1.19E-103	0	0	0.877557899	0	0	1.890624242	0	0.334705653	0	0.717938294	0	0	0.430935065	0	0	0	0	0	0	0	0	0.942022047	0	0	0.940442755	0.664203247	0	0	0	0	0	0	0	0	0	0	0	0	0	0	0	0	0.331014131
ADK	808.3768095	-0.08457048	0.099685096	-0.848376375	0.396228395	0.454550975	614.284045	562.6213088	355.4109492	547.457224	643.2298318	637.1403697	687.5555451	591.7595938	760.6947668	507.5823738	695.1697729	674.5504581	533.9285452	617.224511	666.7078487	485.6752221	646.0229308	526.263064	620.4746072	964.8994843	519.9771288	519.9961698	525.8135081	834.7314279	710.9747227	492.174606	809.811915	705.3610595	915.2450105	773.107315	437.4872382	524.9649091	2197.677276	526.6335474	508.8086135	633.4113941	521.9208877	565.480599	449.6460808	402.2308222	680.5210887	699.4873131	881.159616
ADM	1717.200623	-3.485829194	0.277030377	-12.58284105	2.62E-36	7.09E-35	337.5493617	71.88839856	284.3287593	111.8148707	114.4633074	429.171703	313.3631171	62.92466269	117.2841008	134.254461	195.2898691	175.4495773	146.9488571	248.7755667	92.4747302	1355.276412	210.8917832	733.0483428	109.0531128	406.9469974	1500.892772	295.3239116	257.9586972	185.179327	181.5054517	75.71917015	701.3780135	338.1012165	460.2079432	161.281678	410.8751112	155.8489574	232.067934	146.4770797	1010.87398	39.67085976	258.1715536	148.1020616	211.5356267	411.3150817	201.6089215	122.8438463	456.1374721
ADM2	686.0020681	1.570268649	0.153797481	10.20997636	1.79E-24	1.92E-23	2122.376482	1076.434179	555.4941502	949.2162832	964.6520486	2379.665713	1830.409266	578.7060733	1522.215478	682.7593175	742.8267171	398.0844575	514.9674023	269.8090694	3840.084673	1430.996787	1537.307666	306.3485612	2967.748848	2273.272472	1953.522148	349.4901793	965.2009565	1145.832697	722.2600357	419.4443504	538.7271613	690.7817462	1610.727801	935.6949175	895.9416067	1249.525851	1197.300882	1053.267095	1278.76478	945.0480369	674.911438	710.7345441	2402.8959	759.5450282	230.7221231	1227.474982	839.4518355
ADM5	70.03242642	-1.723831958	0.200695776	-8.589278716	8.75E-18	5.70E-17	53.56155161	19.67471961	6.142905294	19.36188237	11.56195024	13.2343697	18.43312453	31.797037	17.34483182	32.30722323	73.03944708	7.310399053	58.17623374	34.08878028	11.75795539	54.42402002	17.35185558	54.70510021	31.58779818	8.190128249	49.41750678	65.47053224	22.43119106	46.15238611	6.583099284	17.60138604	11.18762476	48.59771079	72.39226072	48.31920718	33.86997973	61.51932528	6.665136487	15.95859235	48.42877165	5.289447968	13.54603831	18.64221755	61.12210318	25.23405409	24.74622141	5.780886885	10.26143805
ADNP	4170.827251	-0.380523041	0.093674937	-4.062164885	4.86E-05	0.000101949	1909.246142	3406.375012	4837.09914	2927.032567	3260.08457	4018.206723	2718.885869	3178.030171	2672.755988	3501.385059	2666.716834	3077.678001	2739.454206	2441.336902	3994.527006	2339.641295	2929.126698	3103.420335	3029.420264	2432.979973	2963.738437	3111.969831	2645.561063	2956.031842	4267.259	3897.212551	3533.998543	1750.906094	1551.26273	2492.356944	3800.292368	2538.69749	2037.714001	2981.97697	3286.413225	3452.687161	3701.255761	3409.454454	2435.317189	3547.403324	3074.354095	3324.4917	3981.10695
ADNP-AS1	48.27093132	-0.634118559	0.113543521	-5.584806167	2.34E-08	6.86E-08	44.63462634	23.45831953	50.02080025	38.72376474	37.76903746	39.70310909	49.76943624	36.48291613	50.3826067	40.20454446	39.36877999	26.58326928	11.63524675	21.03350272	37.81612678	28.39514088	25.36040431	42.66997816	81.22576676	42.99817331	19.24221503	32.02874959	34.96626842	37.0358654	26.33239714	45.49792241	45.18079228	41.65518068	29.73253565	35.91292426	33.06355164	90.9118918	20.60133096	34.1969836	34.32925585	37.4669231	43.82541805	33.65955946	41.45673086	40.87916763	28.38537161	38.05750533	44.02487939
ADNP2	880.8510023	0.119127769	0.079281218	1.502597613	0.132942839	0.171830307	512.1823372	764.6655447	997.7833314	565.8510123	709.5183465	1135.004754	658.9842021	765.4718275	607.0691135	783.988617	637.6706337	517.7091693	511.5199218	681.0503124	1031.840031	790.3314212	691.7383964	899.8988984	659.5833097	566.6544982	1032.082442	863.3632058	455.2212304	668.3549248	1225.867131	854.8295788	977.195993	362.4000719	396.864715	514.5342603	769.7356108	581.0158499	768.914382	569.9497266	711.7190365	903.6140278	913.9591728	729.1178419	524.5870943	683.8428659	620.1111953	713.4577898	691.1575049
ADO	768.3135574	0.501900604	0.077501458	6.476014999	9.42E-11	3.44E-10	981.4038466	751.422945	1179.437817	836.4333184	860.9798947	792.1715576	647.9243273	704.8901044	840.8113709	789.014185	703.4579371	910.476973	1000.63122	768.085496	651.1365024	841.2060486	660.0378911	614.8853263	797.2158589	870.2011265	618.3748193	736.6612405	841.1696648	970.909456	913.169915	896.3422817	761.6190699	905.3059267	1294.01166	750.2536359	897.9576769	876.3086112	873.7388013	967.2046861	809.1896022	892.1535572	849.8146973	884.9874942	842.9535274	686.3662713	794.7904052	860.3886648	822.5701148
ADORA1	45.92558425	-0.321269112	0.253279742	-1.268435878	0.204642336	0.253814946	22.875246	9.837359804	15.79604219	4.356423533	3.853983414	1.260416162	7.373249813	20.08233916	33.03777489	12.204951	13.46826684	24.58952409	86.18701294	8.703518369	12.39352054	70.9878522	5.672722016	14.77037706	20.30644169	11.77330936	29.30064561	23.07954014	13.85455918	14.24456362	7.053320661	8.302540586	9.896744976	18.05057829	34.90341142	41.13662233	12.09642133	12.98741311	25.44870295	9.689145353	26.35996431	5.289447968	4.382541805	16.31194036	13.28741374	13.62638921	16.01226091	6.262627459	18.86780545
ADORA2A	8.827705235	-0.250506901	0.17543583	-1.427911855	0.153317231	0.195725797	2.231731317	4.540319909	5.265347395	9.196894126	3.853983414	5.041664647	0	6.694113052	5.781610605	9.333197821	8.288164208	2.658326928	3.016545453	7.252931974	4.76673867	8.28191609	2.669516243	10.39396904	4.512542598	2.047532062	2.186615344	8.47819842	5.937668222	13.10499853	3.291549642	6.309930846	3.012052819	3.471265056	5.170875766	5.876660333	5.241782577	3.417740293	6.665136487	3.989648086	1.839067278	0.881574661	6.773019153	2.589196882	11.69292409	3.532767573	17.46792099	4.335665164	8.93738153
ADORA2A-AS1	28.36774428	-1.262211684	0.180235752	-7.003114935	2.50E-12	1.04E-11	3.347596975	4.918679902	0.877557899	12.58522354	4.239381756	10.71353737	3.686624907	7.028818704	7.433499349	10.05113611	9.324184734	5.981235589	19.39207791	15.23115715	4.131173514	8.873481525	4.337963895	9.846918038	11.28135649	2.559415078	3.061261482	5.65213228	6.597409136	11.39565089	1.88088551	7.970438963	6.024105637	8.331036135	0	8.48850937	8.870708977	2.734192235	4.241450492	2.279798906	3.678134555	2.203936653	9.561909393	3.365955946	17.53938613	6.056172982	15.28443087	5.299146312	4.965211961
ADORA2B	67.01628996	0.584736074	0.190551853	3.06864544	0.002150316	0.003711171	40.72909653	11.35079977	8.775578992	32.91520003	5.39557678	18.90624242	35.94459284	51.87937615	16.51888744	33.74309981	47.13893393	15.28537984	31.45825972	39.16583266	99.46594692	36.67705697	86.42558836	299.2368981	42.86915468	27.12979982	122.0131362	156.8466708	26.38963654	49.57108138	25.39195438	28.89284124	39.15668664	18.05057829	23.26894095	26.77145263	87.90066168	8.202576704	33.32568243	29.06743606	26.97298674	7.934171951	37.45081179	61.10504641	11.69292409	23.21532977	56.77074323	4.335665164	65.87181201
ADPGK	1914.428473	0.469191234	0.089630295	5.234739373	1.65E-07	4.47E-07	3932.868513	2876.292663	2267.609611	3110.97045	2342.451119	2788.670758	2781.558492	2212.404364	3477.225807	3218.517372	2804.507564	1981.118143	2265.425635	2132.362	779.5206639	3496.151721	2501.670409	1750.563207	2033.652531	2543.546704	1930.344026	1948.101592	5311.574095	3433.509614	1615.210431	1698.367702	6309.820362	3978.764008	4329.315735	1471.776932	1639.871519	2531.178461	2114.666031	5763.901585	2379.753057	1550.689829	3158.617403	1948.629573	2457.108548	2158.016306	1687.837866	2438.570784	4050.950932
ADPGK-AS1	55.15962941	0.690857517	0.269897761	2.559700813	0.010476231	0.016359392	397.8061072	129.3991174	50.02080025	156.8312472	30.44646897	107.7655818	111.5204034	40.49938396	123.8916558	173.0231288	88.57975497	71.11024533	28.87264934	44.24288504	6.35565156	178.6527614	68.40635372	124.1805775	6.768813896	102.3766031	36.73513778	44.27503619	506.0212807	85.46738169	6.583099284	18.92979254	133.8212038	450.5702043	183.5660897	20.8947923	7.257852799	7.519028645	34.53752543	259.3271256	33.103211	27.3288145	135.0619702	26.66872788	50.4921722	38.35576222	8.733960497	80.93241639	140.3499914
ADPRH	262.9059091	0.092611611	0.200233943	0.462517042	0.643710584	0.690952003	210.8986095	192.2068762	403.6766336	444.8392474	724.9342802	735.4528303	530.8739865	392.2750248	303.1215846	267.7909836	440.3087235	564.8944723	535.6522854	445.3300232	151.9000723	614.636487	277.2959997	365.9771204	566.324096	346.0329185	300.4409483	334.8888376	646.5460953	254.1230149	382.7602012	513.4291099	252.5821435	642.8782884	586.8943994	656.2270705	462.889723	514.0281401	264.1817735	283.2650141	532.1034657	87.27589146	515.5462814	478.7425034	256.1813368	282.1167248	167.4009095	605.5479012	262.4942057
ADPRHL1	142.7424813	0.967799093	0.151904891	6.371085802	1.88E-10	6.65E-10	124.9769537	149.452197	127.2458954	97.77750597	788.5250065	187.1718	110.5987472	200.4886859	322.1183051	127.7930163	194.2538486	283.1118179	345.6099219	607.7956994	193.2118074	770.2181964	67.73897466	83.69880332	179.7496135	128.4826369	67.78507567	126.7019653	471.0550123	99.14216276	71.47364937	416.1233342	812.3936745	1127.46689	112.4665479	253.3493566	63.70781902	330.8372604	224.7968761	15.95859235	129.9607543	328.3865613	133.4683186	326.4977268	40.92523431	99.92685421	141.9268581	195.1049324	171.4653197
ADPRM	328.9720693	1.023758924	0.111845882	9.153300078	5.52E-20	4.31E-19	1477.406132	939.8462212	590.5964662	653.46353	548.4218398	409.6352525	972.3473191	690.832467	1135.673512	789.7321233	590.0136896	800.1564054	535.2213504	1021.938115	251.6838018	370.9115277	753.13727	324.9482952	1211.617687	1320.65818	555.4002974	434.2721635	854.364483	650.691666	548.2781261	617.7090196	388.5548136	1042.768023	1349.598575	527.5935055	310.8780282	644.5858193	719.2288191	785.3907233	375.7827471	834.4104169	369.7271632	284.2938176	913.6425685	1090.615818	339.1687993	495.2293098	833.162567
ADRA1A	71.10276299	0.443346508	0.221897128	1.997982181	0.045718592	0.064469257	10.04279093	44.26811912	34.22475807	188.7783531	164.1796934	80.66663435	35.02293661	62.25525138	9.911332466	50.25568057	116.0342989	262.5097842	343.0243115	62.37521498	90.25025216	150.8491859	52.05556674	390.0473645	6.016723463	18.42778856	73.03295249	64.5285102	132.6079236	17.09347634	23.04084749	203.5782952	35.2840473	70.11955414	7.756313649	192.6238665	47.98247128	10.25322088	16.96580197	62.69446993	81.53198265	6.611809959	179.684214	195.7432843	18.60237923	111.029838	32.75235186	143.558691	21.18490437
ADRA1B	12.74951155	-1.923206355	0.243058055	-7.912539051	2.52E-15	1.36E-14	3.347596975	1.891799962	3.510231597	5.324517652	5.010178438	0.630208081	0.921656227	5.689996094	3.303777489	2.871753176	6.734133419	29.90617794	28.44171427	8.703518369	4.448956092	5.91565435	14.34864981	31.18190712	1.504180866	0	1.311969206	11.30426456	6.597409136	2.279130178	0.940442755	8.63464221	2.581759559	13.19080721	1.292718941	18.93590552	2.016070222	4.101288352	6.059214988	6.839396719	2.452089704	1.763149323	3.585716022	1.553518129	3.720475846	17.15915678	3.639150207	3.85392459	1.324056523
ADRA1D	16.96913936	2.26548392	0.256877563	8.819314133	1.15E-18	8.06E-18	68.625738	33.67403933	4.387789496	125.8522354	65.1323197	10.71353737	104.1471536	61.92054573	29.7339974	12.204951	83.91766261	227.2869524	346.471792	28.2864347	27.32930171	142.5672698	85.09083024	62.91086524	9.777175628	38.39122617	15.74363048	150.2525164	109.5169916	24.50064942	12.69597719	53.13625975	5.593812378	216.6069395	6.463594707	105.1269237	4.032140444	44.43062381	16.35988047	52.43537485	25.74694189	11.01968327	47.01272118	52.04285732	14.88190338	88.31918933	8.733960497	91.04896844	9.599409791
ADRA2A	931.6445572	0.293554049	0.269833386	1.087908556	0.276635479	0.331580784	783.3376922	464.6260707	2268.487169	199.9114355	827.0648407	137.3853616	128.1102155	153.2951889	374.1528006	471.6854591	383.3275946	253.8702217	333.9746751	195.8291633	282.8264944	182.7937194	81.08655588	520.245503	65.43186767	593.272415	196.795381	150.7235275	406.4004027	541.8631999	1584.175821	1277.927047	60.67134963	422.8000839	255.9583504	251.3904698	1001.583686	485.3191217	83.61716684	551.1413856	102.9877676	964.0018921	77.29210093	123.2457716	369.3901019	658.1041308	185.5966606	1261.678563	242.6333578
ADRA2B	36.20867985	-1.300996509	0.216026447	-6.022394591	1.72E-09	5.58E-09	10.60072376	4.540319909	15.79604219	44.04828239	16.57212868	7.56249697	35.94459284	10.71058088	19.82266493	10.76907441	12.95025657	125.6059474	53.43594802	43.51759184	1.906695468	13.01443957	16.35078699	45.40523317	4.512542598	15.86837348	36.29781471	16.95639684	9.896113703	15.95391125	3.761771019	11.2914552	3.012052819	120.800024	10.34175153	51.58401848	9.677137066	12.30386506	3.029607494	19.94824043	11.03440367	6.611809959	16.73334144	14.49950254	12.75591719	80.7489731	9.461790538	38.5392459	4.965211961
ADRA2C	157.0623293	0.158067795	0.236748956	0.667659947	0.504350683	0.561623385	445.7883306	69.9965986	36.85743177	552.7817417	141.4411913	146.8384828	434.1000828	189.778105	118.9359896	98.35754627	640.7786953	116.9663848	255.5444934	153.0368647	33.04938811	112.9889981	362.38683	95.73392537	376.0452165	173.0164593	145.1912588	322.642551	123.3715508	365.8003936	106.2700313	168.3755231	27.53876863	400.5839875	254.6656315	138.427999	198.3813098	328.7866162	27.87238895	466.7888261	151.4165392	123.4204526	184.8635816	74.5688702	162.1064476	117.5906921	26.92971153	257.731207	103.938437
ADRB1	475.1975135	0.530920509	0.235722553	2.252311043	0.024302623	0.035832656	1494.144117	749.531145	357.166065	652.9794829	958.8710734	753.0986566	812.9007919	552.2643268	1000.218635	720.8100471	685.3275779	497.1071356	72.39709087	1324.385378	1124.950326	863.6855351	881.9414287	549.7862571	1077.74559	1398.464399	634.9930959	211.4839495	600.3642313	1149.251393	1379.1593	731.2877749	1013.77092	860.873734	523.5511713	489.7216944	811.6698714	2229.050219	1282.129891	922.7486074	787.1207949	684.5427245	484.4700759	357.3091697	1722.580317	670.2164767	1664.547305	1622.502252	970.5334313
ADRB2	966.0199234	-0.391797434	0.186392521	-2.102001901	0.035553109	0.051024052	1183.933464	610.2946678	1899.035294	736.2355771	578.0975121	755.6194889	646.0810149	1127.288638	802.8179297	1033.113205	452.7409699	380.8053325	174.5287012	489.5729082	1024.213249	858.9530116	1316.071508	471.0109128	762.619699	725.8501161	1165.028655	519.0541477	448.6238212	562.3753715	1337.779819	857.8184934	1248.71104	447.0989393	589.4798373	406.1425253	837.8787843	1587.198592	1242.139073	499.2759605	1072.176223	1015.57401	898.819483	659.4684458	601.654094	962.4268231	2355.258014	811.7328668	964.2441628
ADRB3	1.459583113	0.114110355	0.352034081	0.32414576	0.745827684	0.777616719	0	0.756719985	0	0	1.156195024	0	1.843312453	0	0	0.717938294	0	35.2228318	9.911506488	0.725293197	0.317782578	8.28191609	1.668447652	11.48807104	0	1.535649047	1.311969206	0.942022047	1.979222741	0.569782545	0	0.664203247	0	14.57931324	0	15.01813196	0	0	0.605921499	1.139899453	0	0.440787331	1.195238674	0	0	22.2059676	1.455660083	0.963481148	0.662028261
ADRM1	1929.841764	0.355184262	0.1023058	3.471790083	0.000517	0.000962802	5183.753916	2348.480473	1349.684049	2103.668519	2242.632949	2754.009313	2005.523949	1922.549268	3368.20115	1746.025931	2160.620807	1814.308129	2718.338388	2357.928185	1848.541256	2181.693324	2354.179637	1927.807731	2641.3416	2854.771578	2176.994237	2428.532836	2481.285576	2368.016255	1611.44866	1593.091488	2567.129588	4487.651465	7801.558812	2696.081168	2073.72983	3962.528096	3195.629985	2956.899182	2694.846584	1711.136418	1551.021386	1587.695528	2466.143989	2404.300674	1534.993557	2020.419966	1426.008875
ADSL	1152.777609	0.574593468	0.081036749	7.090529596	1.34E-12	5.71E-12	2163.105579	1396.148372	1962.219463	1150.095813	1646.421715	1346.124461	1157.600221	1146.701566	1413.190821	1189.623753	1127.190332	962.9789298	1397.522415	1222.844331	1377.905258	1438.687138	1283.369934	839.1762372	1681.674208	1735.283423	1322.902283	1146.911842	1206.00639	1311.639418	2258.943497	1314.790327	765.061416	1728.689998	2917.666651	1158.355048	1339.073841	1657.604042	1442.699089	1500.10768	1388.495795	1369.085449	1053.403685	1329.293679	1664.115696	1374.751267	1673.281265	1133.53557	1329.021735
ADTRP	97.91822046	-1.052808526	0.26794572	-3.92918583	8.52E-05	0.000173843	24.54904449	85.1309983	40.36766336	18.87783531	61.66373463	56.08851919	47.00446756	17.73939959	894.497755	40.92248275	65.26929314	443.2760153	12.92805194	110.244566	13.0290857	44.36740762	64.06838983	36.65241714	8.272994762	83.43693154	24.49009185	73.00670862	209.7976105	34.75673522	11.75553444	24.57552014	3.442346079	93.02990351	14.21990836	62.68437689	45.15997297	20.50644176	188.4415861	226.2700415	34.32925585	29.97353848	10.35873518	2.071357505	23.91734472	32.80427032	58.95423335	21.67832582	139.356949
AEBP1	3490.731055	0.429530285	0.23767639	1.807206366	0.070730109	0.096542979	7256.474377	2924.344382	3808.601282	4488.084333	1536.197789	1879.910705	6535.464303	3604.110467	2818.122198	10079.85365	9565.577516	10293.70645	22381.04352	4575.874782	8959.244222	5975.402459	4394.357425	9271.967434	5656.472146	3616.453505	7982.895298	11067.81703	5175.007726	5656.801103	2877.75483	8104.608019	4674.275681	7521.537124	6113.267874	11246.62195	2983.380715	2631.660026	7332.256057	8195.877069	8157.489422	3222.596174	4635.533991	5690.019067	9916.131123	11055.0391	13578.39725	5392.603983	2299.88618
AEBP2	784.7515726	-0.037463329	0.094608473	-0.395982813	0.692117707	0.733078774	411.754428	539.9197092	856.4965096	840.7897419	522.600151	966.739196	965.8957255	637.6142682	507.1298445	796.9115063	907.5539808	931.0790067	809.2960515	605.6198198	828.1413983	764.302542	509.8776024	1097.38431	718.9984539	677.7331126	1000.157858	1058.83278	857.0034467	766.9273051	878.373533	687.1182589	769.7946418	586.6437945	244.3238799	777.0250885	807.2345169	696.5354718	817.9940234	785.3907233	1017.004205	698.2071317	980.4941257	796.9548002	669.1541557	708.0675579	857.3837887	753.923998	691.8195332
AEN	664.4274363	0.586892596	0.116607655	5.03305374	4.83E-07	1.25E-06	1597.36169	516.8397497	558.1268239	616.1919064	852.8865295	2189.342873	540.0905488	480.3026115	784.6471535	533.4281524	682.2195164	664.5817321	734.7442853	1079.236278	407.397265	1495.47742	501.8690537	558.5390731	1320.6708	945.9598128	1440.104866	957.0943994	973.7775884	712.7979633	509.2497518	520.0711423	1001.722709	551.236891	1449.137933	530.8583168	615.7078458	759.4218932	928.8776577	954.0958424	1462.058486	606.0825796	565.7463058	525.606967	766.9495208	385.5763465	454.1659458	665.765473	928.4946367
AFAP1	721.7276917	0.367949354	0.09492882	3.87605529	0.000106164	0.000214307	379.9522567	806.6635039	1558.542829	849.986636	958.4856751	637.7705778	490.3211126	772.8353518	510.433622	742.3481959	892.5316831	901.8374104	1797.430155	660.7421028	1299.730744	1199.103137	755.4730967	1493.996287	761.1155181	405.4113483	1298.412191	874.6674703	825.3358829	780.0323036	1230.569345	1260.989864	1039.158222	482.5058428	245.6165989	1147.907652	1002.390114	792.9157481	736.1946211	724.9760523	1018.230249	945.4888242	1116.751335	1766.091193	807.8747551	888.2387041	943.2677336	1063.201446	735.1823843
AFAP1-AS1	25.08040832	-3.299978692	0.222314392	-14.84374748	7.64E-50	4.50E-48	6.137261122	0.378359992	7.020463193	1.936188237	1.926991707	4.411456566	0.921656227	5.355290441	1.651888744	3.58969147	2.072041052	9.304144249	4.309350647	2.175879592	1.906695468	11.8313087	0.33368953	3.829357015	0	0	1.749292275	4.23909921	0.659740914	2.279130178	2.821328265	7.970438963	6.024105637	0	0	4.570735815	3.6289264	0.683548059	2.423685995	3.41969836	3.678134555	0.440787331	5.179367588	5.955152828	1.062993099	3.028086491	2.183490124	0.963481148	3.310141307
AFAP1L1	291.4453772	-1.656795293	0.152172273	-10.88762929	1.32E-27	1.82E-26	85.9216557	113.5079977	175.5115798	223.6297414	77.85046497	63.02080808	83.87071662	187.7698711	71.85716038	139.280029	201.5059923	142.2204907	416.7142076	229.9179436	206.2408931	426.5186786	96.43627427	352.8478963	96.26757542	91.62705979	229.1572881	135.6511747	90.38450516	190.3073699	76.17586314	130.515938	132.530324	97.88967459	84.02673119	211.559772	95.15851448	77.24093063	127.2435148	118.5495431	134.8649337	184.2491042	156.9746792	178.3956652	189.7442681	348.7346276	190.6914708	173.4266066	127.1094262
AFAP1L2	289.5137767	0.177820432	0.162891878	1.091647014	0.274988283	0.329808184	173.5171099	409.0071518	146.5521692	637.9740241	223.9164364	264.0571859	576.9567979	593.7678277	332.855582	408.5068892	648.030839	661.9234052	964.4326748	462.7370599	320.3248386	509.3378395	655.3662376	1407.562228	161.6994431	321.4625338	497.6736523	739.0162956	387.2679163	543.002765	268.0261851	345.0535868	210.8436973	410.3035297	187.4442465	658.8389196	390.714409	263.1660026	113.9132418	412.0736523	277.0861365	716.7201996	690.4495408	272.1245923	405.0003707	674.7586065	399.5786927	594.467868	427.0082286
AFDN	4847.17097	-0.576355599	0.120979777	-4.764065657	1.90E-06	4.61E-06	2727.733602	5125.264458	4922.222257	4598.93111	4872.976629	5444.997818	2840.544491	4612.578598	2636.414436	4953.774228	3725.011801	3256.450487	1952.997713	2435.534557	9866.831265	4936.02199	4310.601353	3802.551516	5193.184439	3387.129914	6069.606872	3609.828483	3736.772534	3666.550675	8071.820165	5220.305419	3863.60318	2570.124648	1456.894247	2592.260169	5246.621146	3594.779241	2423.685995	3722.341665	4976.516053	5956.799986	5090.919926	4299.102503	5391.500997	2381.085344	3586.746444	4604.958145	6329.652208
AFF1	4810.694809	-0.912847285	0.148756594	-6.136516428	8.44E-10	2.82E-09	1487.448923	4091.963318	6329.825127	2754.227767	3788.080298	4939.570938	2021.192105	3340.362413	1969.051383	2913.393597	2477.643088	3087.646727	2423.578804	2499.360358	4194.094465	2759.652754	2646.825355	3545.984596	1662.119857	1804.899513	3527.885196	2773.783916	2780.14821	2418.157119	4531.993636	6109.341465	1813.255797	1689.811829	1252.644654	2020.26523	3026.927831	2371.228216	1923.194837	3595.812825	2941.281599	4123.565478	4372.18307	4244.729368	1994.70655	4348.836882	2521.931093	3586.558572	4859.287439
AFF2	43.57056776	-1.340958045	0.272450943	-4.92183301	8.57E-07	2.16E-06	5.021395463	14.75603971	9.653136891	50.34089416	11.56195024	13.2343697	18.43312453	40.16467831	8.259443722	11.4870127	17.09433868	171.4620869	102.5625454	10.15410476	10.48682507	8.873481525	23.69195666	41.02882516	3.760452165	10.23766031	11.37039979	15.54336377	29.68834111	16.52369379	10.81509168	19.92609741	12.47850453	94.41840953	3.878156824	106.4328483	10.48356515	20.50644176	1.817764496	18.80834098	23.90787461	5.289447968	62.55082395	18.64221755	28.70081367	18.16851895	5.09481029	21.19658525	9.26839566
AFF3	2163.279251	-0.099407071	0.228734336	-0.434596189	0.663855561	0.709073901	3425.149639	7250.890895	492.3099814	4008.393698	1889.608068	3399.972596	3011.972549	4006.426662	1759.261513	2036.79094	1967.402979	4379.593614	3892.636439	5834.983773	3114.587047	4454.487726	5199.883952	2021.900504	3542.345939	2478.025678	3293.917354	743.7264058	5980.551381	2925.833367	696.8680813	1279.255454	2782.706511	4652.883682	244.3238799	1736.87961	689.4960159	912.5366583	4801.927878	2365.861315	819.6109834	866.1471047	4625.573669	1154.00505	813.7212172	1972.798349	302.7772972	2830.707612	5961.895508
AFF4	5175.145326	-0.468145978	0.133993264	-3.493802337	0.000476193	0.000890359	1157.710621	2930.019781	5406.634217	3025.29412	3200.347827	6149.570453	2192.620163	3581.350483	2082.205762	2664.986947	2729.396076	2893.588862	3342.763297	2718.398904	5205.278628	3469.531276	3338.230062	4782.31986	2014.098179	1889.872093	5657.211218	3603.234328	3225.473326	2443.797334	3919.295181	4592.965452	4560.678261	1686.340564	925.5867621	2671.268603	3761.58382	2565.355864	3327.720871	2992.806015	3637.675075	6686.303018	5141.916776	5323.647709	2548.525955	3038.684794	2843.631972	3310.521223	4281.667781
AFG1L	168.3017143	-0.431123528	0.091679258	-4.702519836	2.57E-06	6.15E-06	137.251476	104.8057179	144.7970534	124.8841413	189.2305856	105.2447495	91.24396644	91.70934881	60.29393917	108.4086824	79.25557024	119.6247118	87.04888307	126.9263095	110.2705546	104.1155166	104.7785125	108.3160984	125.5991023	109.5429653	132.9462129	113.0426456	138.5455918	94.58390241	145.2984056	164.3903036	133.3909105	100.6666866	121.5155805	116.8802444	123.3834976	102.5322088	99.9770473	97.46140325	138.5430683	78.90093218	143.8270538	76.12238833	66.96856523	83.27237851	54.5872531	131.9969172	89.3738153
AFG3L2	1317.46799	0.714944117	0.070631044	10.12223631	4.40E-24	4.61E-23	1494.70205	1393.121492	2236.017527	1358.236048	1666.462428	1595.056653	655.2975771	1436.221955	1480.918259	1342.54461	1148.428753	1315.87183	1155.336908	1271.438975	1638.486972	1603.733894	1563.669139	1509.860766	1140.921187	1363.656353	1426.110527	1555.278399	1334.655868	1319.046591	2019.600816	1642.242528	2025.820667	1462.791095	1453.01609	1177.290953	1580.599054	978.84082	1800.192773	1367.879344	1525.199796	2207.022164	1445.043557	1564.910595	974.2331751	1032.577494	1677.648245	1550.241166	1649.112399
AFM	17.26058769	-5.924059589	0.774547563	-7.648412926	2.03E-14	1.02E-13	2.231731317	0	0	0.484047059	0	0	4.608281133	0	0.825944372	0.717938294	0	0	0	0	0	0	0.667379061	0	0	0	0	0	0	0	0	0.332101623	0.43029326	0.694253011	2.585437883	0	0	0	0	0	0	0	0	0	0	7.570216228	0	0	0
AFMID	1328.42994	-0.493301979	0.102852842	-4.79619203	1.62E-06	3.96E-06	1951.649037	773.3678246	1403.215081	953.5727067	1447.941569	1169.03599	1287.553749	1106.202182	1404.931377	952.704116	893.5677037	576.1923617	798.5226749	1204.712001	779.5206639	1348.177626	788.5083602	708.4310477	533.232117	1462.449775	908.3200139	886.9137569	1219.201208	1308.790505	1207.528497	1022.208797	789.1578385	1009.443878	1742.585133	598.1134295	1590.276191	2212.645066	805.8755934	1207.723471	1585.889016	516.6027515	904.7956763	611.3093838	977.4221544	1144.616694	721.279571	1321.414394	743.4577376
AFP	5.818815728	0.19707206	0.353733177	0.557120658	0.577444994	0.630366283	1.115865658	5.675399887	0.877557899	0	0.770796683	0.630208081	9.216562266	2.008233916	41.29721861	3.58969147	9.324184734	0	0.861870129	2.175879592	1.58891289	0	3.336895304	1.641153006	15.04180866	24.05850173	0.437323069	0.471011023	0	3.988477812	0	0.99630487	3.442346079	0	215.8840632	12.40628293	3.225712355	1.367096117	73.92242286	1.70984918	2.452089704	60.3878643	0.398412891	5.955152828	1.594489648	77.72088661	16.74009095	0.963481148	2.648113046
AFTPH	1682.48959	-0.126934253	0.08756539	-1.449593882	0.147171803	0.188546518	1443.930162	1930.014321	2154.404643	1768.707954	1820.236366	2202.577242	2145.615696	1451.28371	2189.578531	1451.67123	1686.641416	2584.558356	1457.422389	1399.815871	1142.110585	1548.126743	1947.07841	1937.654649	2017.858632	2146.837367	1880.051873	1954.695747	2032.002014	1660.346335	1472.263133	1536.30211	3129.092585	1854.349793	2712.124339	1402.562933	1905.18636	1875.655873	1908.0468	2857.727929	1754.470183	2594.915015	1896.445363	1707.834263	1411.654835	1526.660273	1446.198292	1860.963837	2743.445115
AGA	427.5737323	0.802913487	0.094753157	8.47373861	2.38E-17	1.50E-16	552.3535009	349.982993	349.2680439	842.7259301	1024.77419	827.4632101	591.7032975	634.2672117	755.7391005	514.0438185	494.6998012	653.2838426	555.0443633	419.9447613	540.2303826	602.2136128	651.6956528	364.3359674	267.7441941	845.6307417	681.7866643	474.7791115	655.7824681	438.7325594	411.9139266	725.6420473	696.2144944	1019.163421	1101.396538	461.6443173	510.8721943	877.6757073	784.0624195	423.4726469	793.2510191	472.0832311	987.6655577	645.7457023	569.764301	404.7542277	500.0192384	787.1640976	501.486408
AGAP1	1347.586521	-0.43701709	0.102001479	-4.28441917	1.83E-05	4.01E-05	696.8581037	824.4464235	1505.889355	782.7040948	1232.503896	1025.348548	661.7491707	782.2071101	1151.366455	944.0888565	1183.135441	755.6294294	1266.94909	1318.583033	1963.896332	1501.393074	1205.953963	1395.527106	1232.67622	813.3821117	1309.345268	723.0019208	850.4060376	826.1846897	2247.187963	1677.113198	1359.296408	510.2759633	973.4173629	729.3588436	762.477758	864.0047462	1151.856769	579.638872	1240.144368	998.3833039	756.5860807	1946.817135	1317.048449	938.2021312	1489.868095	1190.380958	931.4737639
AGAP1-IT1	16.68406607	-0.848533258	0.180870057	-4.691397081	2.71E-06	6.47E-06	92.61684965	5.675399887	0.877557899	3.388329415	17.34292536	2.520832323	17.51146831	6.024701747	9.911332466	11.4870127	10.36020526	17.27912503	7.3258961	29.0117279	4.448956092	3.54939261	2.002137182	0.547051002	3.008361732	5.118830156	7.871815239	3.297077163	21.11170923	3.988477812	7.993763416	15.94087793	3.872639338	24.99310841	32.31797354	3.917773556	2.822498311	10.25322088	50.2914844	4.559597813	7.969291537	6.611809959	1.992064457	20.71357505	12.75591719	8.579578392	5.09481029	13.97047664	2.648113046
AGAP11	109.4030724	-2.515813162	0.253821662	-9.911735448	3.70E-23	3.61E-22	0	2.648519947	28.95941067	11.61712942	13.87434029	27.09894748	7.373249813	44.51585179	2.477833116	33.02516152	10.87821552	4.652072125	5.602155841	7.252931974	3.813390936	5.324088915	13.68127074	64.55201825	0	3.071298093	2.623938413	22.1375181	7.916890963	3.988477812	7.053320661	36.8632802	0.43029326	0	0	11.75332067	17.74141795	8.886124763	0.605921499	2.279798906	5.517201833	1.322361992	8.366670719	10.61570722	3.188979297	14.63575137	2.911320166	8.189589754	5.627240222
AGAP2	94.28385471	-0.756774391	0.17275354	-4.380659232	1.18E-05	2.65E-05	76.99473043	64.32119872	54.40858975	77.44752948	26.59248556	47.89581414	123.5019344	40.16467831	49.55666233	83.2808421	174.0514484	55.16028376	103.4244155	125.4757231	67.68768912	127.778134	63.06732124	101.7514864	42.86915468	39.4149922	116.7652594	86.19501727	82.46761419	156.1204172	62.06922182	45.49792241	42.59903272	93.02990351	115.0519858	100.5561879	60.8853207	47.16481605	24.23685995	123.109141	49.04179407	41.87479641	56.97304347	40.39147136	96.732372	256.8826707	71.32734406	52.50972254	134.0607229
AGAP2-AS1	128.9402684	-0.580246774	0.162471001	-3.571386722	0.000355096	0.000675666	129.4404164	109.3460378	35.97987387	155.379106	116.7756974	158.8124364	301.3815861	111.1222767	87.55010345	91.17816333	201.5059923	114.9726397	146.0869869	65.27638777	176.6871134	161.4973638	137.813776	83.15175232	103.7884797	128.9945199	88.3392599	136.1221857	160.317042	122.5032471	132.6024284	78.37598314	126.0759251	175.6460119	305.0816702	125.3687538	68.54638755	88.17769957	125.4257503	86.06240872	98.08358814	30.85511314	95.61909393	49.71258013	112.6772685	57.02896225	53.13159302	108.3916291	61.89964245
AGAP3	2305.426896	0.118135742	0.120318473	0.981858728	0.326169451	0.383768057	5683.103799	2686.355946	1749.850451	2301.15972	2018.716512	1416.077558	3076.488485	2401.847763	3262.48027	2820.779557	2580.20912	1999.06185	2049.527168	1974.248083	2352.862208	2329.584683	2940.805831	2786.677805	4468.921353	2905.447996	2260.522943	2820.885019	1308.925972	2486.531025	2156.435237	2505.706749	2450.089821	3024.86037	4203.921998	4011.147159	2221.709385	3265.992624	2247.968761	2498.089652	2379.140035	2780.045694	2092.066093	1958.468521	3863.448418	2575.892242	2698.793793	2231.904078	1690.82018
AGAP4	420.4707923	-2.499928789	0.141177084	-17.70775195	3.65E-70	6.25E-68	41.84496219	44.26811912	93.89869521	69.70277653	60.12214126	69.32288889	91.24396644	76.64759444	59.4679948	132.8185844	46.62092367	53.16653857	30.16545453	99.36516804	42.90064803	51.46619284	55.39246204	66.19317125	99.27593715	39.92687521	31.92458402	74.89075271	106.2182871	96.86303259	29.1537254	172.028641	29.25994167	14.57931324	11.63447047	46.36032041	79.43316675	47.84836411	27.26646745	17.0984918	28.81205402	38.7892851	62.55082395	71.46183394	28.70081367	74.18811903	77.87781443	24.56876926	45.01792178
AGAP5	272.2733791	-3.008515694	0.217960366	-13.80304017	2.44E-43	1.00E-41	0	4.161959917	8.775578992	6.776658829	7.707966828	5.671872727	0.921656227	13.3882261	8.259443722	10.76907441	10.87821552	2.658326928	3.447480518	7.978225171	5.084521248	6.507219785	5.005342955	10.39396904	10.52926606	4.095064125	4.373230688	8.949209443	12.53507736	11.39565089	3.761771019	6.974134093	9.466451716	0	1.292718941	8.48850937	6.854638755	9.569672822	0	7.409346446	6.743246685	9.256533943	10.75714807	8.803269398	13.81891029	9.084259474	16.74009095	11.0800332	12.9095511
AGAP6	670.3838009	-2.376668268	0.120119505	-19.78586461	3.94E-87	1.80E-84	140.0411401	132.4259974	104.42939	174.7409884	138.7434029	146.2082748	344.6994288	182.079875	184.185595	196.7150925	168.8713457	86.39562517	73.258961	160.2897966	80.39899224	105.2986474	106.4469602	169.0387596	204.5685978	106.9835503	64.28649112	202.063729	171.5326375	205.1217161	70.53320661	182.3237913	116.6094734	58.31725295	78.85585543	126.021716	150.3988386	286.4066366	50.8974059	116.2697442	132.412844	130.0322625	130.2810155	80.52402302	161.574951	138.2826164	164.4895894	114.6542566	175.4374893
AGAP9	351.7955894	-2.45131813	0.151951931	-16.13219467	1.52E-58	1.43E-56	87.59545419	27.24191946	58.79637925	102.1339295	85.17303345	60.49997576	66.35924832	130.5352045	147.8440426	78.25527404	90.13378576	46.52072125	23.27049349	127.6516027	41.31173514	78.08663742	20.02137182	132.3863425	65.43186767	44.02193934	27.9886764	119.6367999	101.6001007	145.2945489	53.13501565	57.45358086	49.05343162	38.18391562	10.34175153	83.57916918	118.5449291	159.9502457	46.65595541	40.46643059	54.55899591	73.17069688	64.9413013	68.87263706	100.4528478	73.17875687	141.9268581	77.56023238	56.27240222
AGBL1	2.743026264	-1.568681017	0.503273654	-3.116954373	0.001827299	0.003184095	0	0	0.877557899	0	0	0	2.76496868	1.004116958	0.825944372	0.717938294	0	3.32290866	47.83379218	0.725293197	0	46.14210393	1.334758121	2.188204008	0.752090433	0	0.437323069	0.471011023	0.659740914	0	0	0.332101623	3.012052819	1.388506023	0	0	0.403214044	0	1.817764496	18.23839125	0	0.881574661	0	1.294598441	1.594489648	1.514043246	0.727830041	0	0
AGBL1-AS1	0.904361134	0.187938609	0.512352366	0.366815148	0.713756907	0.751204839	1.673798488	4.161959917	0	0	0	1.890624242	0.921656227	0	0	0	0.518010263	0	2.154675324	0	0.317782578	1.18313087	5.672722016	7.658714029	0	0	0.437323069	2.355055117	0.659740914	0	0	0	6.884692157	0.694253011	1.292718941	0.652962259	0	0.683548059	1.211842998	56.99497266	0	0	0.796825783	0.258919688	1.062993099	0.504681082	0	0	0.662028261
AGBL2	35.47184812	-0.808682002	0.203258946	-3.978580128	6.93E-05	0.000142792	27.33870863	40.48451919	10.53069479	39.69185886	21.96770546	27.09894748	117.971997	45.1852631	23.12644242	45.23011252	41.9588313	25.25410582	16.37553246	29.0117279	34.638301	23.6626174	46.38284472	52.5168962	29.33152688	19.96343761	15.74363048	64.99952122	58.05720039	45.01282103	15.98752683	22.5829104	29.25994167	16.66207227	15.5126273	29.38330167	38.70854826	20.50644176	12.11842998	12.53889399	33.71623342	11.90125793	46.2158954	12.16922534	27.10632402	9.084259474	18.92358108	21.67832582	71.83006637
AGBL3	148.153032	-0.815905443	0.147881471	-5.517293276	3.44E-08	9.95E-08	123.3031553	96.86015807	28.95941067	80.83585889	64.36152302	97.68225253	141.9350589	84.34582445	85.07227033	135.6903376	132.0926171	84.40187998	50.85033764	61.64992178	104.8682507	95.24203503	77.08228151	72.75778328	75.96113373	141.2797123	78.71815239	96.08624876	101.6001007	100.2817279	78.52697003	127.5270234	221.6010288	74.97932522	60.75779025	141.6928103	105.2388656	123.7221986	97.55336131	84.35255954	76.62780324	180.2820182	74.90162358	106.1570722	155.1969924	92.86131906	124.4589371	78.04197295	66.86485441
AGBL4	41.72992744	-2.120470537	0.22302054	-9.507960736	1.94E-21	1.68E-20	8.926925268	18.91799962	7.898021093	5.808564711	1.926991707	6.302080808	15.66815585	3.681762179	12.38916558	22.97402541	26.41852341	9.968725981	8.618701294	32.63819388	18.43138952	4.140958045	8.342238259	3.282306013	13.53762779	23.0347357	6.559846032	5.181121257	6.597409136	8.546738169	3.291549642	3.985219481	5.163519118	11.10804818	1.292718941	14.3651697	15.72534773	2.050644176	63.62175738	3.41969836	4.291156981	13.66440725	8.76508361	4.142715011	5.314965494	14.13107029	2.911320166	0	12.9095511
AGBL4-IT1	2.633850294	-5.002552541	0.558156437	-8.962635222	3.17E-19	2.33E-18	0	0	0	0	0	0	0	0	0	0	0	0	0	0	0	0	0	0	0	0	0	0	0	0	0	0	0	0	0	0	0	0	0	0	0	0	0	0	0	0	0	0	0
AGBL5	1113.855576	0.223533803	0.075186989	2.973038354	0.002948676	0.004995538	1824.440352	1722.294686	1007.436468	1234.804048	1504.595125	1259.155745	1154.835252	1104.528654	1309.12183	1110.650541	1159.306969	1433.502796	826.5334541	1055.301602	2006.79698	1060.08526	1370.462901	1067.296505	1653.094772	1670.27428	1075.377426	1037.637284	1095.829657	1118.483135	1495.774202	1382.539058	811.1027948	1369.761191	1668.900153	1306.577481	1418.910222	963.8027627	1681.432159	978.6036806	1189.263506	1476.19677	1257.391085	1240.225306	834.4495826	1016.427699	1069.182331	1098.368508	1046.997695
AGER	299.1458505	-1.885884193	0.209960176	-8.982104271	2.66E-19	1.97E-18	304.0733919	98.37359804	58.79637925	104.0701177	68.98630311	58.60935152	809.214167	260.0662921	163.5369857	122.04951	161.1011918	67.12275494	33.18199998	137.0804143	52.75190795	75.72037568	108.4490974	161.3800456	84.23412849	92.65082582	38.04710699	279.7805479	77.8494278	160.108895	39.02837433	85.0180156	45.61108554	112.4689878	183.5660897	169.1172251	166.9306144	187.9757161	44.83819091	91.76190599	61.91526502	37.90771043	62.94923684	47.38230294	238.6419507	88.31918933	168.1287396	43.83839221	130.0885534
AGFG1	1610.579089	-0.542263032	0.089001277	-6.092755665	1.11E-09	3.67E-09	1091.874547	1359.447453	1678.768261	1140.898919	1232.118498	1896.296115	935.48107	1119.925114	1121.632457	1092.702083	1570.089107	1060.007863	1471.212311	1410.695269	1531.712026	1352.318584	1184.597833	1457.890921	1031.868074	1382.084142	1654.393169	1416.330147	1233.055767	1317.337243	1744.991532	1419.070237	1145.440658	1022.634686	793.72943	1220.386463	1503.181958	1118.968172	1680.826238	1314.30407	1587.115061	1322.802779	1372.532411	1446.066458	917.3630443	1061.848996	1080.099781	1220.248873	1909.951534
AGFG2	1179.044118	0.149704305	0.118575393	1.262524213	0.206760219	0.256257328	2315.979174	1967.093601	1039.906111	1155.904377	2093.869189	1166.515158	1443.313651	1079.42573	1985.570271	1032.395267	1167.595133	1343.119681	1002.785896	1301.901289	3917.623622	1629.171208	1759.211204	1246.182183	2745.13008	2446.288931	1490.397019	1042.347395	957.9438065	1185.717475	1469.441804	2344.969563	592.0835255	1092.75424	1887.369655	3027.785996	1171.740013	1812.085904	1936.52511	1593.579436	2253.470438	1239.053186	900.4131345	871.2647507	1118.800237	996.7451367	842.8271879	2130.256817	920.5502975
AGGF1	1065.733858	-0.025270966	0.09100935	-0.277674397	0.781262316	0.809140038	565.185956	936.8193413	1676.135587	974.3867302	1026.701182	848.8902849	653.4542647	1005.121075	778.8655429	733.7329364	661.4991058	867.2791604	831.7046749	790.5695852	1274.62592	830.5578707	899.9606634	858.8700733	539.2488404	760.6581611	713.2739252	834.6315333	1095.169916	900.8262031	1045.302122	1187.927507	1322.721481	849.0714328	614.0414972	827.3031825	906.4251718	739.5989995	494.431943	978.0337309	879.6871812	607.8457289	1038.662408	1044.223102	706.3589142	994.7264124	698.7168397	1192.789661	1245.27516
AGK	1265.073816	-0.374757124	0.066689636	-5.619420763	1.92E-08	5.66E-08	365.4460032	919.7931416	1057.457269	702.352283	971.2038204	702.6820101	1009.213568	680.1218861	831.7259828	912.4995716	741.7906966	840.6958911	818.3456879	916.0453083	772.2116646	603.9883091	765.8174722	671.2315796	1293.595545	727.3857651	722.0203866	746.552472	577.9330403	777.1833909	859.0944566	977.0429762	873.0650242	417.2460598	342.5705195	801.8376544	766.1066844	1004.815646	938.5724017	845.8053943	799.9942658	1318.394906	703.9955791	624.2553682	1005.591472	935.1740447	1075.732801	642.1601848	836.4727083
AGL	846.8543023	0.321635551	0.114660861	2.805103222	0.005030047	0.00823951	766.0417745	1024.59886	1330.377775	1269.171389	1200.130435	1261.04637	1170.503408	1185.862127	622.7620566	990.0369073	890.9776524	1044.057901	1102.331896	1017.586356	1335.322393	1421.53174	1013.081414	1622.553272	769.3885129	882.4863188	1204.387732	1081.912321	1304.307786	820.4868643	1346.714025	1440.988944	1305.940044	1232.993348	930.7576378	1006.214842	1062.065793	1111.449143	493.2201	1074.355235	972.2535675	1396.855051	1738.275445	1659.416282	1132.08765	761.5637525	756.215413	1109.930282	806.3504224
AGMAT	102.192468	-0.387904581	0.143264165	-2.707617653	0.006776805	0.010885932	104.8913719	36.32255927	57.91882135	82.77204713	263.6124655	108.3957899	48.84778001	72.96583227	78.46471535	80.40908892	40.40480051	172.1266686	10.34244155	148.6851055	25.10482366	79.26976829	129.1378483	28.44665211	52.64633031	39.92687521	33.23655323	43.80402517	80.48839145	76.35086098	338.0891704	413.7986228	45.18079228	55.5402409	161.5898677	109.0446973	111.6902903	137.3931598	13.93619447	95.75155407	143.4472477	41.87479641	131.0778413	92.69324837	122.7757029	291.2009842	69.87168397	116.5812189	33.10141307
AGMO	47.30337	-2.579355289	0.238191664	-10.82890663	2.51E-27	3.40E-26	2.231731317	10.59407979	1.755115798	4.356423533	8.864161853	18.90624242	52.53440492	10.37587523	9.911332466	10.76907441	2.590051315	5.981235589	13.78992207	0.725293197	0.635565156	3.54939261	6.340101077	10.39396904	6.768813896	5.118830156	4.373230688	1.884044093	1.979222741	3.988477812	1.88088551	25.90392663	10.7573315	12.4965542	2.585437883	67.90807496	2.419284266	23.92418205	19.38948796	4.559597813	62.52828744	9.256533943	6.773019153	21.74925381	0	4.037448655	1.455660083	0	0.662028261
AGO1	1641.170736	-0.064979944	0.075920562	-0.855893883	0.392056479	0.450387568	1462.341945	1302.315094	1329.500217	1378.566025	1491.491581	1447.587962	1365.894528	1311.376747	1086.116849	1307.365633	1211.626005	1331.821791	1149.303818	1124.929749	1842.503387	1258.851246	1292.045862	1639.511853	944.6255838	1031.956159	1329.462129	1309.881656	1196.110276	1214.206603	1582.765156	1778.736295	1778.832336	856.0139629	1473.699593	1212.550915	1341.493126	1350.690964	622.8873008	1162.697442	1356.005606	1479.723069	1596.838869	1888.560206	944.4693683	1280.880586	1191.457778	1587.335191	1405.817013
AGO2	4181.295363	-1.603656065	0.139107691	-11.52816251	9.52E-31	1.69E-29	440.2090023	587.2147083	2290.426117	744.9484242	761.932521	1421.74943	671.8873892	937.5105329	698.7489388	1196.085198	793.0737126	734.362814	1130.77361	594.7404219	1144.970629	1342.261972	761.4795083	1551.983693	1461.311711	462.7422461	1099.867518	1190.715867	671.61625	781.7416512	1365.993101	1258.997255	1024.528252	322.1333972	395.5719961	698.0166551	1134.241107	1002.765002	576.2313454	601.8669113	1031.716743	1902.878906	1064.559246	2022.680604	475.6894117	1916.274068	1822.486424	828.5937869	764.642642
AGO3	1155.196802	-1.170618142	0.112974256	-10.36181324	3.70E-25	4.24E-24	341.4548915	454.7887109	594.9842556	593.9257417	549.5780349	579.1612263	547.4637986	669.4113052	399.7570761	573.6326968	540.8027146	506.4112799	579.607662	493.1993742	575.1864662	539.5076767	560.598411	922.8750405	349.7220513	370.6033033	511.2306674	759.7407806	576.6135584	517.9323331	606.5855769	674.8304989	720.7412102	309.636843	325.7651732	562.2005052	698.769939	548.2055431	363.5528993	393.8352611	535.7816002	619.7469869	739.8527393	731.7070388	475.6894117	492.0640548	651.407887	574.2347639	849.7132736
AGO4	871.583025	-0.293182556	0.075268606	-3.89515063	9.81E-05	0.00019893	498.7919493	725.6944655	961.8034575	648.6230594	614.7103546	590.5049717	611.0580783	768.4841784	521.9968432	903.1663738	733.5025324	529.6716405	645.971662	654.2144641	917.1205202	854.2204881	709.4239416	1171.783246	724.2630869	438.1718613	581.6396815	865.7182609	725.055264	784.5905639	925.3956708	1065.049906	556.7994782	304.777072	501.5749493	683.6514854	817.314868	581.0158499	617.4340073	447.4105354	593.4057083	973.6992134	949.8163331	829.0608416	622.9139559	745.918639	577.8970529	646.9775906	1141.998751
AGPAT1	1467.778805	0.392191965	0.080127546	4.894595961	9.85E-07	2.47E-06	2512.37153	2108.600238	777.5162987	1953.613931	1414.411913	1404.103604	1576.032148	1481.072513	1995.481603	1746.743869	1645.718606	2282.83825	1934.03657	1568.083893	2336.973079	1601.959198	2082.222669	1728.681167	1296.603906	1894.990924	2091.716238	1884.515104	1576.780783	1711.056982	1307.215429	1505.748761	1128.228927	2464.59819	2058.008555	1727.085176	1185.449291	864.6882942	2204.342413	1917.88083	955.0889396	1674.551069	1483.291195	1965.718273	1623.721959	1752.757397	1979.697713	1525.672397	1352.192724
AGPAT2	1208.188972	-0.190345646	0.170514835	-1.116299623	0.264293903	0.31837178	4468.484029	1210.373616	773.1285092	1020.855248	464.4050014	673.6924384	1251.609156	885.6311568	1893.890445	1457.414737	1197.121718	1030.766266	1608.249661	904.4406172	883.1177843	853.0373573	946.3435081	1063.467148	1229.667858	1204.972619	666.4803569	1039.050317	816.759251	1268.335944	656.8992643	535.6799186	1315.836789	2006.391203	5040.311153	954.630823	1051.179014	1765.604636	1731.723644	871.453132	1107.118501	1441.374571	558.9732866	804.9813106	1812.403234	1356.582748	1314.461055	725.0195635	440.9108221
AGPAT3	2817.300454	0.509380889	0.063974633	7.962232267	1.69E-15	9.21E-15	2565.933082	2815.376704	4033.256105	2063.492614	3896.377232	3002.941505	2047.920136	2220.772005	4123.114306	2522.835165	2219.673977	2381.860928	1956.445194	3780.953438	4469.294177	3707.932147	2861.387723	2452.976693	3264.824569	2558.903195	3188.522495	2495.887413	2026.724086	2256.338877	3918.824959	2650.835158	4502.158377	1573.871577	3441.217822	2432.937378	2605.165941	2613.204228	3015.065378	2385.809556	1891.787206	3621.949496	2811.998187	2964.889349	2971.065711	3609.983779	3528.520041	3356.286578	2704.385448
AGPAT4	233.1417249	-1.66098541	0.198608582	-8.363109977	6.11E-17	3.73E-16	159.5687892	104.0489979	74.59242143	154.895059	79.00665999	64.91143233	139.1700902	138.2334345	44.6009961	152.2029183	214.9742591	164.8162696	348.1955323	98.63987485	82.94125286	170.3708453	103.4437544	239.6083389	33.09197905	91.11517677	153.0630741	189.3464314	110.1767326	121.363682	65.83099284	116.2355682	58.95017659	181.894289	78.85585543	165.1994516	114.5127886	55.36739275	64.83360037	121.9692415	123.2175076	50.69054302	149.8032472	102.0143571	100.9843444	113.0485623	95.34573542	109.8368508	100.9593099
AGPAT5	879.95528	0.212969442	0.104523435	2.037528167	0.041597142	0.05904391	428.4924129	726.4511855	936.3542784	760.4379301	1048.668887	1235.838047	461.7497696	710.9148061	540.9935638	551.3766097	865.5951495	919.1165355	739.484571	472.8911647	1281.299355	951.2372195	618.9940788	526.263064	750.5862521	817.4771759	875.9581068	601.0100658	610.9200859	522.4905934	1003.452419	1228.111804	758.6070171	769.2323365	350.3268331	672.551127	1375.76632	1064.284327	478.6779841	1073.785285	1007.195846	1195.856028	1185.676765	745.688702	581.9887216	361.8563357	544.416871	714.9030115	417.0778047
AGPS	517.4461089	0.302566677	0.138060928	2.191544572	0.028412408	0.041423438	181.3281695	370.0360726	1202.254322	397.8866827	820.8984672	295.5675899	410.1370209	414.3655979	246.1314229	284.3035644	491.0737293	683.8546023	916.1679476	307.5243157	290.7710589	629.4256228	377.7365484	753.8362809	643.0373202	317.8793527	594.7593736	566.15525	667.6578045	397.1384336	384.6410867	569.2221826	197.9348995	381.1449032	159.0044298	491.027619	535.871465	328.1030682	162.3869617	446.8405857	230.4964321	794.7395571	527.4986682	298.7933202	496.9492737	671.2258389	278.7589058	427.3038889	533.9257929
AGR2	8870.764762	-0.258451554	0.298857979	-0.864797233	0.38715009	0.445436306	27001.7172	14142.71816	15896.96134	5000.206122	23379.03419	8755.480867	9535.455321	8232.754937	10306.13388	6378.881742	11868.65115	9574.629014	9200.463631	5301.16798	7912.46841	4840.188389	10526.56992	11225.48656	631.0038732	12402.92547	17028.92298	8690.624391	25097.20409	8194.042774	7067.897524	4475.069376	9629.532861	27343.8491	37848.22517	1909.261646	15430.19505	12882.14671	1025.219176	20294.76987	16253.06358	4886.568347	7344.34324	6379.522197	1798.052827	413.8384871	5294.235721	18486.79452	15235.91841
AGR3	243.7083321	-1.913403616	0.353744645	-5.408996704	6.34E-08	1.78E-07	81.45819307	82.10411836	575.6779819	27.10663532	101.7451621	81.92705051	66.35924832	154.2993058	100.7652134	31.58928493	23.8284721	51.8373751	22.83955843	87.76047689	7.94456445	13.01443957	51.38818768	653.7259475	4.512542598	47.09323743	84.40335228	41.91998108	90.38450516	22.79130178	145.768627	10.62725195	97.24627672	127.7425541	84.02673119	19.58886778	344.748008	253.5963298	93.91783232	247.9281311	26.35996431	16.74991856	46.61430829	10.09786784	157.8544752	58.5430055	69.87168397	467.2883566	46.67299243
AGRN	3311.650348	0.307897104	0.144988302	2.123599627	0.033703637	0.048603256	5937.521169	3050.338259	3021.431847	3472.553603	3792.705078	3940.060921	3412.893007	3505.3723	4365.116007	4019.018569	5215.845338	2407.779615	2533.03631	3115.859576	4647.887986	3021.716242	3657.904632	7412.541078	2865.464549	2444.753282	4829.795972	6222.055618	2809.836551	5411.224826	2710.826241	4266.177455	10277.12422	6149.693174	5951.678006	3853.783254	4025.689019	5939.349082	4329.915031	4947.733577	4643.031854	3479.575188	4574.576819	3957.328514	4785.063435	3947.615422	4416.472691	3659.783139	2980.782247
AGRP	2.681267651	-0.879701571	0.291589851	-3.016914228	0.002553621	0.004364862	2.789664146	1.891799962	0	0.968094118	1.541593366	0.630208081	0.921656227	1.004116958	0.825944372	2.153814882	2.072041052	0	2.154675324	0.725293197	0.953347734	1.18313087	1.668447652	2.73525501	0.752090433	0.511883016	0.874646138	1.41303307	3.958445481	1.709347634	0.470221377	1.328406494	0.43029326	2.777012045	2.585437883	7.835547111	1.209642133	2.050644176	4.847371991	1.70984918	2.452089704	1.763149323	1.195238674	0.517839376	1.062993099	1.514043246	0	0.963481148	3.641155438
AGT	1511.908317	-3.021228457	0.285762538	-10.57251407	4.00E-26	4.92E-25	29.57043995	1238.750615	150.9399587	130.692706	98.27657706	204.1874182	199.9994012	536.8678668	214.7455368	81.12702721	114.4802681	233.268188	480.4925971	127.6516027	2813.011381	819.9096929	139.1485342	392.7826195	213.593683	211.9195684	69.09704487	273.1863935	218.3742424	50.14086393	73.35453488	18697.9856	24.95700907	406.8322646	124.1010184	184.1353571	652.4003238	742.3331917	392.6371312	81.50281091	741.1441129	27.3288145	610.3685496	31.07036258	154.6654959	79.73961094	64.77687368	61.18105287	83.08454681
AGTPBP1	595.8204912	-0.440265005	0.099529742	-4.42345167	9.71E-06	2.19E-05	153.9894609	366.2524727	694.1482983	286.071812	416.6156071	294.3071737	199.9994012	384.9115005	280.8210865	363.2767767	271.4373778	208.0140821	261.1466492	261.8308443	386.4236149	374.4609204	310.3312632	368.1653244	560.3073725	324.5338319	442.1336226	287.3167242	310.0782294	306.543009	540.2843627	383.5773751	425.9903272	186.75406	159.0044298	333.0107522	450.7933016	333.5714526	421.7213632	364.1978753	300.3809887	1093.15258	343.0334995	465.5375993	317.30344	373.9686817	625.2060055	258.6946881	416.7467906
AGTR1	558.3447759	-1.037642904	0.354794141	-2.924633705	0.003448619	0.005783896	118.8396926	46.15991908	1408.480428	167.9643296	364.586831	749.3174081	475.5746129	158.985185	119.761934	257.7398475	1425.564244	366.8491161	205.1250908	61.64992178	7.308999294	52.64932371	178.8575883	157.5506886	215.8499543	717.1481048	1886.174396	151.1945385	426.8523711	147.5736791	714.7364937	245.0909981	1798.195533	129.1310601	182.2733707	186.0942439	206.4455907	172.2541108	136.3323372	1192.334828	103.60079	114.1639186	146.615944	20.97249474	272.6577299	193.7975354	16.74009095	444.164809	203.5736904
AGTR2	0.391160237	-1.647374833	0.798503659	-2.063077375	0.039105277	0.055789631	0	0	0	0	0	0	0.921656227	0	0	0	0	0	1.292805194	0	0	1.18313087	0	0	0	0	0	0	0	0	0	0	0.43029326	0	0	0	0	0	0	0	0	0	0	0	0	1.009362164	0	0	0
AGTRAP	1884.746521	1.135876622	0.149484362	7.598631771	2.99E-14	1.47E-13	8593.839369	3583.447488	1239.111754	4537.457133	3653.961675	3602.26939	5886.61832	4065.334856	5265.395372	2731.03727	2772.390928	2519.429346	2083.571038	4321.29687	4838.557533	2944.812735	4852.84684	1803.627154	4255.32767	5512.980078	2992.164437	1649.951615	3431.972232	3240.923114	2776.657234	1640.249918	2397.16375	8459.472942	16345.1383	4190.058818	2583.392382	5019.293395	3087.775958	3109.075759	3733.919596	1770.20192	3383.322274	2589.196882	4265.791306	2383.104069	1711.856257	3801.896608	1688.172067
AGXT	248.7393323	-6.063292599	0.446594327	-13.57673449	5.50E-42	2.08E-40	1.673798488	0	7.898021093	0	0.770796683	0.630208081	41.4745302	0.334705653	0.825944372	0	6.734133419	0	0.430935065	1.450586395	0.317782578	1.18313087	0.33368953	4.923459019	2.256271299	0	0.437323069	2.355055117	3.298704568	1.139565089	0	0.332101623	0.86058652	0.694253011	56.87963342	0.652962259	0.403214044	1.367096117	0.605921499	0	1.839067278	10.1381086	0.796825783	0.517839376	1.062993099	23.72001085	0	0.481740574	0.331014131
AGXT2	11.64205888	-6.307294633	0.642236498	-9.820828705	9.16E-23	8.69E-22	0	0	0	0	0	0	0.921656227	0	0	0	0.518010263	0.664581732	0	0.725293197	0	0	0.667379061	0	0	0	0	0.471011023	0	0	0.470221377	0.332101623	0	0	0	0	0	0	0	0	0	3.526298645	0	0	0	0.504681082	0	0	0.331014131
AHCTF1	2166.773199	-0.529834973	0.108784112	-4.870517957	1.11E-06	2.77E-06	465.8739124	864.5525827	1444.460302	934.2108243	932.2785879	974.301693	694.9287949	934.498182	788.7768754	945.5247331	964.0170994	994.2142712	1428.549739	752.1290457	1118.594675	818.1349966	899.2932843	1130.20737	1192.063336	653.6746109	1189.081424	1097.455684	922.3177971	854.1040344	1316.619857	1242.392173	1308.952096	513.7472283	448.5734727	767.2306546	1035.453666	970.6382433	985.2283571	1002.541569	1061.754842	1500.880861	1035.873518	1471.699508	905.1386237	1224.860986	1483.317624	1038.632677	1110.221394
AHCY	5713.737292	0.869843843	0.119917634	7.253677479	4.06E-13	1.81E-12	11023.07891	6749.942265	6320.17199	7057.890171	7487.904375	6475.388031	6742.836954	5196.305257	9855.168249	5939.503506	5890.294701	5722.713295	5182.856023	6950.484711	5156.022328	4500.038264	6207.292644	3430.556834	10288.59712	7331.700432	5595.111342	5946.985181	4328.560134	5558.228723	8484.674534	6218.935001	5659.216953	6973.077245	11671.95932	7666.429886	5635.722699	8143.108023	4373.541378	8752.717952	6551.370666	7600.936729	5159.04853	8009.421634	8629.377977	6814.708648	7955.182352	5717.29713	4692.456317
AHCYL1	3474.265549	0.220610963	0.07522954	2.932504478	0.003362401	0.005648198	2507.350135	3720.413806	3600.62006	3345.249226	3891.752452	4186.472281	2301.375598	3510.72759	3380.590315	3398.719883	3775.258797	3522.28318	4946.272673	5340.333812	3668.482081	3175.523255	3250.803405	3930.014399	2910.589975	2526.142682	3892.175312	3615.009604	3926.777917	3654.585241	4256.443908	3661.420399	3571.86435	2587.480973	3255.066295	3411.074842	3294.258743	2792.977368	2257.057583	3124.464401	3908.017965	3416.5426	4029.946396	3824.243794	2576.163775	3486.336914	2735.913126	3866.931586	5893.375583
AHCYL2	811.1960837	-0.01526717	0.09324349	-0.163734437	0.869940207	0.886840319	192.4868261	1056.002739	784.5367619	755.1134124	830.5334257	684.4059758	494.0077375	969.3075699	589.7242817	661.2211687	645.958798	779.5543717	913.5823372	836.2630566	1000.697338	765.4856729	875.9350172	1529.554602	1158.971357	503.1810043	952.926967	728.1830421	835.8917375	788.5790418	892.4801744	1706.00604	870.9135579	433.908132	254.6656315	912.1882762	670.9481699	633.6490504	721.0465836	730.6755495	704.3627674	998.8240912	952.2068104	809.6418649	627.1659283	636.9075253	510.9366891	761.6318471	1154.246274
AHDC1	589.0342288	0.218936023	0.12050042	1.81689012	0.06923394	0.094633373	588.061202	753.314745	708.1892246	895.4870596	643.2298318	363.6300626	559.4453296	503.0625958	501.3482339	718.6562322	931.9004631	798.1626602	981.6700774	507.7052382	412.4817863	769.0350655	653.0304109	1370.36276	366.2680408	391.0786239	587.7622045	1141.25971	480.951126	608.5277577	390.7539646	629.0004748	424.6994474	646.3495535	277.9345724	967.037106	641.9167587	586.4842343	393.8489742	657.7219845	575.0150355	438.1426066	741.047978	608.4612672	410.3153362	991.6983259	940.3564135	795.8354279	554.1176548
AHI1	1265.27404	-1.079410708	0.118072142	-9.141959188	6.13E-20	4.76E-19	708.0167603	811.9605438	899.4968467	718.3258359	735.3400354	809.8173839	976.9556002	952.2375816	510.433622	785.4244936	784.2675382	492.4550635	713.1975321	706.4355743	707.7018012	543.0570693	680.3929524	686.5490076	379.8056686	436.1243293	579.4530662	795.0666074	664.3590999	700.2627473	774.92483	909.294245	659.209274	349.2092647	539.0637986	608.5608256	662.0774609	589.2184266	527.7576255	510.6749551	743.5962026	799.1474304	859.7750196	351.8718562	652.1462661	356.3048438	794.7904052	673.4733221	693.1435897
AHNAK	20167.7071	-0.255069532	0.163614311	-1.558968347	0.119003872	0.155246842	17283.64318	19311.87237	16136.53465	27253.78562	15387.79958	22463.76704	12999.96108	31866.32107	19976.29058	23757.29608	19547.11727	21834.16823	33314.72798	27656.15491	56496.02228	39363.35561	26985.47232	60173.96908	15796.15536	11666.32581	32865.26594	24684.74571	18011.58668	20116.17274	31103.73345	33048.42886	23458.29765	13597.63948	6565.719504	24064.2711	23078.35905	11792.57111	16433.80289	14349.05432	22687.34696	14891.55918	35615.72201	44337.4074	11556.32947	22507.26221	22506.68837	21915.82392	17033.32514
AHNAK2	521.2392929	-0.291478768	0.226534493	-1.28668603	0.198203744	0.246661501	146.1784013	443.4379111	375.5947809	1917.794449	489.0704953	334.0102828	439.6300201	466.2449741	122.2397671	608.093735	1008.565982	1452.775666	1377.268467	362.6465987	698.1683239	1100.903275	392.7525772	1384.039035	74.45695286	222.1572288	662.5444493	749.3785381	353.6211297	290.5890978	264.7346355	453.9829193	285.7147245	342.2667346	108.5883911	551.1001468	369.7472787	54.68384469	120.5783783	533.4729441	719.0753056	186.4530409	1805.607224	651.4419355	221.1025646	1071.942618	633.212136	760.1866254	149.9494012
AHR	1149.733298	-0.846772653	0.166864145	-5.07462315	3.88E-07	1.01E-06	389.4371148	468.4096706	624.8212242	561.9786358	312.1726565	1109.79643	964.9740693	611.1725216	338.6371926	769.6298511	1090.411604	522.3612414	1038.984441	1056.752189	744.5645803	1388.995641	799.5201147	4309.120743	743.8174382	433.0530312	2044.92267	2756.356509	720.4370776	971.4792386	585.8958363	616.7127148	538.7271613	464.4552645	116.3447047	1137.460256	1465.683051	479.8507372	556.8418574	605.8565594	798.1551985	911.9889871	782.0845058	622.9607698	795.6503345	1118.373277	827.5427571	341.5540668	1648.450371
AHSA1	3504.482015	-0.09550133	0.101416291	-0.941676415	0.346358334	0.404379491	3630.46892	2960.666941	2632.673698	2818.606026	2924.788013	3735.243295	2502.296655	2800.14749	3720.879397	2748.267789	2763.584753	3711.688974	2750.658518	2789.477637	1846.316778	2072.845284	2717.567535	1521.348837	5968.589676	3444.460812	2480.496446	2914.145201	2991.925043	2541.799932	2013.017717	3165.592675	3431.588747	3988.48355	4912.331977	2379.394473	2175.742984	3882.552973	3851.842968	3710.37272	2509.100789	2875.255758	2558.209176	1708.611022	2677.679616	3408.111346	2850.182442	2612.479132	2284.65953
AHSG	127.2783312	-5.335244473	0.538814904	-9.901813102	4.09E-23	3.98E-22	0.557932829	0	0	0	0	0	155.7599023	0.669411305	0	0.717938294	0	0.664581732	0	0	0	0.591565435	0.33368953	0	0.752090433	3.071298093	0	0	0.659740914	1.139565089	0.470221377	0	0	0	59.46507131	1.305924519	0	0	0	0	0	0.881574661	0.398412891	0.517839376	0	123.6468651	0.727830041	0.963481148	2.317098915
AHSP	41.69589517	-7.443986925	0.501367449	-14.8473678	7.24E-50	4.28E-48	1.673798488	0	0	0.484047059	0	0	0	1.004116958	0.825944372	0	1.036020526	0	1.292805194	0.725293197	0.317782578	0	0.33368953	0	0	0	0.437323069	1.41303307	1.319481827	0	0	0.332101623	0.86058652	4.859771079	2.585437883	0	0.403214044	0	0	0	0	0	0.398412891	0	0.531496549	0.504681082	0	0	0.331014131
AICDA	22.18859197	-2.549396603	0.310894617	-8.200195387	2.40E-16	1.40E-15	0	0	0	0.484047059	0	0	0	0	0	0	0.518010263	0.664581732	3.016545453	0	1.271130312	1.18313087	0	0	0	0.511883016	0.437323069	0	0.659740914	2.279130178	0.940442755	0	0	0	0	0	1.209642133	0	0	0	0	2.644723984	0.398412891	0	0	0.504681082	0.727830041	0	2.317098915
AIDA	6010.587774	1.351430468	0.216344998	6.246645298	4.19E-10	1.44E-09	129.4404164	509.6509098	615.1680873	401.7590592	287.1217644	477.6977253	336.4045227	382.5685609	413.7981305	324.5081089	493.6637806	439.2885249	691.6507789	400.361845	608.8714195	431.8427675	370.3953787	481.9519328	399.3600199	384.9360277	382.6576852	581.6986138	607.6213814	389.7312605	420.3779114	468.5953907	3305.082529	250.6253371	391.6938393	509.3105622	395.1497635	235.8240802	699.8393311	575.6492239	361.0702089	1334.704037	414.349407	508.7771873	245.0199093	1418.15384	2301.398591	375.7576475	428.001271
AIF1	324.3753811	-0.88290879	0.226505813	-3.897952019	9.70E-05	0.000196732	682.3518502	299.661114	110.5722953	152.4748237	72.84028653	35.92186061	352.9943348	179.7369354	180.8818175	211.7917967	329.4545273	196.7161927	606.325636	463.4623531	150.9467246	552.5221163	185.1976894	228.1202679	73.70486243	506.7641854	290.3825177	197.8246298	205.1794241	455.2562532	152.8219477	92.98845457	115.3185936	891.4208665	1125.958198	815.5498618	235.4770019	89.54479569	220.5554256	166.4253202	132.412844	119.4533666	140.2413378	106.4159918	405.0003707	369.4265519	336.9853092	102.6107422	455.1444297
AIF1L	955.502735	0.949912374	0.12695967	7.482000945	7.32E-14	3.48E-13	836.341311	489.5978302	703.8014351	532.9358122	579.2537071	475.807101	616.5880156	433.4438201	528.6043982	525.5308312	687.399619	313.6825775	337.4221557	538.8928457	635.565156	637.7075389	427.7899779	381.8415995	706.2129165	472.4680234	681.7866643	517.6411146	236.1872471	586.3062384	729.3133564	639.6277268	880.3800096	448.4874453	1913.224033	530.8583168	383.4565562	716.3583655	372.0358003	809.3286118	597.0838428	2949.748817	376.1017695	1030.759279	1277.717705	1231.926521	3024.861652	598.8035332	598.1425342
AIFM1	1496.869547	0.279269179	0.073215718	3.814333708	0.000136551	0.000272506	1861.263918	1834.667603	1684.911166	1255.618072	1872.650541	1236.468255	1098.614222	1274.559125	2240.787082	1381.313278	1261.873001	1210.867916	926.5103891	1127.830922	1178.020017	1098.537013	1433.863912	786.659341	1888.499077	1708.153623	1058.75915	1130.897467	1489.694983	1249.53312	1672.57744	1191.580625	2345.528559	1899.476239	2935.764716	929.8182572	1022.147603	1681.528224	1754.142739	1866.585355	1812.707313	1903.319694	1102.010058	1216.663615	1290.473622	1187.009905	1145.604485	1436.06865	1464.0755
AIFM2	375.9471481	-0.881619706	0.134327724	-6.56319989	5.27E-11	1.96E-10	502.6974791	169.5052766	190.4300641	378.5248003	228.9266148	224.3540768	379.7223654	321.9868378	265.9540878	318.7646025	322.7203938	336.9429382	370.1732206	249.5008599	154.7601155	357.3055227	266.9516243	456.7875867	341.4490566	305.5941603	186.7369504	358.9103998	244.104138	199.9936732	169.2796959	240.1094738	109.294488	641.4897824	1084.591192	447.9321098	246.7669952	239.9253686	330.8331384	278.1354666	159.3858307	241.9922445	283.6699787	156.3874917	338.0318054	242.2469193	349.3584199	243.7607303	162.1969241
AIFM3	70.61775026	-2.066409221	0.18827579	-10.97543779	5.02E-28	7.15E-27	65.27814102	26.48519947	14.91848429	26.62258826	7.707966828	18.27603434	77.41912304	82.33759054	23.12644242	38.05072958	38.85076972	18.6082885	12.49711688	39.89112586	12.07573796	21.29635566	40.7101227	50.32869219	12.78553736	30.71298093	15.74363048	47.10110233	14.5143001	31.9078225	13.63641995	10.29515033	6.024105637	86.0873734	43.95244401	43.09550911	23.38641458	26.65837429	17.57172347	14.81869289	7.356269111	9.697321274	23.90477348	9.580028463	19.66537233	17.66383787	46.58112265	26.49573156	14.89563588
AIG1	1625.143173	-0.249918647	0.087761121	-2.847714828	0.004403436	0.00727424	1743.540091	1438.903051	925.8235836	1120.084895	1524.635839	1241.509919	1467.276713	929.8123029	1580.857528	1239.161495	1072.281244	1920.641206	1234.62896	1059.653361	1008.006337	1071.325003	1096.837486	727.0307818	1248.470119	1359.561289	1137.477302	1001.369436	1307.606491	1134.437046	1228.688459	1302.834669	1217.729925	1360.041649	1736.121538	835.7916918	1082.629709	1373.931598	2124.966696	1489.848585	1479.223114	1165.441702	966.9480874	501.2685163	1686.970048	1044.689839	1200.919568	1095.478065	1220.118086
AIM2	19.83747491	-1.078061619	0.295809205	-3.644449199	0.000267965	0.000516943	11.71658941	10.97243978	7.898021093	8.228800007	0.385398341	5.671872727	7.373249813	10.37587523	13.21510995	11.4870127	20.20240026	13.95621637	18.09927272	24.65996871	5.084521248	15.97226674	8.008548729	6.017561023	0	12.28519237	20.9915073	17.42740786	18.47274558	75.78107844	17.39819096	6.309930846	3.872639338	16.66207227	42.65972507	28.73033941	5.241782577	2.734192235	8.482900983	4.559597813	4.904179407	2.203936653	3.984128914	2.589196882	10.09843444	20.69192436	45.85329261	2.890443443	58.58950114
AIMP1	1564.799722	-0.317429001	0.079575719	-3.989018339	6.63E-05	0.000136904	1171.101009	1219.454256	1576.971545	1216.894307	1304.187987	1213.780764	1311.516811	1303.343811	1273.606222	1327.467905	1141.176609	1405.590363	1244.109532	1481.048709	812.2522694	1172.482692	731.4474506	1148.260053	1522.231036	1451.700232	1066.630965	1276.439873	1337.954573	1030.736623	1350.475796	1217.15245	1214.287579	1121.912866	1927.443942	1305.271556	1384.233814	1337.703551	1394.225369	1308.034623	953.8628947	1348.368444	1182.489462	1021.956009	1311.733484	1334.37678	1204.558718	1203.387953	1421.374677
AIMP2	411.8107989	0.76393964	0.093395099	8.179654486	2.85E-16	1.66E-15	543.9845085	485.8142303	532.6776448	361.5831533	622.032923	469.5050202	160.3681834	425.4108844	564.9459506	384.0969873	344.4768249	439.2885249	451.6199478	490.2982014	432.1843061	414.6873699	452.4830032	268.602042	1147.690001	505.7404194	362.103501	395.6492596	539.6680673	437.0232117	596.2407066	554.2776095	545.1815602	451.2644573	559.7473016	407.4484498	510.8721943	531.8003897	619.2517718	575.0792742	581.1452598	635.1745434	305.1842748	416.3428586	488.4453289	636.9075253	340.6244594	467.7700971	491.8869983
AIP	1198.297064	0.509533646	0.125503033	4.059930926	4.91E-05	0.000102871	4505.865529	1610.678488	742.4139827	1392.119342	1043.27331	932.0777515	2022.113761	1338.487905	1909.583388	1654.129829	1665.921006	2126.661543	2230.95083	1245.32842	1054.084811	1375.981202	1521.290569	1058.543689	2026.883717	2071.590564	1217.070101	1315.533788	1586.017156	1617.042862	1375.397529	1039.14598	1064.545525	3603.867382	5500.519096	1758.427364	856.0234163	1598.818909	2315.831968	2092.285446	1059.915774	1150.454933	903.2020248	1461.34272	2465.080996	1435.312997	1177.629007	1079.580626	1201.25028
AIPL1	35.70822037	-2.895314354	0.314259181	-9.213141676	3.17E-20	2.51E-19	2.789664146	0.756719985	0	0	0.385398341	0.630208081	0	0.334705653	0	0	2.072041052	0.664581732	0.430935065	0.725293197	1.58891289	0	0.33368953	1.094102004	0.752090433	0	0	0.942022047	1.319481827	0.569782545	0	0.332101623	0.43029326	0.694253011	1.292718941	0	0	1.367096117	0	0.569949727	0	4.407873306	0	0	0	0.504681082	0	0	0
AIRE	6.225051782	-2.090441306	0.196673558	-10.62899013	2.18E-26	2.75E-25	1.673798488	0	0	1.936188237	0.385398341	0.630208081	2.76496868	0.669411305	0	3.58969147	5.18010263	0.664581732	2.154675324	3.626465987	0.635565156	2.957827175	1.668447652	2.73525501	2.256271299	1.535649047	3.061261482	1.41303307	7.916890963	6.267607991	3.291549642	0.99630487	0.43029326	2.082759034	1.292718941	7.182584852	1.209642133	2.734192235	1.211842998	1.139899453	3.06511213	0	0.796825783	0	5.314965494	2.523405409	1.455660083	0	4.303183699
AIRN	5.19851547	-3.600638469	0.324266412	-11.10395137	1.20E-28	1.80E-27	0.557932829	0.378359992	0.877557899	0.484047059	0	1.260416162	0.921656227	0	0	0.717938294	0.518010263	0	0.430935065	0	0.953347734	1.774696305	0.33368953	0.547051002	0.752090433	0	2.623938413	0	0.659740914	0.569782545	0	0.332101623	0.43029326	0	0	0.652962259	0	0	0	0	0	1.763149323	0	0.258919688	0	0.504681082	0	0	0.331014131
AJAP1	38.08098136	-0.052703425	0.284934483	-0.184966819	0.853255061	0.872769385	23.43317883	35.94419928	28.95941067	155.379106	62.04913297	51.04685455	49.76943624	66.27171921	21.47455368	81.84496551	75.6294984	95.03518769	57.74529867	9.428811566	37.18056163	70.9878522	29.03098914	23.52319309	12.03344693	58.86654679	72.59562942	44.74604722	36.28575025	30.76825741	42.79014535	58.78198735	13.33909105	22.21609636	11.63447047	16.32405648	68.94960159	32.81030682	9.694743981	86.06240872	60.07619774	7.934171951	103.5873518	45.82878481	45.70870325	52.48683251	8.006130455	147.4126156	9.599409791
AJUBA	287.8455657	1.213364511	0.135127518	8.979403525	2.72E-19	2.01E-18	262.2284297	321.9843536	346.6353702	477.2704004	97.50578038	72.4739293	541.9338613	447.8361632	246.1314229	554.9663012	311.8421783	364.8553709	287.0027531	237.1708755	388.0125278	208.8225986	522.5578045	1064.56125	172.9807996	374.6983674	319.6831633	922.2395837	214.4157969	481.4662502	329.6251856	428.0789926	87.34953174	370.036855	86.61216908	681.0396364	442.7290208	120.9880064	180.5646066	150.4667278	159.9988532	229.2094119	433.4732258	346.9523822	204.094675	196.3209408	322.4287083	289.0443443	361.4674307
AK1	570.6719655	-0.490617522	0.209029801	-2.34711759	0.018919283	0.028380824	226.5207287	61.29431878	138.6541481	105.0382119	53.18497112	64.28122424	114.2853721	89.03170359	157.7553751	99.79342286	131.5746068	159.4996157	387.8415582	81.23283811	38.13390936	360.8549153	86.75927789	151.5331276	103.0363893	89.57952772	76.53153704	134.7091527	93.68320972	96.29325004	72.41409212	56.12517436	85.19806544	279.0897105	396.864715	180.2175836	66.12710328	107.3170452	107.2481053	165.8553704	109.7310142	148.9861178	53.78574034	71.20291425	124.9016891	140.8060218	62.59338356	92.01244959	64.87876962
AK2	3748.043025	-0.483866709	0.059102811	-8.186864559	2.68E-16	1.56E-15	3448.582818	2345.075233	2709.021235	2081.402355	2751.744158	2478.608382	2513.35653	2463.768309	2905.672301	2253.608305	1983.979307	1960.51611	2502.439921	3279.775839	1762.422178	2216.00412	2169.649326	1768.068839	1930.616141	2674.076873	2006.43824	2252.374714	2345.378948	2476.274939	2249.068848	2070.321521	2763.343315	2570.818901	5805.600766	2129.309927	2574.118459	3024.016612	3474.959796	2849.178683	2460.058995	1963.266771	1973.339051	2001.44919	2112.167287	2507.255615	2359.624994	2180.839577	2623.949014
AK3	1985.281141	0.184405302	0.089131776	2.068906394	0.038554871	0.055056976	1813.839628	2258.430795	2038.567	2581.422967	2359.794044	2382.186546	2019.348793	2501.590047	2390.283013	1934.843702	1859.656844	2551.993851	2853.221063	1724.02193	1162.130888	2478.659173	2029.833413	2119.822633	1098.052032	2578.866632	2292.447527	2020.63729	2174.506051	2037.54238	1952.359159	2590.724765	2685.460235	2751.324684	1549.970011	2432.937378	1730.594679	2179.151211	2659.389458	2546.535379	3141.739933	1673.228707	3200.450756	2275.904059	1623.190462	1972.798349	2077.954768	2158.679511	3110.539786
AK4	3430.60785	0.113047728	0.151727936	0.745068649	0.45623022	0.514507552	1779.247792	2384.424672	2198.282537	2290.510684	2444.58168	3107.556047	1874.648765	1441.577246	2312.644242	1850.126983	1301.241781	1280.648998	1364.77135	5343.234985	2617.892878	1448.152185	2634.812532	1123.642758	4053.015343	2502.08418	2614.754628	1093.687596	490.1874988	1647.241337	2523.207911	1394.162615	3016.786045	515.8299874	1516.359318	1493.977649	1570.115489	2157.961221	3449.511093	2040.420021	2089.79345	2053.628173	2920.764907	1281.652456	3202.798207	1402.508727	740.9309821	2274.297249	3126.759479
AK5	476.3126754	-0.948231527	0.268086396	-3.537037094	0.000404643	0.000764295	383.2998537	786.2320643	98.28648471	71.15491771	38.92523248	102.7239172	198.1560887	134.886378	1129.065957	324.5081089	628.8644593	62.47068282	501.6084153	37.71524626	1526.945287	134.2853537	270.9558987	30.63485612	1158.219267	276.9287114	254.9593491	197.8246298	77.8494278	172.0743285	539.3439199	93.98475944	203.0984186	25.68736142	771.753208	952.6719363	527.4039701	38.96223934	843.4427263	528.3433966	644.2865696	566.4117199	57.76986925	67.06019924	9372.410153	216.5081841	1050.25875	87.67678443	203.5736904
AK6	430.3170125	0.216896387	0.121306967	1.787996128	0.073776632	0.10040164	477.5905018	662.8867068	442.2891812	587.6331299	482.1333251	564.6664404	581.565079	565.6525529	543.4713969	387.6866787	391.6157588	527.6778953	622.7011685	631.7303749	422.0152636	467.3366936	501.5353641	309.6308672	439.9729033	572.7970944	310.4993789	372.5697195	542.9667719	519.6416807	415.2054763	415.7912326	528.8304163	819.9128063	442.109878	616.3963727	433.0518837	565.2942445	748.313051	590.4679168	502.0653668	238.9067332	484.4700759	380.6119416	634.60688	443.614671	353.7254001	509.1997865	573.9785027
AK7	61.54126173	-0.183008655	0.175506087	-1.042748193	0.297064931	0.353158633	23.99111166	35.94419928	31.59208437	40.17590592	55.88275951	46.63539798	35.02293661	57.56937225	24.77833116	52.40949546	37.8147492	33.2290866	21.11581817	49.31993742	30.50712749	27.80357544	45.38177613	61.81676324	51.14214944	40.95064125	66.47310646	37.20987084	65.31435044	31.33803995	28.68350402	31.88175585	31.41140797	38.87816863	6.463594707	27.42441489	66.12710328	23.240634	63.01583588	41.03638032	70.49757898	42.31558374	68.92543021	31.58820196	27.10632402	50.46810819	17.46792099	33.72184016	57.26544461
AK8	53.64377792	0.209490184	0.157125044	1.333270487	0.182443055	0.229096701	54.67741727	43.13303914	32.46964227	39.2078118	53.57036946	44.11456566	63.59427964	32.13174265	81.76849284	55.99918693	37.8147492	63.79984628	60.33090906	81.23283811	110.2705546	31.35296805	32.70157398	25.7113971	63.9276868	96.74588994	52.04144519	25.90560628	39.58445481	73.50194826	39.02837433	28.22863799	31.41140797	59.01150596	100.8320774	98.59730115	56.44996622	49.89900828	56.95662089	50.15557594	53.94597348	102.703448	44.22383094	38.32011385	138.7205994	54.00087576	123.731107	32.75835902	48.65907722
AK9	293.846388	-0.727566378	0.124658268	-5.836487118	5.33E-09	1.66E-08	109.3548345	214.1517557	422.1053495	178.1293178	257.0606937	229.3957414	160.3681834	225.5916098	109.8506015	161.5361161	136.7547094	150.8600532	189.6114285	269.0837762	146.1799859	173.3286725	161.8394222	181.6209327	282.7860028	159.7075009	185.4249812	161.08577	208.4781287	140.7362885	203.6058564	276.972754	202.2378321	106.2207107	72.39226072	209.6008852	247.1702092	270.0014832	146.6330027	206.321801	201.6843781	209.8147694	219.923916	116.7727794	111.0827788	92.86131906	122.275447	261.5851316	209.5319447
AKAIN1	0.427658047	-1.042789508	0.610598392	-1.707815681	0.087670549	0.117616692	0	0	0	0	0	0	0	1.33882261	0	0	0	0	0.430935065	0	0.317782578	0	0.667379061	0.547051002	0	0	0.437323069	0	0	1.709347634	0	0	0	0	0	0	0.403214044	1.367096117	0	0	0.613022426	0	0	0	1.062993099	1.514043246	0.727830041	0	0
AKAP1	3310.137447	0.233913096	0.079660388	2.936379074	0.003320683	0.005582723	3228.757283	4813.117464	3906.010209	4130.373556	4255.183088	2701.071834	2322.573691	3721.257446	3837.337553	3247.234903	2673.968978	3916.380147	2932.08218	3285.578184	7779.31751	4308.371063	5121.133222	2768.625122	5755.748083	3181.864825	3886.927436	2806.754688	3573.156788	3081.384001	4162.869854	5374.068471	3354.566254	4278.681309	2867.250612	2782.925149	3149.504901	2818.268646	4747.394943	3991.357936	2930.247196	4423.300863	3087.699908	4455.231075	2924.825512	4351.360288	5484.199362	4408.889731	4378.323907
AKAP10	856.9356675	-0.320315989	0.083265352	-3.846930107	0.000119607	0.000240039	375.4887941	683.6965063	1006.55891	671.8573182	689.4776328	644.7028667	599.0765473	809.6529736	579.8129493	622.4525008	653.7289519	651.2900975	701.9932204	601.9933538	750.2846667	585.6497806	768.4869884	830.4234212	555.0427395	603.5100753	707.1514023	792.7115523	653.1435044	637.5866674	742.9497763	798.7044044	863.1682792	511.6644693	330.936049	598.1134295	695.9474406	596.0539072	758.6137165	640.053543	650.4167939	795.6211318	785.2718089	727.0464844	510.2366875	592.4955901	633.939966	778.4927672	892.0830823
AKAP11	1978.399016	-0.680095257	0.16108256	-4.222029113	2.42E-05	5.24E-05	313.0003172	807.4202239	1215.41769	1336.453931	1295.709224	1114.838095	983.4071938	1297.319109	810.2514291	1135.060443	1246.850703	1069.976589	1400.108025	825.3836586	1273.672573	1313.866831	953.6846778	2096.29944	554.2906491	636.7824714	1420.425328	1604.734556	1289.133745	915.6405492	1445.460514	1518.036521	1441.052127	783.8116497	318.0088596	1206.021293	1024.566887	866.0553903	685.2972152	1230.52146	1192.328618	1031.883141	1992.861283	1580.963616	612.8155215	1069.923894	762.7658834	1062.237965	1817.267578
AKAP12	3745.455577	-1.714067885	0.209033606	-8.199963226	2.40E-16	1.41E-15	733.1237376	846.0129431	1078.518658	1501.513978	425.8651673	2068.342921	590.7816413	1566.422454	505.4779558	1802.025118	1569.571097	1989.757706	4801.478491	1555.028615	5040.34947	3400.909686	1563.669139	3952.44349	562.5636438	687.9707729	3586.486487	1532.198859	1520.702806	991.4216276	854.8624642	1577.814813	721.6017967	854.6254569	409.7919044	2184.158757	1705.595408	518.8129765	2114.060109	1500.10768	1970.867099	7169.405933	1751.821483	1113.613579	1086.378947	3882.511563	3553.266262	896.0374672	1332.331876
AKAP13	3414.292978	-0.695662587	0.132572869	-5.247397864	1.54E-07	4.19E-07	1248.095739	2248.215075	3374.210122	2132.227296	2596.043228	2180.51996	1309.673498	2843.324519	1410.712988	2346.222345	2428.432113	2065.520023	3028.611635	2497.909772	5645.725281	3274.314683	2766.286207	5675.654147	1273.289103	1151.224902	3173.65351	2999.869208	2078.843619	2069.450202	3829.012676	6042.589039	3730.642563	1042.07377	1641.753056	2191.341342	2881.367561	2412.924647	1271.223305	1630.626168	1955.541539	2242.285151	2797.655323	6736.313527	1521.143124	2441.142393	2983.37534	2735.322978	2995.015855
AKAP14	4.044428403	-1.33219324	0.344429261	-3.867828289	0.000109809	0.000221287	0	2.648519947	0.877557899	0.484047059	0.385398341	1.260416162	0.921656227	0	1.651888744	0.717938294	4.662092367	2.658326928	0.861870129	0	0.635565156	0.591565435	2.669516243	1.641153006	0	9.21389428	3.061261482	1.884044093	13.85455918	0.569782545	0	0	1.290879779	0.694253011	0	0.652962259	0	0.683548059	19.99540946	0	0	1.322361992	0	0.517839376	0.531496549	6.560854064	0.727830041	0	0
AKAP17A	1673.842282	-0.390137896	0.131128436	-2.975234883	0.002927643	0.004962155	1353.545044	1295.126254	1197.866532	1604.616001	1378.184469	1845.879469	1676.492676	1816.782282	1829.466784	2049.713829	2059.608806	1604.300301	870.4888307	1751.583072	1203.12484	1643.960344	1364.1228	1769.709992	1890.755348	1245.92326	1378.442313	1862.848597	1800.432953	2009.623035	886.8375178	1577.482711	1336.921158	1130.243902	1168.617923	1510.954668	1710.030762	2518.191048	1110.048186	1714.408778	2148.03058	1437.848273	1398.827662	1055.615569	2021.812874	2290.24275	1727.140688	1464.491344	1446.862765
AKAP3	43.10594167	-0.220420285	0.165888365	-1.32872661	0.183938182	0.230741398	41.28702936	73.40183853	25.44917908	70.18682359	61.27833628	22.68749091	58.98599851	77.31700575	44.6009961	34.46103811	30.56260552	41.86864912	20.68488311	30.46231429	32.41382296	57.97341263	50.05342955	44.85818217	71.44859113	58.35466377	46.35624529	39.09391494	21.77145015	19.94238906	45.61147361	22.25080877	9.036158456	72.89656618	11.63447047	69.21399948	27.82176906	22.55708594	27.87238895	12.53889399	74.17571353	87.27589146	42.23176649	23.82061131	34.01577916	28.26214058	74.96649426	29.86791557	72.1610805
AKAP4	0.142354632	-0.979051077	0.755508555	-1.295883509	0.195015622	0.243086061	0	0	0	0	0	0	0	0.334705653	0.825944372	0	0	0	0	0	0.317782578	0	0	0	0	0	0.874646138	0	0	0	0	0	0	0	0	0	0	0	0	0	0	0.440787331	0	1.294598441	0	0.504681082	0.727830041	0	0.331014131
AKAP5	247.6179422	-1.267103525	0.134831799	-9.397660927	5.58E-21	4.67E-20	40.17116371	32.16059936	32.46964227	28.5587765	38.92523248	9.453121212	39.63121775	33.80527091	14.04105433	45.94805081	67.34133419	47.84988471	83.60140255	105.1675136	115.3550758	38.45175327	22.35719853	35.55831514	23.31480342	38.39122617	48.98018371	32.49976061	40.90393664	74.64151335	44.67103086	116.8997715	118.3306464	22.91034937	27.14709777	33.95403748	53.62746791	22.55708594	38.17305443	29.06743606	52.1069062	57.30235298	45.41906962	54.37313452	37.73625501	55.51491901	58.22640331	30.34965615	127.4404403
AKAP6	232.1367101	-1.090482252	0.211443993	-5.157310154	2.51E-07	6.67E-07	28.45457429	84.75263831	136.8990323	60.5058824	57.80975121	72.4739293	71.88918568	112.1263936	29.7339974	91.89610162	75.11148813	170.7975051	645.971662	60.92462858	128.0663789	1107.410494	91.76462085	213.3498908	36.85243121	46.0694714	70.84633715	152.6075716	71.91175958	54.12934174	61.59900044	138.8184786	50.3443114	33.32414454	11.63447047	58.11364107	148.7859824	54.00029664	59.38030688	95.75155407	63.14130987	116.8086426	102.3921131	124.7992897	35.07877226	160.9932651	74.23866422	68.88890205	63.88572723
AKAP7	276.6297269	0.578831093	0.161685639	3.579978385	0.000343623	0.00065517	799.5177443	602.727468	185.1647167	884.3539772	432.4169391	250.8228162	687.5555451	610.837816	344.4188032	419.2759637	405.6020359	1037.412084	328.8034544	291.5678654	201.791937	536.5498495	576.949198	368.7123754	143.6492727	974.1133786	351.1704243	424.851943	1720.604303	603.3997148	196.0823144	374.2785296	291.7388302	1563.457781	124.1010184	467.5209776	253.2184199	241.2924647	278.117968	302.6433048	427.2766309	83.30880549	552.5986803	83.11321991	186.5552888	236.6954274	232.1777832	498.1197533	788.4756594
AKAP8	958.0699406	-0.269561782	0.066670434	-4.043198274	5.27E-05	0.000110149	1057.840644	781.6917444	1300.540807	905.1680008	915.3210609	1157.062036	945.6192885	1013.15401	741.6980462	974.2422649	959.3550071	651.2900975	735.6061555	829.0101246	764.5848827	899.7710266	890.6173565	1230.864755	704.7087357	694.1133691	791.1174315	1176.114525	961.902252	956.6648924	806.8998837	809.9958596	818.8480734	785.8944088	996.6863038	929.1652949	1101.177555	1029.423376	693.7801161	868.0334336	855.1662841	799.5882178	910.7718697	1009.527864	810.5322379	897.8276446	824.6314369	840.1555607	1101.615027
AKAP8L	2295.794263	-0.914979327	0.144060627	-6.351349073	2.13E-10	7.53E-10	3276.181573	1359.825813	2056.118158	1266.267107	1215.16097	1143.827667	2449.76225	1604.578899	1826.163007	1846.537292	1692.857539	1557.77958	1039.846311	1888.663486	939.3653006	1245.245241	1269.688663	1263.687815	1168.748533	1216.745928	1207.01167	1520.894594	1577.440524	1809.059579	914.5805791	1614.345992	1221.602565	1474.593396	2187.280449	1627.834912	1428.990573	2165.48025	1335.450983	1313.73412	1639.221967	1019.541096	1088.065606	1055.097729	1538.682511	1707.3361	1144.148825	1015.027389	1262.15688
AKAP9	6131.031306	-1.722589649	0.171239833	-10.05951489	8.34E-24	8.57E-23	841.9206393	2594.414468	3152.187974	1860.192849	2528.983916	2007.212737	1163.130158	2720.487544	1627.936358	2504.168769	1328.696325	1464.073556	1621.608648	1465.092259	3057.703966	2552.013287	2461.961355	2838.64765	1795.239863	1638.537533	3161.845788	2330.562543	1958.111031	2089.392591	3626.347263	5660.672172	2685.890528	949.7381194	1821.440988	1857.024665	2524.926346	1503.122181	1791.10395	1712.128979	1658.838684	8303.551734	3051.842748	3682.355805	1330.335863	2798.96128	2995.74845	2474.701327	3269.095555
AKIP1	390.8046251	-0.080500177	0.100337057	-0.802297572	0.422380847	0.481104495	381.6260552	283.3916343	277.3082961	315.1146356	269.0080423	179.609303	325.344648	282.8262764	324.5961383	290.765009	323.7564144	200.0391014	446.8796621	156.6633306	256.768323	283.3598434	268.6200719	324.9482952	249.6940237	378.7934315	260.2072259	336.3018707	245.4236198	335.6019188	169.2796959	169.7039296	201.8075389	373.5081201	407.2064666	291.8741299	281.443403	219.4189268	338.7101178	295.8039081	264.825688	255.6566518	284.4668044	170.8869942	323.1499021	328.5473843	280.942396	281.3364951	307.8431416
AKIRIN1	1543.840537	0.330873424	0.070716731	4.678856298	2.88E-06	6.86E-06	792.2646175	1187.672016	1305.806154	1507.80659	1401.308369	2741.405152	565.8969232	1579.141269	1053.905019	1020.190316	1417.79409	1062.66619	1660.823739	1378.057075	1437.648383	2150.340356	1608.049847	2099.581746	570.8366386	1116.416857	2531.225922	1904.297567	1574.14182	1509.923743	1269.597719	1291.543214	2769.797713	1184.395637	558.4545827	1140.725067	1977.361674	1080.005933	1285.76542	1253.889399	2046.268858	1286.217431	1968.956509	1251.358853	812.6582241	1183.981818	755.487583	1115.229428	1664.670063
AKIRIN2	550.8774866	-0.279195958	0.071061421	-3.928938581	8.53E-05	0.00017399	450.2517932	508.1374699	474.7588235	497.6003769	420.8549888	675.5830626	673.7307017	493.6908376	357.6339131	493.9415462	506.6140372	743.6669582	748.1032723	726.0184906	272.9752345	780.2748088	450.8145555	645.5201825	556.5469204	425.3747859	446.0695302	563.3291839	595.7460449	499.6992916	578.8425156	471.5843053	484.5102106	596.3633367	624.3832487	508.0046377	593.9342874	692.4341834	361.1292133	588.7580676	505.1304789	290.4788509	568.9336089	342.0329081	411.3783293	629.3373091	374.1046413	581.9426131	637.8642299
AKNA	700.872374	-0.1342393	0.11572401	-1.15999524	0.246050744	0.299097218	781.1059609	583.0527484	487.9221919	636.5218829	522.9855493	1227.645341	650.689296	526.8266972	651.6701096	824.9110997	1270.679175	880.570795	1104.055636	1085.763917	605.0580285	1600.184502	667.3790607	1721.022453	418.1622807	350.6398657	1187.332132	1057.419747	1182.255717	1507.644613	823.3576319	516.0859229	369.6219102	502.6391802	510.6239819	1151.172463	651.9971098	560.5094081	344.1634113	436.5814906	657.1600406	416.9848148	695.2304955	873.5950279	673.9376247	1113.326467	1167.439386	449.4639553	1427.663946
AKNAD1	8.952037022	-0.181883867	0.189412477	-0.960252829	0.336927984	0.394830048	3.347596975	2.648519947	0	2.904282355	3.468585073	1.260416162	1.843312453	5.020584789	2.477833116	5.743506351	6.216123156	8.639562517	11.63524675	0.725293197	2.224478046	10.64817783	1.668447652	2.188204008	2.256271299	5.118830156	3.061261482	5.181121257	7.257150049	6.837390535	1.410664132	2.656812988	2.581759559	6.248277102	2.585437883	5.223698074	0	4.784836411	0	1.70984918	2.452089704	2.203936653	4.780954697	3.624875635	5.314965494	6.056172982	3.639150207	3.85392459	2.648113046
AKR1A1	3112.280338	0.789017789	0.115060405	6.857422302	7.01E-12	2.82E-11	9111.043101	4364.760873	3387.373491	4016.622498	5864.99196	3927.45676	5969.56738	3975.299036	6991.61911	3601.178482	3828.095844	4517.826615	3562.971115	4089.203047	3632.572649	3658.24065	3973.908617	2182.186447	4132.736929	6721.023994	3766.663592	3010.23145	4779.163178	4505.27058	4362.243718	3382.122933	4977.202136	9121.096062	13009.92343	3999.393838	3546.670735	6408.946598	8570.153679	5070.842718	3723.498215	4307.373795	3142.680887	4212.105487	5550.418466	3679.125087	4713.427348	4410.334953	3889.74705
AKR1B1	540.1763076	-0.407368085	0.21880071	-1.861822506	0.062628113	0.086288393	1092.990412	595.5386281	172.8789061	518.4144004	188.8451873	402.7029636	628.5695466	929.1428916	341.9409701	444.4038039	651.6569108	2250.273745	1571.189246	583.8610239	354.3275745	1281.922298	630.0058333	859.9641753	150.4180866	934.1865034	748.2597707	742.3133728	421.5744438	923.0477223	235.1106887	306.8619001	197.9348995	1272.56577	744.6061103	2069.890362	329.0226602	267.2672909	428.9924212	419.4829988	638.7693678	296.2090862	388.0541562	254.0002141	685.0990522	530.9244981	641.2182665	291.4530471	1000.986731
AKR1B10	34.37045352	-2.376394114	0.30346674	-7.830822309	4.85E-15	2.55E-14	0	3.783599924	0	0	0	6.302080808	13.8248434	1.004116958	2.477833116	0	0	3.987490393	29.73451946	0.725293197	2.224478046	27.21201001	3.003205773	25.7113971	0.752090433	8.190128249	1.311969206	2.355055117	3.958445481	7.40717308	1.410664132	3.985219481	0.43029326	1.388506023	0	2.611849037	0.403214044	0.683548059	0	0	2.452089704	1.763149323	0	1.553518129	0	128.6936759	0.727830041	0	0.662028261
AKR1B15	3.300018102	-1.239397151	0.289000109	-4.288569843	1.80E-05	3.94E-05	3.905529805	1.51343997	0.877557899	0.968094118	0	0	0	2.342939568	0.825944372	1.435876588	2.072041052	4.652072125	37.49135063	0.725293197	2.860043202	97.01673134	1.668447652	6.017561023	0	1.023766031	1.311969206	0.942022047	0.659740914	1.139565089	0.470221377	0.332101623	0	0.694253011	0	0.652962259	2.016070222	0	0	0.569949727	0	0	0	1.294598441	0.531496549	1.514043246	2.183490124	0	1.986084784
AKR1C1	382.5733197	-2.818017521	0.245370771	-11.48473192	1.57E-30	2.75E-29	77.55266326	46.15991908	27.20429487	40.65995298	40.46682585	65.54164041	83.87071662	57.23466659	25.60427554	98.35754627	106.7101142	99.02267808	344.7480518	45.69347144	27.32930171	231.3020851	67.73897466	268.054991	6.768813896	89.06764471	130.3222745	179.9262109	75.87020506	73.50194826	50.31368738	73.72656041	39.15668664	93.72415652	50.41603872	73.13177304	120.5609993	97.74737239	9.088822482	61.55457048	58.85015289	27.76960183	56.57463058	40.39147136	56.87013079	135.2545299	100.4405457	32.27661844	87.38773051
AKR1C2	339.8620617	-3.247966749	0.268217256	-12.10946228	9.41E-34	2.09E-32	60.25674556	18.91799962	13.16336849	21.29807061	24.28009551	25.83853131	43.31784265	29.78880308	28.90805303	22.25608711	79.7735805	34.55825007	103.4244155	20.30820953	14.30021601	117.1299561	27.36254149	621.4499384	20.30644169	26.61791681	28.42599947	26.84762833	34.96626842	26.20999705	23.98129025	24.57552014	12.47850453	35.40690358	65.92866601	29.38330167	43.5471168	21.18998982	13.33027297	25.6477377	34.94227828	6.611809959	18.72540589	11.39246628	44.64571015	72.16939471	26.92971153	15.89743893	16.21969241
AKR1C3	485.1935202	-2.482654606	0.240847812	-10.30798072	6.48E-25	7.27E-24	244.932512	156.2626769	90.38846362	49.8568471	61.27833628	75.6249697	82.02740417	73.63524357	63.59771666	609.5296115	152.2950173	32.56450487	195.6445194	81.95813131	30.50712749	247.2743518	49.05236096	601.2090513	33.09197905	88.04387868	123.7624285	254.8169636	63.3351277	134.4686805	57.83722942	86.01432048	50.77460466	61.788518	112.4665479	76.39658433	87.09423359	81.34221898	33.93160393	113.9899453	77.85384809	27.76960183	72.51114623	37.54335479	83.44495826	1248.580997	178.3183601	39.02098648	55.27935983
AKR1C4	30.90269582	-5.045877707	0.391706377	-12.88178595	5.70E-38	1.68E-36	2.231731317	0	0	0	0	0	8.29490604	0	0	2.153814882	0	0	0	0.725293197	0	0.591565435	0	0.547051002	0	0	0	0	0.659740914	2.279130178	0	0	0	0	5.170875766	0	0	0	0	0	0	0	0	0	0	11.1029838	0	0	0
AKR1D1	49.50435949	-3.505883013	0.284903251	-12.30552127	8.46E-35	2.05E-33	1.115865658	3.405239932	1.755115798	0.484047059	0	0	2.76496868	0.334705653	2.477833116	0.717938294	1.554030789	1.329163464	0	2.175879592	21.92699788	0.591565435	6.673790607	0	97.77175628	16.3802565	7.43449217	0.942022047	0.659740914	1.709347634	0.470221377	0.664203247	0.43029326	0.694253011	1.292718941	5.223698074	0.403214044	0.683548059	16.96580197	2.849748633	4.291156981	9.697321274	0	5.69623314	0	2.018724327	24.01839137	0.963481148	2.648113046
AKR1E2	66.26933347	-1.937605308	0.248292316	-7.803726432	6.01E-15	3.13E-14	70.29953648	11.35079977	86.87823202	46.95256475	33.5296557	17.64582626	53.45606115	26.77645221	14.04105433	17.94845735	29.52658499	9.968725981	27.57984414	7.978225171	46.71403897	31.94453349	6.006411547	26.2584481	5.264633031	11.77330936	18.80489196	14.1303307	7.257150049	8.546738169	22.57062612	74.72286528	45.18079228	76.36783124	113.7592668	22.20071681	19.35427413	131.9247753	6.059214988	8.549245899	12.87347094	28.21038916	45.41906962	74.30995051	12.75591719	26.24341626	39.30282223	8.671330328	6.620282614
AKR7A2	1054.05557	0.206394205	0.113474798	1.818855011	0.068933553	0.094274544	2483.916956	1488.46821	597.6169293	1264.330919	1186.641493	1109.166222	1091.240972	1272.885597	1751.828013	1212.597778	1046.898742	1467.396464	1189.380779	1702.988427	927.6073452	711.6532183	1287.707898	979.2212937	836.3245614	1730.164593	882.9552759	1262.309543	1161.144008	1307.081157	777.2759369	1222.133974	1141.998312	2829.775274	4277.606977	1110.688803	1033.034382	1245.424563	620.4636148	1444.822557	1626.961518	809.7263264	1146.233889	1028.687921	1231.477505	1095.157948	1021.873378	1150.39649	1054.942035
AKR7A3	144.4209567	-3.158951469	0.229469113	-13.76634716	4.06E-43	1.64E-41	45.19255917	18.16127964	23.69406328	11.61712942	46.63319931	11.34374545	57.14268605	19.41292785	37.16749675	25.84577858	21.75643105	24.58952409	9.911506488	3857.834517	15.25356374	36.67705697	11.67913356	17.50563207	51.14214944	7.166362218	24.92741492	15.54336377	19.13248649	35.32651777	26.33239714	8.302540586	7.745278677	26.38161443	33.61069248	24.81256585	24.99927075	41.69643158	18.17764496	34.1969836	17.16462793	21.15779187	9.561909393	12.94598441	66.43706868	40.87916763	15.28443087	11.56177377	11.58549458
AKR7L	80.04592938	-1.764795446	0.183376133	-9.623910276	6.34E-22	5.69E-21	43.51876068	8.702279826	16.67360008	13.0692706	31.98806234	3.781248485	35.94459284	9.706463925	21.47455368	22.97402541	18.64836947	7.310399053	6.033090906	290.8425722	10.80460765	13.606005	7.007480138	12.03512205	31.58779818	10.74954333	13.9943382	10.36224251	13.19481827	12.53521598	19.27907647	8.966743833	6.884692157	9.025289147	20.68350306	15.01813196	20.96713031	52.63320052	1.817764496	14.24874317	15.32556065	28.21038916	11.55397385	8.803269398	76.53550312	20.69192436	27.65754157	10.11655205	14.56462175
AKT1	5089.490155	0.180205806	0.131182083	1.373707457	0.169532521	0.214374447	5045.944508	6574.383229	4298.27859	5871.974876	5655.335262	6387.789107	3914.273995	5270.609911	7672.197273	5698.994177	4856.864226	4630.805509	5184.148828	5454.930138	6254.914483	5714.522102	6803.262145	5371.49379	4608.810173	5089.140941	5882.869922	5420.394856	4627.422768	5350.258094	5195.946221	5720.450464	6921.267084	4593.177923	5691.841499	6489.791895	5040.578769	6584.618449	6337.938878	5906.389017	5374.367608	5869.964882	5527.580455	5008.801368	5524.375135	4075.299736	9073.129296	5965.875266	4110.202461
AKT1S1	1589.432002	0.585508979	0.111960829	5.229587741	1.70E-07	4.59E-07	3551.800391	1827.100404	1548.012134	1575.089131	1697.294296	1531.405636	2033.173636	1358.235538	2722.312651	1645.51457	1824.432146	1502.619296	1735.375506	2194.011922	1698.865662	1821.429974	1761.88072	1290.493314	2032.14835	1967.678312	1412.116189	1661.72689	1677.061402	1719.60372	1379.629521	1167.005105	2432.447798	2362.542997	6477.814616	2374.823737	1542.29372	2667.888073	1771.108541	2193.736498	1841.519367	1613.28163	1366.95463	1303.91955	2162.65946	1582.679873	1405.43981	1797.855821	1131.075285
AKT2	3708.66332	0.117936624	0.064954994	1.815666766	0.069421505	0.094878174	5114.012313	3912.999042	3012.656268	3432.377697	3807.735613	4078.706699	2597.227247	3487.967606	4430.365612	3921.378961	4017.6876	2375.879692	3366.03379	4109.511256	4133.08021	3855.23194	3929.861599	3908.67941	3525.047859	2902.376698	3837.509929	4132.650719	3691.910152	4063.119326	3327.286467	3386.108153	4023.241979	3371.292623	3525.244553	3724.496727	3397.884752	3935.186174	4270.534724	4322.498727	3629.705784	3135.76107	3826.357409	3882.241805	4562.897877	3745.238309	4142.080766	3554.763694	3216.464308
AKT3	2241.092896	-0.699746864	0.186968033	-3.742601621	0.000182125	0.000358097	1113.075994	2685.220866	1182.07049	2086.726872	3107.852225	2056.999176	1206.448001	1966.730415	1130.717845	2157.404573	1596.507631	3026.505208	3144.102232	1338.165949	4113.37769	2149.748791	1903.031392	2091.375981	1671.897032	1293.52838	2312.127065	1876.036906	2628.4078	1340.698328	2698.130264	2950.722924	2275.390758	1475.287649	1176.374237	1700.313723	1512.455881	1633.67986	1330.603611	2751.14733	2759.213939	1942.108979	3459.419136	2185.541088	1858.643433	2140.352468	2029.190155	2666.434076	1549.146132
AKTIP	690.4257069	0.280966473	0.073933347	3.800267175	0.00014454	0.000287732	530.5941206	602.727468	411.5746547	643.7825888	552.2758232	548.2810303	646.0810149	642.634853	578.9870049	539.889597	685.3275779	559.5778184	815.7600775	572.9816259	817.3367907	649.5388476	705.7533567	726.4837308	1191.311246	683.3638258	634.1184498	562.8581729	484.9095715	537.3049396	674.7676766	626.6757635	956.9722098	738.685204	648.9449086	626.8437689	433.0518837	507.8762076	1538.434685	738.6548457	557.2373851	451.3662266	621.9225234	494.2776847	705.2959211	403.7448655	324.6121985	620.481859	659.7111625
ALAD	1319.657973	-0.057854408	0.10764253	-0.537467931	0.590944431	0.642905995	565.185956	1804.020444	695.0258562	2293.899014	1048.668887	1405.36402	1556.677367	2125.046188	2606.680439	1598.130642	1434.370418	1458.756902	1666.425895	1861.827638	1013.090859	1840.360068	2693.2082	2684.379267	1503.428775	1086.215759	1638.649539	1462.018216	1468.583274	1515.051786	923.5147853	1277.594945	1348.539076	967.0944447	409.7919044	2101.23255	1246.737825	957.6508302	966.4447906	1393.527082	921.9857286	1485.894092	2329.520176	1085.391333	1647.639303	1770.421235	1736.602479	1494.841	998.3386183
ALAS1	1208.266745	0.437825374	0.074395978	5.885067755	3.98E-09	1.25E-08	1197.323852	1239.507335	1306.683712	1062.967342	1365.851722	3480.63923	671.8873892	1051.979866	1493.307425	937.6274119	1126.672322	1506.606787	1345.810207	1221.393744	1287.972789	2179.918628	1347.104634	1881.308396	1551.562563	1155.319966	1758.47606	1470.967426	1615.045756	1448.957011	1088.092267	905.6411272	1836.921926	1286.45083	1290.133504	955.9367475	1412.055583	1034.891761	1280.312127	1406.065976	1862.975152	1185.277132	1004.000486	1080.730778	930.650458	912.463396	738.019662	1082.471069	1476.323023
ALAS2	90.8534439	-5.781065197	0.302938371	-19.08330453	3.48E-81	1.20E-78	0	1.891799962	1.755115798	0.968094118	0.770796683	0.630208081	6.451593587	2.677645221	2.477833116	2.871753176	3.108061578	2.658326928	0.861870129	4.351759184	12.39352054	1.18313087	4.004274364	3.282306013	1.504180866	4.095064125	10.93307672	0.942022047	1.319481827	1.139565089	1.410664132	2.324711364	2.151466299	1.388506023	6.463594707	1.958886778	4.838568533	0.683548059	10.30066548	2.279798906	1.839067278	6.611809959	0.398412891	1.812437817	1.594489648	3.028086491	5.822640331	0.481740574	4.63419783
ALB	2975.305912	-5.59916521	0.427656177	-13.09267938	3.63E-39	1.15E-37	75.32093195	780.5566644	7.020463193	15.97355295	10.40575522	11.97395354	2020.270449	15.06175437	4769.002805	193.8433394	41.44082104	19.93745196	3.878415582	14.50586395	7.94456445	5.324088915	30.36574726	12.58217305	36.85243121	621.9378639	12.682369	38.15189289	15.17404101	183.4699794	7.523542039	57.12147923	11.18762476	27.77012045	670.9211306	15.01813196	30.64426737	29.39256652	2037.108079	172.1248174	19.0036952	375.991593	8.366670719	7.508670957	110.0197857	1083.550283	24.74622141	22.16006639	15.22665001
ALCAM	9519.419568	-1.15300392	0.139967163	-8.237674407	1.76E-16	1.04E-15	7461.793658	7852.861643	5656.738218	2929.452803	4101.409149	4301.170152	3833.168247	3830.371488	7635.855721	5230.180471	3185.245107	3414.620939	3391.458959	8921.831621	13146.34747	4723.058433	4921.253194	3845.768545	20043.21004	7742.23061	8163.072403	3879.246788	4107.546928	3811.845224	6139.210304	4892.853218	6187.186783	3173.430515	7938.587019	4585.753947	4658.735069	3868.198464	12277.78733	3517.159763	4193.073393	13797.08424	4059.030537	7788.045301	12239.30254	1545.838154	9923.234784	3986.403248	6774.535199
ALDH16A1	545.8014949	0.646151772	0.140605171	4.595505025	4.32E-06	1.01E-05	2269.670749	700.722706	534.4327606	743.9803301	380.7735613	412.1560849	584.3300477	579.7101903	1112.547069	618.8628094	923.0942887	590.8131598	820.0694281	685.4020715	851.9750917	648.9472822	787.1736021	994.5387218	531.7279361	601.9744263	690.9704487	940.6090136	615.5382723	1152.670088	433.0738886	359.001855	781.4125598	1723.135974	2302.332435	814.2439373	636.2717621	403.9769027	1076.116582	291.2443103	391.7213302	574.3458918	470.1272118	664.1290002	885.4732513	780.2369526	537.8664006	585.3147971	723.9279039
ALDH18A1	2509.826834	0.638647593	0.083449586	7.653094771	1.96E-14	9.81E-14	2273.018346	2267.511435	2254.446243	2187.408661	4351.918071	3603.529806	2624.876933	2420.256574	2949.447353	2150.22519	2248.682552	2771.305823	2904.502336	2039.524471	3808.624198	2160.988534	2611.787954	1749.469105	2874.489635	2910.566826	1953.959471	2347.989951	2570.350599	2477.414504	4188.261809	3217.73263	4024.102566	2285.480913	4815.378057	1883.796118	2368.479297	3553.766357	3055.056197	3113.065407	2709.559122	4255.801677	2676.936217	4164.982104	2788.762395	2034.874122	4225.78122	3769.138249	2842.749355
ALDH1A1	1892.817915	-0.437455377	0.303158911	-1.442990329	0.149023196	0.190667661	1345.733984	2629.980307	2937.186289	939.535342	457.0824329	337.1613232	1744.695237	1886.401058	373.3268562	6980.514032	1509.999917	1793.706095	3697.422855	1132.182681	401.9949612	1383.671552	588.9620211	3213.924637	339.1927853	2432.979973	1204.825055	1949.043615	781.7929826	1296.255289	1610.508218	4940.343751	464.2864273	1455.848565	339.9850816	2384.618171	7902.592056	2789.559627	363.5528993	1279.537136	1262.213175	1814.280653	868.1416903	552.2756949	1141.654588	5500.01443	1802.107182	777.5292861	590.1981951
ALDH1A2	160.0556829	2.055677177	0.248845815	8.260846897	1.45E-16	8.61E-16	229.3103928	230.0428754	194.8178536	962.7696008	771.1820812	672.4320222	697.6937636	531.5125763	747.4796568	423.5835934	775.4613637	1653.479349	1106.210311	335.0854572	163.0224625	729.9917468	251.6019059	967.1861717	118.8302884	375.2102504	686.159895	508.6919052	449.2835621	431.3253863	203.6058564	308.8545098	129.5182712	618.5794331	112.4665479	816.2028241	424.5843888	125.0892947	492.008257	866.8935342	551.1071609	48.9273937	1256.195847	245.9737038	1526.45809	395.1652871	84.4282848	854.6077779	235.0200328
ALDH1A3	4540.737004	1.63385694	0.20818196	7.848215758	4.22E-15	2.23E-14	8738.901904	17248.29698	4296.523474	11453.03747	12789.44396	23603.18325	8244.214947	7374.569644	21994.89863	11315.42545	9251.145287	11533.15138	7470.259347	24896.41429	14716.19341	13510.1714	16320.08755	5716.135921	21567.69735	17383.54721	30635.79294	3442.148558	11272.99299	12066.28495	7191.565746	10846.43902	12164.82075	6539.169113	6171.440226	6008.55871	6528.035379	9411.089672	19931.18178	11241.68841	17436.80988	7692.179707	18872.02184	8196.361649	15162.53356	4016.756731	6157.44215	13691.54885	22466.59108
ALDH1B1	1052.867248	1.333255458	0.102553806	13.00054588	1.21E-38	3.75E-37	1341.270521	1272.803015	1539.236555	1880.038778	1538.510179	1588.124364	978.7989127	819.6941432	1371.067658	1756.077067	1694.41157	1716.614614	2826.934024	1253.306645	1495.802595	2289.949799	989.7231471	1363.798148	940.8651316	1222.376641	1454.97385	1524.191671	1795.155026	942.9901114	1600.163347	1198.886861	1110.586904	1353.099119	1400.014614	1186.432425	1490.279108	976.1066278	1445.122775	1665.963051	2953.542048	1733.175784	1575.324573	1765.573354	1049.174189	1637.690111	1321.739355	1445.221721	572.323432
ALDH1L1	372.220224	0.272469069	0.30715668	0.887068675	0.375041928	0.433463892	911.662243	237.6100753	115.8376427	209.5923767	737.2670271	826.202794	510.5975496	835.7600145	180.0558731	532.7102141	350.1749378	455.2384865	65.9330649	792.0201716	196.3896332	149.6660551	1322.745298	2491.817315	30.08361732	283.5831906	290.3825177	1010.318645	757.3825688	180.6210666	818.6554181	736.6014008	1150.604177	1768.26242	1321.158758	684.3044477	475.7925724	676.7125781	75.13426585	194.3528568	582.3713046	74.05227155	1192.051371	670.6019924	421.4767637	100.4315353	243.8230639	1241.927199	459.4476134
ALDH1L1-AS1	0.569912447	-0.816203973	0.403902407	-2.020795019	0.043300989	0.061283808	2.789664146	0.756719985	0	0	0.770796683	0	1.843312453	0	0	0	0	1.329163464	0	0.725293197	0	0	0.33368953	0	0.752090433	0	0	0	0	0	0.470221377	0.664203247	0	1.388506023	1.292718941	0.652962259	0	0	0	0.569949727	0	0.881574661	0	0	3.720475846	1.009362164	0	0.963481148	0
ALDH1L1-AS2	2.519947417	1.461717556	0.362145895	4.036267081	5.43E-05	0.000113262	10.60072376	3.02687994	0.877557899	6.29261177	1.541593366	6.302080808	15.66815585	12.7188148	1.651888744	12.92288929	6.734133419	23.26036062	3.878415582	7.978225171	1.906695468	4.140958045	28.69729961	35.55831514	0	2.559415078	3.498584551	13.18830865	9.896113703	2.848912723	2.351106887	4.981524352	0.43029326	16.66207227	2.585437883	21.54775456	0	17.08870147	1.211842998	4.559597813	1.226044852	3.526298645	6.374606262	1.553518129	1.062993099	1.009362164	0.727830041	6.262627459	6.620282614
ALDH1L2	249.7411479	-1.98440666	0.162887005	-12.18271928	3.84E-34	8.83E-33	18.96971619	54.48383891	98.28648471	129.7246119	62.81992965	69.32288889	39.63121775	123.5063858	28.08210865	71.79382939	103.0840423	176.7787407	481.7854023	72.52931974	89.29690442	157.9479711	63.06732124	205.6911768	33.84406948	42.99817331	84.84067535	81.48490704	97.64165521	56.40847192	45.14125223	121.8812958	39.15668664	76.36783124	5.170875766	186.7472061	50.80496959	18.45579758	43.02042642	74.66341419	80.30593779	38.34849776	142.6318151	86.73809554	56.87013079	129.703038	96.8013955	99.72029877	57.59645875
ALDH2	2173.348409	0.264269744	0.176519289	1.497115385	0.134363237	0.173556065	6533.39343	3591.014688	365.941644	3854.466733	860.9798947	2469.785469	5184.316275	2275.329026	7136.98532	2906.932152	3956.044378	3567.474738	3269.073401	3642.422437	3785.743852	3570.688966	3656.569874	4351.790722	4081.59478	4590.055001	4021.185618	3436.496426	2263.571074	4766.230986	1138.405955	1264.31088	460.8440813	4600.120453	1694.754532	4182.223271	1716.885401	913.9037545	5155.786033	3676.175737	652.8688836	1405.670797	2202.028051	856.5063285	2423.092769	2023.771138	1121.586094	2086.900166	3052.612314
ALDH3A1	22.82514982	-0.058920418	0.374380646	-0.157381046	0.874944551	0.89105002	76.43679761	12.48587975	7.020463193	27.59068238	11.94734858	20.79686667	144.7000276	45.51996875	17.34483182	30.15340834	33.15265683	39.87490393	31.88919479	23.20938232	4.131173514	15.38070131	58.72935734	285.5606231	12.78553736	101.8647201	20.9915073	81.01389601	25.72989563	51.85021156	15.04708408	8.302540586	1.721173039	50.68046982	10.34175153	30.68922618	66.12710328	25.97482623	5.453293489	2.279798906	1.226044852	2.203936653	35.06033444	8.803269398	12.22442064	39.86980547	4.366980248	27.45921271	15.22665001
ALDH3A2	3288.430838	0.374166185	0.103033633	3.631495615	0.000281783	0.00054262	5307.057072	4021.96672	2643.204392	6466.868711	2658.477759	4650.935637	6263.575716	5085.517686	4776.436304	3786.406562	3822.915741	4036.669441	3066.53392	3183.311843	3028.785751	4730.748784	5425.458074	4178.922605	7988.704579	5611.261617	5795.842631	4982.354605	4664.368259	4165.110401	3381.832146	3040.722464	2447.077769	5037.49985	3046.938545	4461.691117	3464.011855	3129.283013	4458.97631	4131.565568	2880.592379	2006.023142	5156.658053	3388.999799	3119.353249	2335.664047	2794.139529	4441.16635	2718.95007
ALDH3B1	209.6836949	-0.598017875	0.13576914	-4.404667177	1.06E-05	2.38E-05	264.4601611	132.4259974	70.20463193	117.6234354	60.12214126	51.04685455	281.1051491	99.07287317	81.76849284	165.1258076	214.9742591	132.2517647	243.4783116	300.9966769	151.9000723	205.8647714	196.2094439	481.9519328	103.0363893	156.1243197	241.8396571	414.9607116	143.8235192	205.6914986	77.1163059	104.944113	64.97428223	170.7862408	170.6389003	384.5947707	130.6413504	88.17769957	118.7606138	127.6687388	63.14130987	82.42723083	103.5873518	88.55053336	193.9962405	205.4052003	295.4989968	93.93941189	178.0856023
ALDH3B2	1121.587939	-0.043306843	0.244896577	-0.176837273	0.859636211	0.877965917	172.4012442	169.8836366	1954.321441	936.1470126	1240.211863	427.2810788	1306.908529	141.9151967	431.9689066	159.3823013	275.5814599	83.73729824	321.9084933	520.7605157	2980.482799	3053.06921	688.7351907	370.9005794	2747.386352	3042.632645	3320.156738	387.6420722	1126.83748	316.7990948	408.1521556	1020.880391	1259.038078	1291.310601	2350.163036	3036.274506	1004.002971	473.0152566	2071.645604	133.9381858	445.6673036	416.1032401	188.4492976	126.6117275	97.26386855	38.35576222	294.7711668	2059.440953	126.1163838
ALDH4A1	1284.893214	1.035608631	0.168585512	6.142927809	8.10E-10	2.72E-09	3945.143036	3130.928937	1089.926911	3154.050638	1639.099146	2052.587719	2387.089627	2420.256574	4619.506873	1759.666758	2032.154262	2271.54036	932.112545	1787.847732	2733.565736	1441.644965	5995.733482	2217.744762	4398.224852	3885.703971	2677.291827	1282.092005	1457.367678	1924.725436	1059.408763	1987.296115	2602.413635	4119.697369	4289.241448	3119.853675	1045.937231	1723.908204	2350.369494	2814.9817	1295.316386	2266.087667	3733.128792	1007.974346	8366.287185	1208.20651	1286.075683	1972.72765	1333.655933
ALDH5A1	755.3821251	-0.008868034	0.136991636	-0.064734124	0.948385693	0.955464153	631.0220299	1065.083379	1061.845058	841.273789	1098.385273	979.3433576	788.0160738	1004.786369	804.4698185	664.8108602	899.7838268	868.6083238	572.2817659	719.4908518	1149.419585	651.3135439	663.0410968	1170.142093	549.7781065	853.3089869	1331.648745	901.5150986	888.0112696	830.7429501	1666.464562	970.4009437	674.2695381	584.5610355	646.3594707	557.6297694	878.2001887	980.8914642	970.0803196	890.8314227	968.5754329	424.0374121	1169.740249	1478.949259	1404.213884	1067.905169	564.0682821	746.6978894	903.6685769
ALDH6A1	2597.784848	0.694512387	0.099033876	7.012876969	2.33E-12	9.76E-12	2230.057518	4613.721748	3263.637827	3009.320567	3180.692512	3900.98802	2532.711311	2420.925985	4773.132527	3285.285633	3392.967223	4137.021282	1862.070415	2916.403947	9702.219889	2967.292222	3759.679939	2236.344497	3889.811719	4166.727747	7357.52331	2063.970304	4082.476773	2922.414671	5534.975834	3212.751105	3601.124291	2638.855696	2887.934115	2102.538475	3059.588169	2773.838022	3921.52394	3842.031107	2463.73713	3954.303143	3708.825606	4137.018778	3063.014614	1777.48677	3719.211511	3204.056556	3399.846137
ALDH7A1	2099.768046	0.494258581	0.206347303	2.395275216	0.016607894	0.025149225	3729.780963	4221.362436	1397.072176	4907.753134	3634.691758	3372.873649	3557.593035	3157.947832	5637.896284	3130.9289	2855.27257	3824.003286	2544.671557	1821.211219	3836.271282	2476.292911	6431.532008	3272.459095	5435.357559	5554.442602	5330.968209	3087.006247	3214.917472	3213.003769	3459.418674	4072.230107	7061.112394	6740.502487	5033.847558	3778.692594	2689.437676	3580.424731	4951.590488	3364.413236	4229.854739	1934.174807	4499.276782	4210.810889	7050.833225	2622.322901	2029.190155	4440.202869	2739.141932
ALDH8A1	61.51027391	-3.186548973	0.233975552	-13.61915358	3.08E-42	1.18E-40	14.50625356	4.161959917	7.020463193	11.13308236	4.624780097	2.520832323	69.124217	14.39234306	14.8669987	17.23051905	18.64836947	7.310399053	4.740285712	10.15410476	3.17782578	11.8313087	10.01068591	11.48807104	9.025085195	8.702011265	2.623938413	15.54336377	6.597409136	7.976955625	4.231992397	8.966743833	5.593812378	4.859771079	2.585437883	5.223698074	7.661066844	11.620317	5.453293489	7.409346446	15.32556065	7.934171951	14.74127698	3.883795323	52.08666184	7.065535146	12.3731107	9.153070902	10.92346631
ALDH9A1	2775.245556	0.830828191	0.072687207	11.43018448	2.95E-30	5.06E-29	2303.146719	4860.790823	3755.947809	5222.867769	5645.314905	5192.284378	2812.894804	4342.136431	4339.511731	3207.748297	3646.274241	4568.334826	3636.230076	2710.420679	3174.330172	3301.526693	4320.27835	3164.690047	1341.729332	3823.254243	5138.108736	3117.621963	3392.387777	3657.434154	4370.237482	3556.808387	5441.488564	4434.193983	3651.93101	3180.579165	3811.985576	4412.986267	4635.905387	4367.524755	3671.391309	2892.446464	5044.305618	2923.721119	2991.794077	3595.852708	2790.500379	4134.779345	3865.252004
ALDOA	23654.64557	-0.04052107	0.147141038	-0.275389319	0.783017149	0.810845053	35156.46344	16507.84647	16350.65878	17598.98298	15669.52577	16012.95713	15375.06917	14733.07342	25055.02253	16679.86038	16900.60284	21499.21903	30067.63227	16123.26778	14018.34286	24206.26603	16540.32264	17672.48262	17491.3672	23811.77412	15065.3424	17317.19128	14186.40886	15364.18632	16119.18882	12601.264	18881.69853	31857.18793	50273.83963	17239.50957	11458.53671	24477.17243	48918.46629	23992.60369	19925.06791	26980.59251	13971.54327	11878.97637	23995.47472	16409.2007	11362.88261	17298.82226	8778.163733
ALDOB	675.2792394	-7.716930303	0.397627108	-19.40745523	6.68E-84	2.77E-81	1.115865658	2.648519947	3.510231597	2.420235296	1.541593366	1.890624242	133.6401529	3.681762179	3.303777489	5.025568057	6.734133419	2.658326928	2.585610388	1.450586395	8.580129606	3.54939261	4.337963895	1.641153006	9.777175628	7.678245233	0.437323069	5.181121257	1.319481827	7.40717308	4.231992397	6.642032469	2.151466299	0.694253011	23.26894095	9.14147163	1.209642133	3.417740293	4.847371991	8.549245899	0	18.07228056	1.992064457	3.365955946	1.594489648	45.92597845	8.006130455	7.226108607	10.59245218
ALDOC	1029.536172	0.428055079	0.199500845	2.145630408	0.031902477	0.046148406	889.3449298	483.1657104	545.8410133	327.6998591	215.8230712	275.4009313	411.0586771	567.9954925	466.6585703	626.0421923	307.180086	566.8882175	758.0147788	382.9548082	401.6771786	346.6573449	868.260158	478.6696268	497.1317762	395.685571	287.7585793	591.5898453	405.0809209	403.9758241	327.7443001	239.1131689	327.883464	729.6599149	676.0920064	372.84145	266.5244834	272.7356754	2001.964632	767.152332	251.3391946	725.0951589	335.4636545	209.9838671	359.823164	286.1541734	514.5758393	385.392459	257.1979796
ALG1	373.8160945	1.107839092	0.086111954	12.86510228	7.07E-38	2.07E-36	1387.021013	743.8557451	628.3314558	598.2821652	790.0665999	580.4216424	332.7178978	500.050245	861.4599802	524.8128929	508.168068	534.9882943	398.1839998	598.3668879	659.3988494	564.9449904	741.4581365	504.3810239	824.2911145	846.1426247	644.1768804	548.2568312	666.9980636	662.6570994	512.5413014	502.8018579	744.4073395	1018.469168	1229.375713	447.9321098	639.4974744	507.1926595	710.1399966	582.4886206	624.669852	490.596299	440.6446579	1078.659421	484.7248531	608.1407037	641.9460965	520.2798197	485.2667156
ALG10	165.9864666	-0.027477598	0.137541394	-0.199776932	0.841655043	0.862242344	64.16227536	82.86083835	95.65381101	97.77750597	112.921714	116.588495	38.70956152	115.8081558	88.37604782	92.61403992	69.41337524	75.76231746	61.19277919	74.70519933	142.366595	95.24203503	98.10472193	137.3098015	76.71322416	138.2084142	126.82369	102.6804031	73.2312414	83.75803406	111.9126878	97.96997892	53.78665748	100.6666866	93.07576378	62.68437689	116.9320729	67.67125781	88.46453883	65.54421856	96.24452087	69.20361091	129.8826026	162.8604839	54.74414459	69.6459893	157.2112889	89.60374672	30.78431416
ALG10B	551.1545941	-0.179724804	0.107276993	-1.675334097	0.093868699	0.125100573	145.0625356	268.2572346	569.5350766	317.5348709	353.0248807	285.4842606	322.5796793	340.060943	242.8276454	371.8920363	264.1852341	334.2846112	269.3344154	266.1826034	359.4120957	269.1622729	274.960173	324.9482952	339.9448757	297.9159151	394.028085	312.7513195	331.1899386	268.9373611	493.7324463	361.6586679	262.0485952	287.4207467	144.7845214	272.9382244	445.148305	339.0398371	329.0153739	341.3998862	263.5996431	602.556281	461.7605411	444.5651046	373.1105777	354.7908006	417.7744438	435.9752193	544.1872309
ALG11	224.1124035	-0.052248996	0.136610796	-0.38246608	0.702115684	0.741390487	95.4065138	143.7767971	219.3894748	187.3262119	284.8093743	291.7863414	83.87071662	257.3886468	123.0657115	150.0491034	134.1646581	81.07897132	134.0208051	157.3886238	211.3254144	228.9358233	176.188072	292.6722861	95.51548498	69.1042071	209.915073	226.5563022	201.8807195	177.2023714	228.5275894	197.9325676	334.3378629	107.6092167	71.09954178	141.6928103	182.2527481	175.6718511	101.1888903	152.7465267	217.0099388	145.4598191	296.0207783	306.0430714	44.64571015	136.2638921	109.9023362	252.4320607	325.3868905
ALG12	676.1182329	0.052581415	0.104917159	0.501170785	0.616250933	0.666103939	412.8702936	827.8516635	508.9835815	600.7024005	595.4404375	721.5882525	269.1236182	565.3178472	822.6405947	651.8879709	639.7426748	574.8631983	500.3156101	609.971579	736.6200158	556.6630743	731.7811401	582.0622662	728.7756295	399.7806352	687.9091872	711.2266452	630.0525724	701.972095	466.9298278	530.034191	743.546753	390.1701923	182.2733707	666.0215044	578.2089397	453.1923629	523.516175	724.4061025	545.5899591	854.6866341	715.15114	540.8832286	611.7525284	526.8870495	548.7838512	884.4756935	584.901969
ALG13	1447.188199	-0.695000748	0.093867609	-7.404052974	1.32E-13	6.14E-13	1080.71589	950.818661	867.9047623	1086.685648	886.0307869	1254.114081	1464.511744	1099.842774	965.5289711	1031.677328	1316.782089	639.992208	655.0212984	923.2982403	802.0832269	863.0939697	797.8516671	953.5098966	850.6142797	1079.049397	871.1475531	1008.905612	1234.375249	1071.191184	857.6837924	944.8291187	895.0099804	1130.243902	1025.126121	841.6683522	1194.723214	1322.665494	1180.941001	948.9662948	1191.102574	1116.955096	1127.906896	900.0048361	703.7014314	900.8557311	567.7074323	896.5192078	1119.158776
ALG14	307.8751812	0.386090872	0.079953458	4.828945232	1.37E-06	3.38E-06	714.7119543	416.5743517	384.3703598	372.2321886	410.8346319	337.1613232	313.3631171	332.0280074	498.0444564	325.9439854	328.4185067	216.6536447	395.5983894	424.2965205	484.6184315	360.2633499	452.4830032	213.3498908	743.0653477	769.3601724	382.2203621	225.1432692	354.9406115	377.1960445	341.38072	297.230953	259.4668357	651.2093246	753.6551429	338.2344503	448.7772314	439.5214017	865.2559003	363.6279256	351.8748725	439.0241813	346.2208026	301.6414367	451.772067	340.6597303	335.5296491	392.1368271	273.417672
ALG1L	129.8033555	-2.028354983	0.270760206	-7.491333435	6.82E-14	3.25E-13	88.71131985	11.72915977	79.85776883	26.1385412	52.02877609	18.27603434	126.2669031	11.71469784	33.03777489	16.51258076	24.86449262	69.78108187	20.25394804	20.30820953	25.10482366	19.52165935	62.39994218	86.43405833	3.008361732	17.91590554	6.559846032	32.49976061	20.45196832	22.22151924	11.28531306	24.24341851	6.024105637	138.1563492	67.22138495	20.8947923	23.78962862	24.60773011	43.02042642	27.9275366	11.64742609	28.21038916	19.52223168	240.2774706	19.13387578	6.056172982	5.822640331	11.56177377	22.50896089
ALG1L2	13.45262646	-0.902797408	0.130284522	-6.929429504	4.23E-12	1.73E-11	10.60072376	6.432119872	4.387789496	10.16498824	8.09336517	9.453121212	13.8248434	7.69823001	4.129721861	8.615259527	4.662092367	5.981235589	5.171220776	11.60469116	6.673434138	4.73252348	3.670584834	6.017561023	6.768813896	12.28519237	3.935907619	8.47819842	5.937668222	11.96543344	2.821328265	3.653117858	0.86058652	12.4965542	5.170875766	8.48850937	7.257852799	5.468384469	1.211842998	6.839396719	3.678134555	8.815746613	7.171432045	2.589196882	15.94489648	4.542129737	13.82877079	5.299146312	4.965211961
ALG1L9P	53.14008773	-1.087681701	0.125436852	-8.671149541	4.28E-18	2.86E-17	2.231731317	23.07995954	8.775578992	14.03736472	19.65531541	13.86457778	24.88471812	35.47879917	14.04105433	17.23051905	14.50428736	43.19781259	37.92228569	10.15410476	18.7491721	23.6626174	15.68340793	15.31742806	17.29807996	12.28519237	17.49292275	16.01437479	21.77145015	18.80282397	5.642656529	19.59399578	4.733225858	18.7448313	16.80534624	26.77145263	8.870708977	10.93676894	7.876979485	12.53889399	4.904179407	10.1381086	13.9444512	18.64221755	23.91734472	17.66383787	7.278300414	16.86092008	18.20577719
ALG2	1512.331355	-0.067293972	0.078109257	-0.861536457	0.388942651	0.447223173	1437.234968	1650.784647	894.2314993	1685.45186	1678.795175	2255.514721	1375.11109	1688.924723	1850.941338	1597.412704	1613.083959	1365.715459	1165.248415	1337.440656	1896.526426	1296.711434	1257.008461	1003.291538	1805.769129	1870.932422	1871.305411	1358.866802	1705.430262	1607.926341	1521.166156	899.3311963	2179.005068	1447.517529	1072.956721	878.887201	1435.441998	1790.212366	1608.721579	1633.475917	1442.441768	2306.199314	1638.273809	1648.800574	1779.450447	1647.783732	2203.869365	1674.530234	1637.857919
ALG3	1474.16847	-0.071754292	0.094192116	-0.761786606	0.446187376	0.50429864	2636.232618	1349.988453	757.332467	1275.948048	1383.194647	1291.296358	1836.86086	929.4775973	2735.527761	1144.393641	1116.830127	1191.595046	1003.647766	1518.038662	1336.275741	1052.394909	1264.349631	713.3545067	2152.482819	1683.583238	1166.777948	983.4710167	1334.655868	1158.367913	959.7218313	738.9261122	1256.456319	1629.411817	5014.456774	1373.179631	852.3944899	1556.43893	1250.016052	1789.072192	1190.489551	1240.375548	806.786105	1173.165107	1530.178566	1465.593862	1767.17134	1086.806734	782.517405
ALG5	739.1220784	0.366895461	0.101775426	3.604951367	0.000312211	0.000598232	1886.370896	700.344346	377.3498967	1178.170542	1407.860141	1037.952709	1047.92313	976.001683	1646.933078	921.1148311	986.2915407	786.8647708	957.9686488	744.1508205	578.9998571	1165.383907	1165.911219	598.4737963	603.9286176	1450.676466	720.7084174	678.2558736	1147.94919	935.5829383	755.6457535	475.5695248	1245.268694	1946.685444	2681.099085	651.6563347	612.8853475	1144.942998	2068.615997	1025.339558	1119.991972	512.1948782	811.1686469	1392.470083	714.3313624	809.5084553	756.215413	1133.53557	1097.311843
ALG6	489.716817	0.124265546	0.098895247	1.2565371	0.208921304	0.25864963	499.3498822	394.6294721	437.9013917	375.1364709	894.8949488	523.0727071	453.4548635	367.5068065	530.2562869	373.3279128	469.8353085	287.0993083	305.9638959	269.8090694	426.4642197	358.4886536	406.7675375	275.1666541	433.9561798	641.3894185	506.8574368	325.9396281	407.7198846	446.1397324	560.5038819	330.4411153	573.5809153	484.5886019	969.5392061	301.0156015	570.9510869	572.8132732	1011.282982	413.2135518	557.2373851	474.2871678	516.3431072	457.2521693	434.7641774	420.9040223	236.5447634	679.7359496	570.9993755
ALG8	1492.178175	-0.411613321	0.0945861	-4.351731619	1.35E-05	3.00E-05	993.120436	1239.885695	846.8433727	1029.084048	1623.683212	1145.088083	1548.382461	926.799952	1736.13507	1154.444777	927.2383708	1024.120449	1131.63548	1077.785691	879.6221759	1053.57804	1141.551883	583.1563682	2137.44101	1402.559463	1164.591332	836.5155774	1124.198517	1006.235974	964.4240451	1063.7215	1188.900277	883.7840834	1614.605958	903.6997668	955.6172852	1184.588786	1903.199428	1194.614627	1060.528797	1444.90087	794.4353054	1366.060275	1162.91445	1373.237224	1002.949797	1088.251956	1196.947097
ALG9	569.6520324	-0.534805296	0.102197659	-5.233048382	1.67E-07	4.51E-07	269.4815565	218.6920756	258.8795803	288.9760944	318.7244283	220.5728283	417.5102707	260.0662921	299.8178071	236.2016987	256.9330904	257.8577121	337.4221557	281.4137606	480.1694754	265.0213149	270.9558987	229.2143699	283.5380932	287.6782547	299.1289791	255.7589857	215.0755378	223.92454	293.4181395	284.2789897	294.3205897	233.9632648	208.1277496	260.5319414	256.8473463	261.7989065	154.5099822	251.3478294	223.7531855	182.9267422	247.8128184	465.5375993	254.5868472	249.3124544	257.6518346	285.1904197	280.6999829
ALK	30.18805376	-2.691568056	0.295023218	-9.123241455	7.29E-20	5.64E-19	18.41178336	8.702279826	4.387789496	4.356423533	4.239381756	5.671872727	1.843312453	2.342939568	2.477833116	5.025568057	8.288164208	1.329163464	4.309350647	1.450586395	1.271130312	6.507219785	4.337963895	2.188204008	3.008361732	2.559415078	9.621107514	2.355055117	2.638963654	2.279130178	4.231992397	4.649422728	3.012052819	4.165518068	1.292718941	24.15960359	3.225712355	2.734192235	21.20725246	3.41969836	1.839067278	16.30913123	3.585716022	4.660554387	4.251972395	3.028086491	6.550470372	3.85392459	6.620282614
ALKAL1	3.041167557	0.993709978	0.359688885	2.762693035	0.005732665	0.009313503	10.60072376	1.135079977	7.020463193	1.452141178	1.541593366	0.630208081	2.76496868	3.012350873	0	7.179382939	4.144082104	10.63330771	12.92805194	7.252931974	26.0581714	6.507219785	7.341169668	44.85818217	9.025085195	1.535649047	3.935907619	20.72448503	3.958445481	2.848912723	0.470221377	7.970438963	3.872639338	1.388506023	0	1.958886778	2.016070222	2.050644176	40.59674042	0.569949727	5.517201833	14.10519458	0.796825783	4.401634699	1.062993099	9.084259474	16.01226091	1.445221721	3.972169569
ALKAL2	37.47933218	-2.645663788	0.238281141	-11.1031187	1.21E-28	1.82E-27	18.96971619	1.51343997	11.40825269	6.776658829	5.780975121	28.35936364	20.27643699	8.367641315	0.825944372	3.58969147	11.91423605	13.95621637	22.83955843	25.38526191	3.813390936	51.46619284	5.672722016	12.03512205	2.256271299	8.190128249	17.05559968	8.949209443	13.19481827	7.40717308	3.761771019	6.309930846	9.896744976	13.19080721	0	32.64811296	9.677137066	6.835480587	6.059214988	6.269446993	18.39067278	3.085511314	11.55397385	4.660554387	6.377958593	44.91661629	3.639150207	3.85392459	6.620282614
ALKBH1	307.844174	-0.085635877	0.058064575	-1.474838592	0.140255943	0.180543168	240.4690494	312.9037138	272.0429487	338.3488944	349.5562957	364.8904788	315.2064295	358.8044596	334.5074707	313.7390344	314.4322296	400.0782027	279.676857	330.733698	238.9724987	228.3442579	294.9815448	243.9847469	392.591206	341.4259714	275.9508564	288.7297573	347.0237205	365.8003936	258.6217576	313.5039325	233.2189468	358.2345538	301.2035134	306.2392996	283.0562592	314.432107	382.3364658	315.7521486	231.1094546	254.7750771	268.1318759	268.240797	212.0671232	376.9967682	275.1197556	320.8392221	353.1920775
ALKBH2	508.2507317	0.184043171	0.101537716	1.812559688	0.06989976	0.095485212	1257.580597	538.7846292	417.71756	433.7061651	492.9244787	467.614396	747.4631998	319.9786039	764.8244886	590.1452776	418.0342822	451.9155778	375.3444414	925.4741199	392.7792664	411.7295428	386.4124762	217.7262988	1021.338808	855.868402	327.9923016	414.9607116	460.4991577	505.3971171	538.4034772	351.3635176	397.1606788	505.4161922	1578.409827	477.9683738	470.1475758	833.2450835	480.4957486	625.2348501	364.7483434	454.4517379	281.2795013	496.6079619	881.221279	671.2258389	243.0952338	368.0497984	320.0906644
ALKBH3	539.9111559	0.275047837	0.088516785	3.107295829	0.001888074	0.00328132	1980.103611	701.857786	594.9842556	647.1709182	636.67806	574.1195616	791.7026987	635.9407399	609.5469467	533.4281524	599.3378743	352.8928997	647.6954023	756.4808049	524.3412537	585.0582152	484.1835086	470.4638618	861.1435457	1120.511921	367.3513778	504.923817	638.6292043	630.7492769	646.554394	489.1856914	462.9955476	1117.053095	2104.546437	690.181108	650.7874677	745.067384	553.8122499	599.5871124	613.6354483	269.321059	472.5176892	554.8648918	664.9021833	434.0257304	585.1753533	577.606948	356.1712047
ALKBH3-AS1	36.91894593	-1.999040558	0.212330105	-9.414776843	4.74E-21	4.00E-20	12.27452224	10.97243978	12.28581059	18.87783531	14.25973863	9.453121212	12.90318717	15.39646002	11.56322121	17.23051905	10.36020526	6.645817321	9.049636359	14.50586395	10.48682507	10.64817783	10.67806497	5.470510021	12.78553736	8.702011265	5.685199895	6.123143303	12.53507736	14.24456362	16.45774821	17.93348767	9.466451716	9.719542158	12.92718941	20.24183004	14.5157056	15.72160535	4.241450492	10.25909508	18.39067278	5.730235298	16.73334144	10.09786784	10.62993099	8.579578392	13.82877079	13.00699549	13.24056523
ALKBH4	240.9843078	0.727371058	0.118064365	6.160800998	7.24E-10	2.44E-09	673.4249249	429.4385914	268.5327172	364.9714827	380.0027646	192.2134647	399.0771461	272.4504012	492.2628458	379.0714192	385.3996357	430.6489624	341.3005712	307.5243157	315.5581	201.7238133	359.7173137	266.413838	522.7028509	483.7294497	188.4862427	294.3818896	338.4470887	384.0334351	257.6813148	300.8840709	248.2792109	684.5334691	849.3163445	475.3565247	276.2016204	348.6095099	393.8489742	430.3120436	238.4657237	392.3007243	237.8524962	318.7301362	415.0988051	458.2504223	410.4961433	324.6931467	268.7834741
ALKBH5	2514.197869	0.551341642	0.091757054	6.008711261	1.87E-09	6.05E-09	2321.558502	2740.839785	1894.647504	3172.444426	2838.844183	2861.774895	3338.238853	2385.781892	3492.092805	2642.012922	2882.727114	3506.333219	3796.968855	2874.336941	3122.213829	3499.701113	2847.706452	3060.203306	2508.973684	3363.583295	2690.411519	3244.79494	2789.384582	2862.017722	3101.109984	2525.964948	3047.336866	2904.754599	3186.552191	2669.962678	2555.570613	3445.765764	4405.655218	3102.806312	2892.239805	2323.830807	2910.007759	2850.446847	2863.703408	2819.653204	2208.236346	3720.482451	2421.368366
ALKBH6	419.684089	-1.709951906	0.142968527	-11.96033799	5.73E-33	1.22E-31	141.7149386	60.53759879	60.55149504	88.58061184	57.42435287	35.29165253	186.1745578	108.4446314	116.4581565	122.7674483	125.3584836	46.52072125	38.35322076	104.4422204	43.85399577	50.28306197	61.39887359	68.38137526	97.01966585	77.80621837	30.17529175	70.6516535	79.82865054	98.57238022	24.921733	63.7635117	48.1928451	147.8758914	187.4442465	94.67952759	73.78817013	138.7602559	129.6672007	96.89145353	65.59339957	63.47337561	72.11273334	30.03468383	136.0631167	73.68343795	85.88394488	53.95494426	81.76049029
ALKBH7	1267.452958	0.773010578	0.153743952	5.027908857	4.96E-07	1.28E-06	9676.229057	2049.197719	975.8443839	1626.882166	1620.985424	1460.192123	2199.993413	1204.270938	3333.511486	2147.353437	2155.958715	2182.486408	1230.31961	1079.236278	1226.958534	1570.014664	2022.158554	989.6152628	1553.066744	2563.510142	1205.262378	1444.119798	1735.778344	1716.754807	1195.772963	1361.616656	897.59174	5002.787199	12005.48081	2633.396792	1290.284942	3235.91651	3484.048618	2687.882911	1539.299311	1899.793395	1029.498911	1150.898014	2415.651817	2303.869139	1817.391613	1850.365544	848.7202312
ALKBH8	194.9121039	0.060756884	0.08640325	0.703178226	0.481944687	0.540032528	170.7274457	230.4212354	282.5736435	208.6242825	177.2832371	140.536402	248.8471812	260.7357034	162.7110413	213.9456116	192.1818076	211.3369908	233.13587	200.1809225	200.5208067	250.8237444	200.2137182	231.4025739	257.9670185	164.826331	191.1101811	212.8969825	255.3197335	229.6223655	255.3302079	242.1020835	136.8332566	206.1931444	118.9301426	266.4086018	204.0263065	179.7731394	115.7310063	183.523812	155.7076962	113.7231313	209.5651809	256.8483307	175.3938613	205.4052003	158.666949	191.2510078	254.8808807
ALLC	11.79783507	-2.370310277	0.303973013	-7.797765502	6.30E-15	3.28E-14	6.137261122	0.756719985	0	1.936188237	0	1.260416162	4.608281133	6.359407399	0.825944372	3.58969147	2.590051315	0.664581732	6.033090906	31.18760749	1.58891289	3.54939261	2.002137182	3.282306013	3.008361732	0.511883016	2.186615344	2.355055117	1.979222741	2.279130178	2.351106887	4.981524352	1.721173039	2.777012045	6.463594707	0	2.016070222	5.468384469	1.211842998	9.119195626	2.452089704	0.440787331	1.195238674	1.553518129	5.314965494	49.45874602	1.455660083	1.926962295	0.993042392
ALMS1	2196.614168	-2.165041319	0.179910315	-12.03400329	2.35E-33	5.08E-32	312.4423844	589.1065082	983.742405	601.6704946	705.2789648	606.8903818	467.2797069	776.1824084	338.6371926	575.0685734	520.6003143	540.3049482	718.3687529	390.9330334	705.1595406	650.1304131	545.2486926	801.4297181	598.6639846	310.7129904	699.279587	719.7048436	481.6108669	422.2088656	785.2697003	997.3011752	463.4258408	271.4529274	333.5214869	664.7155799	737.0752732	618.6109931	235.0975415	455.3898316	496.548165	738.3187788	764.1559257	1005.644069	460.2760118	368.4171898	649.2243969	699.9690537	796.7510126
ALMS1-IT1	46.44349375	-1.802501852	0.146860331	-12.27357889	1.26E-34	3.00E-33	19.52764902	9.837359804	5.265347395	12.10117648	10.79115356	15.75520202	16.58981208	10.37587523	4.129721861	10.05113611	5.18010263	10.63330771	9.049636359	95.01340886	12.71130312	21.29635566	13.68127074	7.111663027	14.28971823	9.21389428	17.49292275	15.54336377	13.85455918	9.116520714	15.51730546	11.62355682	9.896744976	4.859771079	5.170875766	10.44739615	25.4024848	34.17740293	21.81317396	21.65808961	22.06880733	2.203936653	13.54603831	13.98166316	5.846462044	19.17788111	15.28443087	10.59829262	13.57157936
ALOX12	65.98162306	-1.398025226	0.174505223	-8.011366091	1.13E-15	6.29E-15	15.62211922	42.75467915	31.59208437	41.14400004	26.9778839	25.20832323	26.72803057	38.1564444	18.99672056	65.33238475	42.47684157	22.59577889	24.13236362	22.48408912	24.78704109	31.35296805	33.36895304	46.49933518	46.62960684	19.45155459	21.86615344	25.43459526	37.60523207	50.14086393	29.62394678	47.15843053	22.80554277	11.80230119	18.09806518	41.13662233	33.46676569	45.11417187	36.35528993	32.48713442	34.32925585	47.16424438	30.27937974	44.01634699	45.1772067	44.91661629	51.67593294	27.45921271	45.67995004
ALOX12-AS1	138.3222525	-0.581698522	0.092471055	-6.290601108	3.16E-10	1.10E-09	126.0928194	126.3722375	95.65381101	107.9424942	119.8588842	84.44788283	166.819777	120.8287406	129.6732664	117.0239419	118.10634	107.6622406	77.99924671	66.72697416	101.690425	105.2986474	102.1089963	85.33995633	137.6325492	161.2431499	81.3420908	84.7819842	119.4131054	135.6082456	78.99719141	120.2207877	92.51305086	88.86438544	120.2228616	116.2272821	93.5456583	125.0892947	195.7126441	99.17125243	115.2482161	129.1506879	72.90955912	90.88081055	150.94502	71.16003254	74.23866422	79.0054541	117.8410305
ALOX12B	64.41291364	-1.4401386	0.215661977	-6.677758486	2.43E-11	9.32E-11	11.15865658	30.2687994	2.632673698	43.08018827	8.09336517	40.96352525	11.05987472	190.782222	74.33499349	66.76826134	43.51286209	9.304144249	16.37553246	34.08878028	45.76069123	59.1565435	23.0245776	44.31113117	11.28135649	4.095064125	59.47593736	109.2745574	61.35590496	34.75673522	12.22575581	63.7635117	22.37524951	12.4965542	7.756313649	82.27324467	10.48356515	15.72160535	7.271057986	19.37829071	50.88086135	14.54598191	75.30003647	22.78493256	27.63782057	26.74809734	5.822640331	27.45921271	21.18490437
ALOX15	467.049413	2.183635252	0.261068109	8.364235903	6.05E-17	3.70E-16	5.021395463	18.91799962	1122.396553	29.52687061	423.9381756	252.7134404	10.13821849	189.778105	1.651888744	7.897321233	2.590051315	14.62079811	8.618701294	1.450586395	37.81612678	1.774696305	8.675927789	17.50563207	106.7968415	35.83181109	5.685199895	134.7091527	5.277927308	2.848912723	574.1403018	347.7103998	57.65929682	4.859771079	21.976222	22.20071681	100.8035111	186.60862	63.62175738	28.49748633	866.8137102	463.2674845	143.8270538	5.955152828	3.188979297	21.19660544	97.52922555	204.2580033	106.9175642
ALOX15B	3300.93215	0.863659487	0.390793237	2.210016463	0.02710402	0.039647459	4145.998854	9810.874604	2020.138284	11121.46523	3838.952879	7895.246837	11820.24111	9553.168736	11780.44458	5080.849306	7452.095643	2353.283913	2699.80818	20696.24139	14878.26252	19984.26353	22859.06759	4337.567396	10853.41704	12781.7189	17837.53333	879.3775806	8688.128091	6279.573424	151.8815049	353.0240257	2934.600032	12330.62773	94.36848273	6212.282935	459.6640106	596.0539072	27849.36393	165.2854207	3499.745029	1747.721766	2890.485527	8406.604436	21716.41751	196.8256219	7011.914619	8054.702394	1767.946472
ALOX5	329.333054	0.137173849	0.232754837	0.589349077	0.555627129	0.610111589	329.7383021	338.2538332	316.7984016	682.5063535	856.740513	632.7289132	300.4599299	578.3713677	259.3465329	562.1456841	772.8713124	173.4558321	661.9162594	522.2111021	486.2073444	309.9802879	592.9662955	1268.064223	245.9335716	335.2833752	488.9271909	693.3282263	732.312414	1119.6227	449.0614154	864.7926275	274.5270998	214.5241805	210.7131875	682.9985232	606.4339228	947.3976093	316.8969439	180.6740633	318.7716615	216.4265793	407.177975	913.4686599	241.2994334	335.1082384	520.3984796	650.3497746	437.9316949
ALOX5AP	217.343829	-1.361817249	0.262973915	-5.178525977	2.24E-07	5.98E-07	183.001968	115.7781577	96.53136891	81.80395301	42.7792159	64.28122424	45.16115511	114.4693332	80.94254847	86.15259527	173.5334381	103.0101685	293.035844	227.742064	126.4774661	278.6273199	150.4939782	216.6321968	35.34825035	177.1115234	251.8980876	174.7450897	148.4417055	238.7388862	106.7402527	58.78198735	64.11369571	330.4644334	298.6180755	366.9647897	225.7998649	45.79771993	153.9040607	42.7462295	63.75433229	60.82865163	64.5428884	86.47917585	114.2717581	88.31918933	165.2174194	44.32013279	338.6274557
ALOXE3	33.14015998	0.634889507	0.219532231	2.892010461	0.003827852	0.00637558	10.60072376	29.13371942	3.510231597	12.58522354	8.478763511	15.75520202	15.66815585	6.024701747	14.8669987	24.40990199	14.50428736	10.63330771	10.77337662	17.40703674	24.15147593	14.78913587	8.342238259	4.923459019	17.29807996	27.12979982	21.86615344	13.18830865	11.87533644	13.67478107	18.33863372	4.317321105	3.442346079	2.777012045	23.26894095	12.40628293	14.91891964	5.468384469	13.33027297	18.80834098	20.22974005	22.03936653	5.976193371	13.2049041	38.26775156	54.00087576	8.006130455	4.817405738	11.91650871
ALPI	0.503171657	-2.035045742	0.669018702	-3.041836851	0.002351393	0.004037369	4.463462634	0	0	0	0	0	0	0	0	0	0	0	0	0	0	0	0	0	0	0	0	0	0	0	0	0	0	0	0	0	0	0	0	0	0	2.203936653	0	0	0	0	0	0	0
ALPK1	409.9257998	-0.393378346	0.125988869	-3.122326205	0.00179428	0.003130211	243.2587135	325.0112335	265.0224856	302.045365	258.6022871	384.4269293	545.6204862	488.3355471	205.6601487	303.6878983	363.1251944	286.4347265	390.8581037	315.5025409	290.7710589	443.0825108	374.7333426	594.0973883	305.3487158	192.4680139	403.2118694	448.8735052	432.7900393	338.4508315	314.1078801	239.1131689	145.4391218	228.4092407	206.8350306	331.0518654	410.4718972	218.0518307	253.881108	180.6740633	220.0750509	182.9267422	385.6636789	256.589411	353.4452054	122.1328218	240.1839137	277.0008299	541.2081037
ALPK2	41.77478131	-0.624438482	0.249568886	-2.50206863	0.012346999	0.019053664	11.15865658	15.1343997	5.265347395	6.776658829	5.39557678	4.411456566	3.686624907	9.706463925	4.955666233	8.615259527	8.288164208	7.310399053	75.84457139	26.11055511	28.60043202	75.12881024	25.69409384	2.73525501	9.025085195	13.82084142	9.183784445	8.007187397	11.87533644	7.976955625	5.172435152	8.966743833	5.163519118	5.55402409	2.585437883	9.14147163	9.273923021	4.784836411	14.54211597	7.409346446	4.904179407	17.63149323	7.968257828	3.624875635	6.909455143	3.532767573	13.10094074	4.335665164	10.92346631
ALPK3	309.587052	-0.318100472	0.143635295	-2.21464002	0.026784783	0.039208638	108.2389689	216.8002757	745.0466564	115.6872472	336.4527521	244.5207354	174.1930268	193.1251615	127.1954333	109.1266207	241.3927826	184.0891398	1073.028311	137.0804143	447.7556524	2637.790275	189.5356532	293.2193371	136.8804588	204.2413232	129.8849514	126.7019653	135.2468873	68.9436879	312.2269946	674.8304989	131.6697375	70.81380715	137.0282078	173.687961	202.0102362	272.7356754	213.2843676	140.7775825	196.7801987	277.255231	210.7604195	215.9390199	89.82291685	140.8060218	114.9971465	287.117382	83.74657507
ALPL	768.2332435	-2.588278644	0.2640791	-9.801149148	1.11E-22	1.05E-21	194.1606246	349.604633	162.3482113	288.0080002	102.5159588	148.098899	413.8236458	106.1016919	372.5009118	534.864029	352.7649891	245.2306591	287.8646232	227.742064	97.87703403	207.6394677	132.8084331	212.8028398	37.60452165	154.5886707	441.2589764	681.0819397	176.8105648	234.1806258	99.21671064	87.01062535	969.0204211	197.8621082	233.9821284	171.7290742	226.2030789	103.8993049	158.7514327	102.5909508	1281.829893	49.36818103	168.9270659	103.826795	287.5396332	282.1167248	60.40989343	87.19504385	107.5795925
ALPP	11.08825116	-2.650590967	0.286929714	-9.237770923	2.52E-20	2.01E-19	1.673798488	0	0	0	0	0	3.686624907	0	0	0.717938294	0.518010263	0	0	1.450586395	1.58891289	1.774696305	1.001068591	6.564612025	0	0	1.311969206	0.942022047	0	0	0	0	0	0	32.31797354	0	0	0.683548059	2.423685995	0.569949727	0	4.407873306	0	0.776759065	0	0	0.727830041	0	0
ALS2	895.3919621	-0.694292095	0.070827304	-9.802605166	1.10E-22	1.04E-21	262.2284297	638.6716672	730.1281721	519.3824946	639.7612467	628.9476647	462.6714258	703.2165761	409.6684086	472.4033974	429.430508	420.0156547	519.276753	501.9028926	646.0519811	774.9507198	564.9363749	634.5791624	536.2404787	517.0018457	659.4831878	584.995691	438.0679666	531.6071141	649.3757222	699.406019	703.9597731	367.259843	248.2020368	502.7809396	683.0445912	484.6355736	660.4544337	429.7420939	692.7153413	853.3642721	700.409863	617.5234563	365.1381295	525.8776873	792.6069151	542.9216266	626.9407636
ALS2CL	548.720763	-1.646420038	0.24841117	-6.627801953	3.41E-11	1.29E-10	623.2109703	164.2082367	103.5518321	170.8686119	69.7570998	106.5051657	883.8683214	516.7855276	104.8949353	273.53449	325.8284554	56.48944723	132.7279999	383.6801014	120.7573796	207.0479022	464.4958263	1880.214294	193.2872413	168.4095121	247.96218	756.4437035	175.491083	455.2562532	85.58029069	181.9916897	73.58014743	133.9908312	143.4918025	223.9660549	245.154139	112.1018816	52.7151704	143.6273311	47.20272679	36.14456111	172.1143691	173.7351108	336.4373158	195.3115787	248.1900441	88.158525	229.3927926
ALX1	6.445483387	-1.469482908	0.422787145	-3.475703853	0.000509515	0.000949413	0	1.51343997	0	2.420235296	8.864161853	0.630208081	2.76496868	1.33882261	0.825944372	3.58969147	0.518010263	13.95621637	0	0	10.80460765	6.507219785	1.001068591	0.547051002	0	1.535649047	0	3.297077163	1.319481827	0.569782545	10.3448703	0.99630487	25.38730233	8.331036135	0	1.305924519	0.806428089	0	0	0.569949727	12.26044852	0.440787331	0	25.63304913	5.846462044	1.514043246	0	1.926962295	6.951296745
ALX3	41.6238312	-1.356054207	0.400376393	-3.386948461	0.000706747	0.001294643	0	0	0	0	0.385398341	0	0	0	0	0	0	0.664581732	1.292805194	0	0	0.591565435	0.33368953	1.641153006	0	0	0	0.471011023	0	0	0	0	0	2.082759034	1.292718941	3.264811296	0	0	0	0	0	0.440787331	0	0.258919688	0	0.504681082	0	0	0
ALX4	90.50781708	-0.54537583	0.275795322	-1.977465846	0.047988997	0.067395516	5.579328292	8.702279826	147.4297271	0.484047059	13.10354361	15.75520202	3.686624907	6.694113052	2.477833116	6.461444645	69.41337524	17.94370677	160.3078441	1.450586395	28.28264944	321.2200312	73.41169668	3.282306013	3.760452165	6.654479202	2.623938413	24.49257321	0	1.139565089	88.87184033	5.977829222	18.50261017	1.388506023	73.68497966	0.652962259	24.19284266	4.101288352	9.694743981	3.989648086	3.06511213	55.53920366	3.585716022	27.44548695	61.12210318	49.9634271	113.5414865	1.445221721	1.655070654
ALYREF	986.2945758	0.445757123	0.120874229	3.68777636	0.000226222	0.000439747	2699.836961	1023.46378	1022.354953	1098.302777	1074.490576	1484.770238	964.0524131	1116.912763	1388.41249	1010.857118	1058.812978	1027.443358	1065.27148	1256.207818	1062.029376	1299.077695	1028.764822	841.3644412	879.1937161	1804.899513	1090.246411	1374.881177	1087.253026	1198.822474	882.1353041	769.8115632	983.2200987	2079.287769	4007.428718	1184.473538	1313.268143	1591.299881	1469.965556	1078.344883	1277.538736	775.3449146	815.5511887	623.9964485	1115.611257	1173.383515	1103.390343	985.6412139	864.9399236
AMACR	2711.923659	-0.136318086	0.239844486	-0.568360308	0.569790336	0.623342059	339.2231602	3083.633938	1607.686071	216.3690355	7985.839032	645.3330748	1225.802781	702.8818704	3264.958103	518.3514482	794.1097332	1813.643547	421.8854283	9145.947219	478.5805625	2614.719223	1341.098223	177.7915757	9714.000032	2019.890379	379.5964237	115.3977007	6650.188409	1690.54481	4434.657811	569.5542842	11484.9574	1712.722179	13139.19532	1616.081592	3805.130937	3466.272206	3451.328857	3375.242281	9565.601934	751.1016114	1359.783198	8750.967621	1644.450324	1948.068976	916.3380221	5289.993241	3187.335065
AMBN	0.399918587	-1.596430974	0.587788579	-2.715995224	0.006607687	0.010628747	0	0.378359992	0	0	0	0.630208081	0	0	0	0	0.518010263	0	0	0	0.635565156	0	0	0	0	0	0	0.942022047	0	0.569782545	0	0	0	0	0	0	0	0	0	0	0	1.322361992	0	0	0	0	0	0	0.331014131
AMBP	436.9300843	-6.220551996	0.387234259	-16.06405385	4.56E-58	4.20E-56	30.68630561	9.080639819	11.40825269	7.260705889	8.478763511	3.151040404	213.8242446	4.685879136	9.911332466	26.56371688	6.734133419	5.981235589	1.292805194	5.077052382	2.224478046	4.140958045	9.676996381	4.923459019	12.78553736	6.654479202	4.373230688	7.06516535	5.937668222	13.10499853	8.934206171	7.970438963	0.86058652	12.4965542	222.3476579	5.876660333	12.09642133	4.101288352	4.847371991	7.409346446	2.452089704	18.51306789	5.976193371	11.13354659	10.09843444	150.3949624	7.278300414	10.11655205	8.275353268
AMBRA1	934.6583086	-0.135868211	0.071581371	-1.898094573	0.057683625	0.079942911	1118.09739	1055.246019	1130.294574	1061.031154	966.5790403	1046.775622	662.670827	942.1964121	814.3811509	785.4244936	978.5213868	1107.857747	976.0679216	907.3417899	1178.020017	931.7155601	1202.617067	1245.635132	867.1602692	724.314467	761.8167859	1230.751804	959.9230292	976.6072815	1129.001527	1076.341362	1193.203209	921.967999	710.9954178	884.7638613	954.8108571	930.9924559	476.2542981	1010.520865	765.0519875	613.5759642	1017.148112	1326.186643	891.3197134	596.0283577	992.7601764	1142.2069	731.2102148
AMD1	11736.17249	0.7957411	0.143430241	5.547931154	2.89E-08	8.40E-08	7593.465806	8163.116837	20483.07892	14718.41893	21293.25836	37207.48509	8744.674278	19767.38114	8690.586684	4254.50233	7503.378659	4054.613147	19273.57077	16842.75863	3371.037588	13487.10035	13007.55158	7815.170616	6024.244368	9363.364121	11489.35166	13235.88077	11676.75443	10718.74923	17474.83705	21551.40275	20725.50515	14088.47636	11872.33076	8924.035197	25552.48042	24652.16074	9040.348762	16655.64086	23796.30453	10694.38222	25280.89161	7894.979132	2616.557513	5847.235015	2731.546145	17642.30329	6139.981111
AMDHD1	34.2102143	-3.252304931	0.294541648	-11.0419187	2.40E-28	3.51E-27	1.115865658	3.783599924	3.510231597	2.904282355	1.926991707	1.890624242	18.43312453	7.69823001	3.303777489	2.153814882	6.216123156	3.32290866	6.033090906	5.802345579	2.224478046	7.09878522	5.339032486	4.376408017	0.752090433	9.21389428	4.373230688	7.06516535	7.916890963	10.82586835	3.761771019	2.324711364	3.442346079	3.471265056	1.292718941	26.77145263	14.11249155	1.367096117	1.211842998	2.279798906	8.582313963	3.526298645	4.382541805	2.330277194	4.251972395	8.07489731	2.183490124	3.372184016	7.613325007
AMDHD2	466.498003	-0.063612943	0.153407915	-0.414665327	0.678386918	0.721331356	2767.904766	477.8686705	501.9631183	384.333365	419.3133955	381.2758889	259.9070559	470.5961475	479.0477359	481.0186569	525.7804169	366.8491161	260.7157141	614.3233382	504.0031687	408.1801501	492.5257468	367.6182734	462.5356163	459.159065	354.2316857	480.9022548	422.2341847	603.3997148	358.3086896	385.9020865	666.5242595	919.8852399	1471.114155	576.5656749	546.3550302	466.179776	464.1358681	445.7006862	485.5137613	317.8076654	331.4795256	526.6426458	543.1894735	626.3092226	291.1320166	449.4639553	315.4564666
AMELX	85.16353355	-7.567500104	0.492660862	-15.36046535	3.01E-53	2.13E-51	0.557932829	0.378359992	0.877557899	1.936188237	0.770796683	1.260416162	0	2.677645221	1.651888744	0	0	0.664581732	0.861870129	0	0	4.140958045	0.667379061	1.094102004	0	1.023766031	0.437323069	0	0.659740914	0.569782545	0	0.664203247	0	0	0	0	1.612856178	0.683548059	0	3.989648086	0	0	0.398412891	0.258919688	4.783468945	0.504681082	0	0.481740574	0
AMELY	4.806591305	-1.182451554	0.358277201	-3.300381798	0.000965534	0.001739964	0	2.270159955	0	0.968094118	3.083186731	3.781248485	8.29490604	0.669411305	14.8669987	6.461444645	4.662092367	13.29163464	1.292805194	2.175879592	0.953347734	3.54939261	2.669516243	1.094102004	0.752090433	7.166362218	3.061261482	2.82606614	0.659740914	1.709347634	0.940442755	1.660508117	0.86058652	19.43908432	0	3.917773556	0.806428089	4.101288352	8.482900983	2.279798906	1.839067278	9.256533943	2.390477348	0.776759065	5.314965494	4.542129737	5.09481029	1.926962295	1.324056523
AMER1	647.5246135	-1.081598197	0.17875665	-6.050673917	1.44E-09	4.71E-09	61.37261122	149.073837	298.3696857	166.9962354	223.1456397	114.0676626	160.3681834	181.7451694	128.0213777	208.9200435	150.7409865	241.9077505	229.6883895	99.36516804	270.4329739	217.1045146	228.2436388	219.9145028	163.2036239	109.0310823	192.8594733	237.8605668	112.1559553	184.0397619	279.7817196	346.3819933	89.9312913	114.5517469	149.9553972	188.7060929	178.6238217	144.2286404	94.52375381	144.1972808	179.6155708	238.9067332	194.8239039	452.5916149	133.9371305	243.2562815	336.2574791	232.1989566	158.2247545
AMER2	29.35143057	-2.409164212	0.244790573	-9.841736058	7.44E-23	7.11E-22	6.137261122	2.648519947	0	6.29261177	11.56195024	3.781248485	0.921656227	1.33882261	3.303777489	2.871753176	3.108061578	40.53948566	13.35898701	0	0.635565156	15.38070131	0.667379061	0.547051002	9.025085195	2.559415078	0.874646138	0.942022047	2.638963654	1.709347634	7.523542039	3.321016235	3.442346079	13.88506023	0	15.01813196	0.806428089	1.367096117	0	2.279798906	1.226044852	2.203936653	6.374606262	4.401634699	3.720475846	7.570216228	0.727830041	6.744368033	0.331014131
AMER3	53.67369998	-3.776711518	0.316158593	-11.94562349	6.84E-33	1.44E-31	3.905529805	0.756719985	22.81650538	2.904282355	0.770796683	3.781248485	6.451593587	2.677645221	0.825944372	2.153814882	24.86449262	0	1.292805194	2.90117279	1.271130312	0	1.668447652	3.829357015	2.256271299	2.559415078	0.437323069	2.82606614	1.319481827	2.279130178	2.821328265	2.656812988	2.151466299	3.471265056	1.292718941	4.570735815	1.612856178	4.101288352	0.605921499	5.699497266	3.678134555	0.440787331	6.773019153	0.517839376	80.25597896	2.018724327	0	2.408702869	2.979127177
AMFR	1728.962209	0.719060407	0.073326314	9.806307847	1.06E-22	1.00E-21	2495.633545	2533.498509	976.7219418	3062.565744	2304.682082	2710.524956	2948.378269	2068.146227	3514.393304	2138.738178	2397.869507	3453.16668	3305.271946	2671.980139	3416.162714	2519.477188	2696.878784	2712.278868	5038.25381	2764.168284	3000.036252	2782.262115	2505.036249	2826.691204	2728.694653	2499.396818	3119.626134	3294.230539	2482.020368	2502.151377	1649.95187	2348.67113	4364.452556	3539.387802	2839.519877	1920.5104	2688.490191	2697.425311	2976.912173	1946.050252	1734.418989	2829.26239	2346.890187
AMH	402.2849729	-2.853146434	0.294575996	-9.685603962	3.47E-22	3.19E-21	25.66491014	101.400478	49.14324235	3.872376474	5.780975121	0	1.843312453	11.71469784	3.303777489	65.33238475	37.29673894	1.329163464	9.049636359	31.91290069	45.12512608	13.606005	8.675927789	18.59973407	706.2129165	43.51005632	4.373230688	68.76760941	29.68834111	67.23434027	15.04708408	13.28406494	12.47850453	0	46.53788189	54.19586752	52.41782577	18.45579758	0	1.139899453	1.839067278	13.66440725	39.04446336	1.035678753	39.86224121	44.91661629	40.75848232	32.27661844	16.55070654
AMHR2	28.13081575	-0.015372362	0.222436475	-0.069108998	0.944902859	0.952383535	1.115865658	4.161959917	3.510231597	3.388329415	10.02035688	3.151040404	4.608281133	1.33882261	9.911332466	2.153814882	17.09433868	21.26661543	6.464025971	29.0117279	13.66465085	3.54939261	3.336895304	1.094102004	25.57107472	13.3089584	3.061261482	5.65213228	3.298704568	6.837390535	14.10664132	18.59769091	6.884692157	8.331036135	144.7845214	1.958886778	10.08035111	6.151932528	14.54211597	7.409346446	1.226044852	20.27621721	1.992064457	21.49033412	3.188979297	22.2059676	12.3731107	6.262627459	5.958254353
AMIGO1	472.5110966	0.712030724	0.11867348	5.999914435	1.97E-09	6.38E-09	930.6319592	800.988104	695.0258562	715.4215536	834.0020108	775.7861475	607.3714534	653.3454339	865.589702	679.8875643	705.0119679	915.1290451	793.3514541	697.0067627	756.0047531	859.5445771	892.2858042	746.1775669	1083.762314	623.985396	750.8837092	673.0747523	759.3617915	614.2255831	810.1914333	877.0803875	687.1783359	671.3426619	974.7100818	440.749525	551.5968127	425.8504406	341.7397253	882.8521265	723.3664626	1110.343286	730.6892428	1005.902989	639.390349	894.2948771	435.9701948	744.7709271	1034.750173
AMIGO2	348.2449149	-0.94299453	0.234789188	-4.016345631	5.91E-05	0.000122654	210.8986095	229.2861554	439.6565075	290.9122826	77.85046497	76.25517778	267.2803057	166.683415	156.9294307	808.398519	252.2709981	359.5387171	390.8581037	265.4573102	145.2266382	212.9635566	237.9206351	820.5765031	33.09197905	169.9451612	299.1289791	630.6837602	472.3744941	258.1114927	88.40161896	269.9986199	259.8971289	147.1816384	41.36700613	178.911659	406.4397568	58.78513305	158.1455112	527.2034971	134.2519113	388.7744256	181.6762785	124.7992897	167.4214131	765.6012012	438.1536849	110.800332	135.3847795
AMIGO3	0.954133986	-0.363097767	0.328597402	-1.104992812	0.269162704	0.323471639	5.579328292	0.756719985	0	0.968094118	1.156195024	2.520832323	1.843312453	1.33882261	1.651888744	1.435876588	0	2.658326928	0	0.725293197	0.317782578	0.591565435	2.002137182	0	0.752090433	1.535649047	2.186615344	0	0.659740914	0	0	0.332101623	0.43029326	0.694253011	1.292718941	0.652962259	0.403214044	0.683548059	1.211842998	0.569949727	0	0.881574661	1.195238674	0.776759065	3.188979297	2.523405409	0.727830041	0	1.324056523
AMMECR1	525.4389014	-0.048888925	0.119920145	-0.407678999	0.683509357	0.725504224	133.3459462	376.8465525	556.3717081	258.4811296	449.3744661	311.3227919	237.7873065	418.0473601	215.5714811	265.6371688	228.9605362	286.4347265	333.112805	265.4573102	277.4241906	241.9502629	285.9719275	366.5241714	239.1647577	235.9780702	354.2316857	360.7944439	278.4106655	287.740185	671.0059056	514.4254147	542.1695074	136.0735902	175.809776	185.4412816	400.7947601	479.1671891	241.762678	512.3848042	532.1034657	20.27621721	423.1144906	382.9422188	214.724606	633.8794388	315.878238	453.7996205	412.1125927
AMMECR1L	722.9936426	0.101701548	0.061541025	1.652581315	0.098416103	0.130694579	613.1681793	715.1003857	1096.069816	751.2410359	810.492712	1148.239123	633.1778277	755.4306579	446.8359053	686.349009	750.0788608	670.5629677	807.5723113	881.956528	429.6420455	773.767589	728.1105553	862.1523793	270.0004654	406.9469974	945.0551517	1052.709637	765.2994597	735.0194826	893.4206171	876.4161843	891.5676343	420.0230718	716.1662936	579.8304862	929.4083723	738.9154514	554.4181714	709.0174599	784.0556827	430.649222	963.7607843	988.5553695	492.6973013	717.1518173	639.7626064	817.9954943	869.5741214
AMN	42.44842589	-1.534951768	0.244642545	-6.274263403	3.51E-10	1.21E-09	75.87886478	10.97243978	3.510231597	5.808564711	1.541593366	10.08332929	35.02293661	36.81762179	14.04105433	34.46103811	26.93653368	6.645817321	1.292805194	25.38526191	9.851259918	7.690350655	38.04060646	112.1454554	14.28971823	6.142596187	10.93307672	68.29659838	13.19481827	34.75673522	2.351106887	5.977829222	1.721173039	13.19080721	12.92718941	9.14147163	7.257852799	6.151932528	6.665136487	6.839396719	0	10.1381086	4.780954697	4.401634699	8.503944791	89.32855149	10.18962058	3.85392459	8.93738153
AMN1	131.863502	-0.476486389	0.111159731	-4.286501799	1.82E-05	3.98E-05	34.59183541	100.643758	198.3280852	108.4265413	121.0150792	134.8645293	66.35924832	134.886378	121.4138227	99.79342286	102.0480218	117.6309666	146.517922	92.11223607	177.9582437	117.1299561	109.450166	115.9748124	84.98621892	73.19927123	122.0131362	81.95591806	112.1559553	99.71194531	126.9597719	130.1838364	69.27721483	76.36783124	23.26894095	93.37360307	183.0591762	106.6334972	158.1455112	127.6687388	109.7310142	47.16424438	147.0143569	108.2284297	74.40951692	93.36600015	111.3579963	141.1499881	106.5865501
AMOT	779.1838757	-0.53756189	0.187045681	-2.873960456	0.004053597	0.006732559	632.1378955	473.3283505	387.0030335	895.9711067	303.693893	604.9997576	450.6898948	477.9596719	574.0313386	577.9403266	496.253832	555.590328	1088.541973	242.2479279	421.697481	2150.340356	834.891205	1002.744487	308.3570775	606.5813734	525.6623287	1106.404894	424.2134074	531.6071141	427.4312321	835.5676846	496.9887151	462.3725055	196.4932791	582.4423353	607.2403509	143.5450923	488.9786495	263.3167737	725.8185523	704.3781543	1458.589595	771.5806708	374.7050673	323.5005735	291.8598466	596.8765709	1235.013722
AMOTL1	3549.409598	-0.741377948	0.197211632	-3.759301319	0.000170389	0.000336142	3210.903432	2130.923477	5933.168956	2370.862496	1822.548757	3672.222487	1799.072954	4065.334856	5097.728665	3036.161045	2706.603624	2518.764765	3195.383505	2305.707075	6873.954945	3567.731138	3797.386856	4590.85201	441.4770841	1804.38763	2740.703672	3779.863462	1713.347152	3048.906396	5223.21906	5514.879559	1840.794565	1347.545095	3737.25046	2218.765757	3743.842402	2075.935454	2108.000894	3186.588922	1731.175331	9689.387102	3290.093657	2988.96888	1034.292285	4152.011261	3698.83227	2620.186981	2346.559173
AMOTL2	559.2499134	1.178068137	0.143382937	8.21623663	2.10E-16	1.23E-15	606.4729854	810.8254638	698.5360878	971.966495	449.3744661	729.1507495	986.1721625	761.120654	823.466539	1612.489408	912.2160731	1425.527815	2052.974648	1148.139131	1183.740103	2877.965841	1344.768807	2374.7484	1528.99985	918.8300129	2953.680007	2652.734083	1281.876595	1072.900532	972.4178085	1526.00696	979.3474593	1037.908252	259.8365072	2147.592871	1097.548629	448.4075265	1069.451445	918.7589593	787.1207949	458.4188239	970.5338034	1726.217561	953.5048097	1728.532705	1523.348277	979.8603271	1214.82186
AMPD1	10.4900066	-0.265679091	0.338083766	-0.785838062	0.431962365	0.49050097	1.115865658	14.37767971	3.510231597	4.840470592	0.770796683	2.520832323	11.98153095	1.004116958	2.477833116	15.07670417	24.34648236	9.968725981	276.6603115	31.91290069	5.402303826	604.5798746	14.68233934	68.38137526	1.504180866	8.702011265	31.92458402	12.71729763	29.68834111	62.67607991	31.03461091	8.63464221	2.151466299	9.025289147	11.63447047	0.652962259	7.257852799	9.569672822	6.059214988	17.0984918	0	6.171022629	0.398412891	16.82977973	2.125986198	0.504681082	23.29056132	6.744368033	5.627240222
AMPD2	1125.554535	0.157178711	0.126002968	1.247420709	0.212243277	0.262414342	1602.383086	1119.188858	1000.416005	1002.46146	1091.833501	768.2236505	1074.65116	857.8505876	915.1463643	1422.23576	996.1337357	1271.344853	1613.420882	1240.251368	996.8839472	1136.988766	1144.888779	1279.552294	817.5223006	923.4369601	1259.053115	1841.653101	1028.536084	1114.494657	1088.562489	1071.359837	771.9461081	1157.31977	1804.635642	1411.051442	1059.646509	1079.322385	451.4115166	1335.962159	1099.14921	1062.738254	1066.55131	1209.413863	1276.123215	1307.124002	1659.452494	953.3645955	919.8882693
AMPD3	539.5186262	-0.564871192	0.191223701	-2.953981072	0.003137032	0.00529144	202.529617	379.4950724	1030.252974	332.5403297	1733.52174	822.4215455	591.7032975	877.5982211	351.0263582	330.9695535	643.3687466	481.8217558	318.4610128	366.9983579	704.5239755	560.8040324	385.4114076	626.3733974	330.1677001	295.3565	543.5925745	424.851943	408.3796255	336.1717013	750.4733184	1210.178316	1473.754415	256.8736142	212.0059064	385.9006952	859.6523427	1192.107814	191.4711936	255.9074273	1345.584225	49.36818103	716.7447916	993.9926829	334.8428261	221.5549949	211.798542	859.4251836	681.5580952
AMPH	55.01228419	-1.686948037	0.253117036	-6.664695758	2.65E-11	1.02E-10	16.73798488	22.32323955	31.59208437	39.2078118	8.864161853	8.822913132	21.19809321	29.45409743	14.04105433	40.20454446	50.24699551	37.88115873	129.2805194	34.08878028	31.14269265	43.77584219	19.68768229	72.75778328	11.28135649	12.28519237	32.36190709	38.15189289	36.28575025	33.04738759	15.04708408	51.47575164	23.23583603	39.57242164	10.34175153	58.11364107	15.72534773	10.93676894	9.694743981	46.73587758	23.29485218	16.30913123	41.4349407	13.98166316	26.57482747	66.61790281	17.46792099	21.19658525	34.75648373
AMT	470.5617542	-0.698912823	0.135646904	-5.152442123	2.57E-07	6.83E-07	840.2468408	304.5797939	142.1643797	702.83633	681.769666	419.0883738	845.1587598	737.021847	277.517309	562.8636224	480.7135241	243.2369139	138.3301558	650.5879981	206.8764583	200.5406825	706.0870462	896.0695414	412.8976477	505.2285364	219.5361805	765.8639239	288.3067792	686.5879663	121.3171154	298.8914611	96.81598346	958.0691556	964.3683303	587.0130711	434.2615258	518.1294285	102.4007333	669.1209791	108.5049694	93.44691409	440.246245	348.76482	532.5595425	330.5661086	496.3800882	524.6154848	289.6373644
AMTN	36.48122056	-1.932850565	0.389261315	-4.965431935	6.85E-07	1.74E-06	5.021395463	41.61959917	0.877557899	26.1385412	4.624780097	5.671872727	5.52993736	18.07410524	14.8669987	32.30722323	8.806174471	5.981235589	15.51366233	6.527638777	1.271130312	8.28191609	38.70798552	14.77037706	3.760452165	11.26142634	47.6682145	19.31145196	55.41823674	19.37260652	0.470221377	3.653117858	8.175571936	8.331036135	0	37.21884878	6.854638755	3.417740293	248.4278145	10.25909508	12.87347094	4.848660637	4.382541805	3.883795323	1.062993099	6.056172982	61.86555352	0.963481148	8.275353268
AMY1A	47.90205005	-7.594750162	0.431388446	-17.60536295	2.24E-69	3.75E-67	0	0	0	0	0	0	0	0	0	0	0	0	0	0	0	0	0	0	0	0	0	0	0	0	0	0	0.43029326	0	0	0	0	0	0	0	0.613022426	0	0	0	0	0	0	0.481740574	0
AMY2A	23.50935636	-5.461729406	0.363520022	-15.02456282	5.07E-51	3.28E-49	0	0.378359992	0	0	4.239381756	0	0.921656227	0	0	0.717938294	0	3.32290866	0	2.90117279	0.317782578	5.91565435	0.33368953	0	6.016723463	0.511883016	0	3.768088187	1.319481827	0	0	1.660508117	0	0	2.585437883	0	0	2.050644176	0	0	0.613022426	0	0	0	0	0	0	0	0.331014131
AMY2B	241.8267316	-1.635537395	0.193408771	-8.456376563	2.76E-17	1.74E-16	258.3228999	57.13235886	64.06172664	144.2460237	100.9743655	43.48435758	793.5460111	222.9139646	61.94582791	192.4074628	123.2864426	75.76231746	41.80070128	121.123964	30.82491007	130.7359611	114.1218194	225.3850129	198.5518743	73.19927123	38.04710699	268.9472943	88.40528242	179.4815016	40.90925984	63.09930846	61.10164289	41.65518068	187.4442465	62.03141463	164.5113301	187.9757161	39.99081892	64.40431911	50.88086135	85.51274214	94.42385526	45.82878481	341.7522813	142.3200651	249.6457042	54.43668484	98.64221096
AMZ1	57.89877759	-2.844451139	0.221987271	-12.8135777	1.38E-37	3.95E-36	6.695193951	5.297039894	13.16336849	5.808564711	3.468585073	3.781248485	3.686624907	10.04116958	4.129721861	12.92288929	8.806174471	4.652072125	4.309350647	3.626465987	10.1690425	5.91565435	2.669516243	7.658714029	18.80226082	3.071298093	3.498584551	3.768088187	6.597409136	7.40717308	7.053320661	8.63464221	6.024105637	4.859771079	3.878156824	6.529622593	6.854638755	3.417740293	8.482900983	2.279798906	3.06511213	10.57889594	9.561909393	4.919474075	6.377958593	12.11234596	8.006130455	5.780886885	4.965211961
AMZ2	1924.584574	-0.219467102	0.070427703	-3.116204184	0.001831954	0.003191466	1563.327788	1301.936734	1683.156051	1241.580707	1276.439307	952.8746182	1350.226372	1223.34916	1409.887043	1397.825858	1262.391011	1636.864806	1353.567038	1397.639991	1424.93708	1126.340588	1268.353905	1033.379343	2115.630388	1758.830041	1088.497118	1005.137524	1173.679085	1049.539447	1414.425903	1337.373238	1230.638723	1769.650926	2111.010031	1221.039425	1357.621688	1350.007416	1689.91506	1287.516432	1192.941641	1235.526888	1033.084627	1014.188419	1310.138994	1197.608207	1128.864394	1301.66303	1222.435185
ANAPC1	1282.345384	-0.785567622	0.09052663	-8.677751761	4.04E-18	2.70E-17	245.4904449	416.1959917	949.5176469	325.7636709	472.4983666	354.8071495	235.943994	491.0131924	285.7767528	394.1481234	293.7118191	257.1931303	282.2624674	329.2831116	580.2709875	373.2777895	411.4391909	505.4751259	298.5799019	242.1206664	422.8914075	441.8083399	315.3561567	308.8221392	735.8964557	764.8300388	589.0714727	190.2253251	345.1559574	351.2936955	483.0504252	289.8243769	304.7785139	275.8556677	353.7139397	340.2878192	474.9081665	672.6733499	246.0829024	304.8273734	462.1720763	400.3264168	475.0052776
ANAPC10	260.504479	-0.532284924	0.066979116	-7.947028211	1.91E-15	1.04E-14	93.73271531	182.3695164	235.185517	210.5604708	208.1151044	172.0468061	241.4739314	213.876912	195.7488162	170.1513757	220.672372	196.7161927	228.3955843	203.0820953	147.1333336	156.7648403	192.8725485	153.1742806	248.1898429	248.7751456	167.9320584	190.7594644	218.3742424	169.2254158	187.6183296	180.6632832	193.6319669	221.4667106	112.4665479	198.5005268	192.7363132	235.8240802	333.8627458	227.4099409	212.7187818	166.1768236	192.0350136	160.0123673	185.4922958	243.7609625	203.7924116	191.2510078	249.2536404
ANAPC11	2411.406533	-0.3201361	0.093817442	-3.412330286	0.0006441	0.001186578	7463.467457	2438.151791	1085.539121	1815.660519	1895.774441	1542.749382	2211.053288	1683.234727	3791.084668	1921.202875	1904.205727	2252.26749	1994.798415	2463.095698	1391.569909	1726.779505	2105.247247	978.1271917	2639.085329	3827.349307	1379.754282	1372.997133	1954.152586	2091.101939	1318.970964	1431.357997	1635.974974	5559.578114	10536.95209	1976.516759	1518.504091	2993.940497	4240.238649	2554.514675	1601.827599	1855.714662	1221.533925	1033.866315	2592.640168	2313.458079	2254.817468	1774.250533	1070.499699
ANAPC13	1390.155959	0.544802234	0.084601321	6.43964214	1.20E-10	4.34E-10	1862.379784	2110.113678	2415.916896	2091.567343	1820.621765	1790.421158	2907.825395	1556.71599	2393.586791	1578.02837	1453.536798	2274.198687	1758.215064	2223.748943	1582.557239	1331.022229	2444.27581	1095.196106	1893.01162	2896.745985	2316.062972	1527.95976	2177.804756	1400.525495	1071.164298	1077.337666	1533.565178	2626.359142	2589.31604	1753.856628	1393.104523	1128.537845	2664.842752	2197.726146	1464.510575	1497.795349	1623.532532	1367.872713	1553.032917	1277.852499	1730.779838	1937.560588	1838.783496
ANAPC15	227.8375981	1.010344456	0.106227274	9.511158641	1.89E-21	1.63E-20	1099.127674	560.3511488	224.6548222	538.2603299	544.5678564	366.150895	535.4822677	488.3355471	684.7078845	432.1988529	445.4888262	492.4550635	514.9674023	502.6281858	465.5514768	488.6330493	508.8765338	275.1666541	485.0983292	666.4716863	369.1006701	281.1935809	461.8186395	429.0462561	355.9575827	399.8503546	299.0538156	1016.386409	915.2450105	625.5378444	399.181904	549.5726392	621.6754578	564.8201791	479.3835371	326.1826247	357.3763636	235.0990769	414.035812	389.1091141	243.8230639	494.7475693	356.5022188
ANAPC16	3544.239308	0.015506749	0.088202577	0.175808346	0.860444512	0.878559134	6856.436538	3608.797608	4701.955224	4552.462592	3887.51307	3548.071495	5529.93736	4206.915347	4314.7334	3425.2836	3945.166163	4432.095571	4051.651478	4299.538074	3505.459618	3748.158596	3736.989051	3264.80038	4423.795927	5693.162899	2630.060936	3239.613818	4276.440602	4877.908365	3797.507844	3046.03609	2608.007448	6464.884041	5805.600766	4172.428837	4698.250045	5140.964949	3977.268718	3873.948292	3016.070335	2746.545857	3847.473292	2872.97286	3262.32582	2954.907734	2454.97073	4292.790253	3864.589976
ANAPC2	1338.208981	0.360016775	0.151352636	2.37866207	0.017375597	0.02623728	4210.719062	1748.779885	1051.314363	1693.68066	1678.795175	1800.504487	1772.344924	1910.834571	2344.856073	2005.919593	1771.077089	1188.936719	1223.424649	1889.388779	1490.718073	1753.991515	1854.64641	1693.122851	1328.943795	1558.171899	1306.284007	1824.696704	1647.373061	1914.46935	995.9288774	1190.58432	1516.783741	2229.246419	2388.944604	2055.525192	1830.591762	2048.593532	1646.288712	1680.211794	1699.911187	1908.609142	1528.710264	1193.619763	2057.423143	1690.681624	2592.530607	1543.015058	1151.267147
ANAPC4	764.9201082	-0.543897889	0.076003487	-7.156222848	8.29E-13	3.61E-12	860.3324227	530.4607094	680.1073719	587.1490829	467.4881881	436.1039919	1417.507277	723.6336209	379.9344112	679.1696261	532.5145504	368.8428613	400.7696102	541.0687253	530.3791227	560.2124669	607.3149453	757.6656379	695.6836505	594.2961811	463.1251299	658.4734106	571.995372	652.9707961	437.305881	508.7796871	443.6323509	554.708156	557.1618638	594.8486182	626.191411	632.9655023	576.8372669	408.653954	522.2951069	337.2023079	596.8225113	483.1441381	595.8076319	544.0462063	459.2607561	409.9612283	751.0710626
ANAPC5	4019.30098	-0.017292754	0.079495562	-0.217531057	0.827794507	0.850570528	6769.95695	4762.795585	3868.27522	3381.552756	4384.67693	3214.061212	2993.539424	3404.960604	3624.243905	3904.866381	3589.811123	2411.767106	2601.985921	3712.050584	3539.780137	3969.995634	4023.962047	2751.666541	4629.116615	4667.349336	3900.921774	2632.95162	3294.086381	3844.892611	3475.406201	3028.102603	4002.587903	3279.651225	6565.719504	3377.773767	3624.894259	4063.009661	3916.070647	3700.683575	3215.915646	3123.859812	2849.448999	3357.411597	6225.419083	4243.863217	2003.716104	3310.039482	3829.502478
ANAPC7	1653.545211	-0.232974289	0.072218803	-3.225950589	0.00125555	0.002232433	1695.557868	1051.084059	1491.848429	1263.846872	1146.560066	1271.759907	2177.873664	1185.527421	1483.396092	1122.137553	1170.703194	1048.709973	1257.468519	1768.264815	864.3686122	1006.84437	1146.223537	1048.14972	1448.526174	1275.100592	1039.954258	1250.534267	1190.172608	1287.138768	1005.803526	928.2240376	1400.174267	1270.483011	1677.949186	1247.810877	1306.413504	1571.476987	1388.772075	1284.666684	1419.146916	1088.303919	980.0957128	902.3351133	1495.63129	1191.047353	738.747492	1083.43455	1281.3557
ANG	568.7516627	-0.000117414	0.229408293	-0.000511813	0.999591632	0.999725482	1376.42029	1411.282772	33.34720017	827.7204713	479.4355367	489.6716788	1563.12896	930.4817142	924.2317524	741.6302576	702.4219166	566.8882175	1006.664311	516.4087565	522.7523408	1335.163187	1113.521963	571.1212462	684.402294	1476.7825	580.7650354	571.8073823	738.9098232	595.4227591	281.1923837	715.6789985	159.2085061	1596.087673	2218.305704	795.3080318	474.1797162	406.0275469	588.9556968	279.275366	755.2436287	21.15779187	477.6970568	719.2788938	605.3745698	495.5968224	125.9145972	512.5719705	383.6453775
ANGEL1	924.0608407	-0.192548566	0.084824843	-2.269954881	0.023210321	0.034332827	675.0987234	521.3800696	787.1694356	635.0697417	738.8086205	562.1456081	364.9758658	620.5442799	612.0247798	646.1444645	577.5814432	418.0219095	596.4141296	639.7086001	741.0689719	774.9507198	666.0443026	698.0370787	444.4854459	318.9031187	626.6839576	653.2922894	483.5900896	691.1462266	798.4358989	980.6960941	647.591356	411.6920357	767.8750512	465.5620908	804.8152326	658.9403286	558.6596219	740.9346446	690.876274	1000.146453	624.3130008	950.753095	615.4730042	923.5663798	599.7319541	585.7965377	717.6386354
ANGEL2	993.1152896	-0.364787038	0.072453224	-5.034793745	4.78E-07	1.24E-06	575.7866798	735.1534653	1082.906448	861.1197184	941.1427497	782.7184364	1123.49894	770.8271179	727.6569919	645.4265262	792.5557024	845.3479632	574.0055062	514.232877	1043.597986	780.2748088	728.7779343	769.7007599	1049.918244	878.9031377	596.9459889	758.3277476	1048.988053	739.5777429	926.8063349	940.5117976	856.7138803	656.0690957	639.895876	623.5789576	908.441242	848.2831408	767.702539	797.3596675	731.3357541	981.192598	980.0957128	872.3004295	844.548017	783.2650391	1644.895894	949.9924115	747.7609213
ANGPT1	133.6293807	1.313349194	0.243213853	5.399976926	6.66E-08	1.87E-07	59.1408799	227.0159955	191.307622	665.5647065	231.2390048	321.4061212	282.0268054	312.6150795	120.5878783	363.994715	454.8130109	1129.124363	1637.553246	326.3819388	596.1601164	386.8837945	250.9345268	867.0758383	11.28135649	194.5155459	227.4079958	482.3152879	445.9848576	238.1691037	148.1197339	383.2452735	57.65929682	510.9702163	16.80534624	1031.027407	181.849534	79.97512287	55.13885639	307.7728524	208.4276248	49.36818103	641.843168	405.209312	61.65359973	207.4239246	195.0584511	379.6115721	187.353998
ANGPT2	737.0091243	-2.85803939	0.17224785	-16.59259838	7.88E-62	8.74E-60	53.00361878	71.51003857	296.6145699	77.44752948	104.4429505	130.4530727	57.14268605	69.61877574	50.3826067	66.05032304	391.0977486	101.0164233	269.7653505	125.4757231	440.4466531	117.7215216	42.04488083	243.9847469	40.61288338	62.96161091	253.6473799	71.12266452	67.9533141	91.16520714	31.97505367	236.1242543	65.40457549	120.105771	46.53788189	367.617752	54.43389599	161.3173418	289.0245549	125.3889399	83.98407235	681.8980005	100.0016357	70.1672355	119.5867236	84.78642175	291.1320166	67.44368033	129.7575392
ANGPT4	12.34613433	-1.183849824	0.23305309	-5.079743085	3.78E-07	9.89E-07	6.137261122	7.188839856	0.877557899	6.776658829	2.312390048	1.890624242	2.76496868	6.024701747	1.651888744	2.153814882	17.61234894	7.974980785	18.96114285	10.87939796	3.17782578	3.54939261	3.003205773	23.52319309	0	8.702011265	22.30347651	7.06516535	2.638963654	8.546738169	1.88088551	14.61247143	3.872639338	20.82759034	25.85437883	30.03626393	7.257852799	10.93676894	0	9.689145353	0	11.01968327	4.780954697	3.107036258	11.69292409	49.45874602	5.09481029	6.744368033	2.979127177
ANGPTL1	128.6161746	-0.851480118	0.233988259	-3.638986512	0.000273713	0.000527396	22.31731317	67.34807865	35.10231597	252.1885179	176.127042	44.74477374	64.51593587	57.9040779	25.60427554	61.74269328	190.6277768	352.8928997	642.5241815	83.4087177	16.52469406	263.838184	36.03846928	368.7123754	6.768813896	81.90128249	68.22239874	66.41255429	124.6910327	50.14086393	25.39195438	97.30577567	36.57492708	320.7448912	18.09806518	527.5935055	38.30533422	28.02547041	11.51250848	76.94321309	118.9263506	11.4604706	111.9540225	82.33646084	23.91734472	180.6758273	77.87781443	207.6301873	40.71473808
ANGPTL2	696.1055528	-0.534575631	0.206849276	-2.584372742	0.00975563	0.01531202	498.2340165	395.0078321	468.6159182	662.176377	211.1982911	327.708202	444.2383012	885.2964511	242.8276454	809.1164573	826.2263695	1276.661507	4077.938517	842.7906954	878.0332631	1013.943156	1058.46319	1752.751411	223.3708586	412.5777105	797.6772775	1189.773845	672.9357318	769.2064352	544.5163551	1033.168151	607.5740829	845.6001677	430.4754075	1145.295803	745.5427681	414.9136716	606.5274203	510.1050053	408.8859581	373.346869	611.9622012	777.2769039	640.9848386	776.704185	978.9314057	463.9161725	469.0470232
ANGPTL3	114.6114325	-2.960226277	0.308374557	-9.599450442	8.04E-22	7.15E-21	4.463462634	1725.321566	71.08218983	3.388329415	7.322568487	28.98957172	39.63121775	15.73116567	15.69294307	21.53814882	6.734133419	1.329163464	1.292805194	3.626465987	6.991216716	3.54939261	64.73576889	3.282306013	40.61288338	70.63985615	3.498584551	7.06516535	7.257150049	8.546738169	5.642656529	995.6406671	3.012052819	2.082759034	19.39078412	15.01813196	156.4470492	159.9502457	53.3210919	14.24874317	3.678134555	20.27621721	73.30797201	4.142715011	6.909455143	24.72937301	8.733960497	32.27661844	11.58549458
ANGPTL4	1445.275498	-3.098741333	0.272769263	-11.36030246	6.59E-30	1.10E-28	1246.979873	40.86287918	41.24522126	485.9832475	137.5872079	877.8798566	490.3211126	764.4677105	671.4927746	255.5860326	395.7598409	212.6661543	96.52945449	371.3501171	45.76069123	403.4476267	1026.762685	410.8353026	21.05853212	132.065818	432.5125151	1079.557265	137.8858509	424.4879957	63.47988595	140.4789867	331.7561033	396.4184694	396.864715	358.4762803	222.5741525	139.443804	441.7167726	167.5652196	123.2175076	31.29590047	554.5907448	33.40063978	493.2287979	397.6886925	168.8565696	277.4825705	282.3550535
ANGPTL5	5.950888921	-2.80934041	0.269913939	-10.40828208	2.27E-25	2.65E-24	10.04279093	1.51343997	0	0	0.385398341	0.630208081	2.76496868	0	0	0.717938294	0.518010263	1.993745196	3.016545453	0.725293197	0.317782578	0.591565435	1.334758121	8.205765031	1.504180866	0	1.749292275	0.942022047	3.958445481	0.569782545	0.940442755	0.332101623	0.86058652	0.694253011	0	0	1.209642133	1.367096117	2.423685995	0.569949727	1.226044852	2.203936653	0.398412891	0.258919688	0.531496549	9.588940555	2.911320166	0	0.662028261
ANGPTL6	23.77601254	-1.464179377	0.203593096	-7.191694624	6.40E-13	2.81E-12	5.021395463	5.297039894	6.142905294	9.196894126	7.322568487	4.411456566	6.451593587	3.347056526	7.433499349	10.05113611	8.288164208	5.316653857	6.464025971	7.978225171	6.037868982	5.91565435	4.004274364	43.76408017	4.512542598	4.095064125	4.810553757	14.1303307	7.257150049	9.116520714	8.463984794	2.988914611	7.314985417	5.55402409	16.80534624	7.182584852	4.435354488	4.784836411	10.90658698	3.989648086	8.582313963	5.289447968	3.585716022	4.660554387	10.09843444	14.13107029	13.10094074	3.372184016	11.58549458
ANGPTL7	43.47719474	-0.037053486	0.323383407	-0.114580667	0.908777504	0.92102662	184.1178336	34.43075931	64.93928454	138.921506	63.97612467	34.03123636	144.7000276	50.20584789	3.303777489	94.0499165	116.5523092	12.62705291	88.77262333	13.78057075	6.35565156	62.11437067	22.35719853	82.05765031	6.768813896	38.90310918	124.1997515	52.75323461	6.597409136	70.08325299	135.8939781	41.51270293	60.24105637	6.942530113	2.585437883	0.652962259	59.27246453	91.59543986	7.271057986	112.8500459	70.49757898	6.171022629	87.6508361	16.31194036	113.7402616	298.2665194	1.455660083	47.6923168	2.979127177
ANGPTL8	51.43282081	-4.610851417	0.347638996	-13.263332	3.78E-40	1.27E-38	21.75938034	3.783599924	0	1.936188237	1.541593366	3.151040404	14.74649963	2.342939568	5.781610605	0.717938294	1.554030789	3.987490393	1.292805194	6.527638777	3.813390936	2.957827175	3.003205773	4.376408017	2.256271299	3.071298093	2.186615344	5.181121257	3.298704568	1.709347634	0.940442755	1.660508117	1.721173039	7.636783124	10.34175153	3.917773556	0.806428089	3.417740293	1.211842998	4.559597813	3.678134555	4.848660637	1.992064457	1.294598441	4.783468945	7.570216228	2.911320166	2.408702869	1.324056523
ANHX	0.306905016	-1.357121113	0.751872658	-1.804987983	0.071076563	0.096998145	0	0	0	0	0	0	0	0	0	0	0	0	0	0	0.953347734	0	0	0	0	0	0	0	0	0	0	0	0	0	0	0	0	0	0	0	0	4.848660637	0.398412891	0.258919688	0	0	0	0	0
ANK1	333.6613799	-1.661819611	0.274961574	-6.0438249	1.51E-09	4.91E-09	21.75938034	55.61891889	37.73498967	102.6179766	131.4208344	78.14580202	58.98599851	69.61877574	70.20527163	54.56331034	72.00342656	128.928856	487.3875582	77.60637212	92.79251278	872.5590166	147.4907724	56.34625322	248.1898429	165.850097	175.3665506	54.63727871	149.1014465	74.0717308	34.79638193	41.18060131	58.51988333	63.87127704	21.976222	159.3227913	50.80496959	112.1018816	662.2721982	27.9275366	228.0443424	26.00645251	133.4683186	33.14172009	198.2482129	22.2059676	82.24479468	68.88890205	34.75648373
ANK2	413.6859415	-1.301733551	0.238364762	-5.46109896	4.73E-08	1.35E-07	107.681036	113.5079977	206.2261063	310.758212	168.4190752	120.3697434	221.1974944	205.8439763	32.21183051	172.3051905	395.7598409	743.6669582	1145.856337	186.4003517	182.0894172	721.1182653	194.8746857	582.6093172	34.59615992	85.99634661	202.9179039	290.1427904	342.4055341	132.1895504	145.768627	327.7843024	104.1309689	502.6391802	81.44129331	680.3866741	81.04602292	163.367986	49.6855629	156.1662251	191.2629969	47.60503171	358.1731894	151.7269373	95.6693789	314.416314	194.330621	184.9883803	168.4861925
ANK3	4623.396184	-0.700389209	0.213074487	-3.287062753	0.001012383	0.00182146	1008.742555	1779.427044	4462.381917	1851.964049	2860.811888	3023.108164	1670.041083	2075.175046	1830.292729	1291.570991	1893.327511	1652.150186	1402.262701	1211.23964	3230.895471	1969.321333	1793.581226	1814.021123	2377.357859	1328.336425	1617.658032	1466.728327	1829.461553	1760.05828	3066.783824	2760.760796	1788.729081	824.0783244	4740.400358	1272.623443	3925.691936	2190.771528	1657.195299	880.5723276	1181.294215	4849.982999	2251.032836	5162.081823	1627.973931	797.3961094	1992.070823	2592.727768	3142.979171
ANKAR	167.1948561	-1.212372336	0.152473556	-7.951361316	1.84E-15	1.00E-14	79.22646175	99.50867801	108.8171795	96.32536479	105.2137472	114.0676626	214.7459008	131.5393215	79.29065973	130.6647695	111.8902168	59.14777416	95.2366493	92.11223607	111.5416849	104.707082	92.43199991	107.2219964	80.47367632	95.72212391	101.896275	89.96310546	99.62087795	101.9910755	111.9126878	150.774137	43.02932598	58.31725295	64.63594707	111.0035841	122.5770695	146.2792846	103.6125763	84.35255954	118.9263506	106.2297467	134.6635573	119.3619763	86.10244101	124.1515461	123.731107	113.6907754	132.0746382
ANKDD1A	314.4656784	-1.303958508	0.112658121	-11.57447409	5.55E-31	1.00E-29	155.1053265	121.8319176	105.3069479	185.3900237	132.1916311	181.4999273	241.4739314	127.8575593	71.85716038	136.4082758	200.4699718	752.9711025	228.3955843	142.1574667	99.46594692	156.1732748	129.8052273	360.5066104	91.75503282	90.60329375	112.3920287	192.1724975	207.8183878	107.6889009	84.63984794	116.2355682	83.90718566	199.9448672	103.4175153	369.5766387	154.8341931	164.7350821	73.31650136	89.48210708	130.5737767	70.96676023	170.9191304	129.4598441	132.8741374	174.1149732	212.5263721	144.5221721	167.8241643
ANKDD1B	31.47048429	-1.341931115	0.194251702	-6.908207758	4.91E-12	2.00E-11	23.43317883	6.432119872	14.04092639	29.52687061	13.87434029	36.55206869	61.75096719	38.1564444	13.21510995	25.12784029	15.02229763	67.12275494	3.016545453	83.4087177	12.39352054	9.46504696	22.69088806	48.68753919	7.520904329	13.82084142	5.685199895	18.36942991	17.81300467	28.48912723	3.761771019	9.963048704	13.76938431	47.90345778	7.756313649	73.7847353	12.49963538	15.03805729	4.847371991	54.14522403	7.969291537	7.934171951	23.1079477	4.919474075	20.72836543	7.570216228	14.55660083	14.93395779	14.89563588
ANKEF1	431.9670515	0.230562978	0.116094342	1.985996685	0.047033692	0.06615862	220.3834675	279.6080344	523.0245079	255.0928002	328.7447852	336.5311152	193.5478076	241.9921868	265.9540878	242.6631433	176.1234894	251.2118947	201.2466752	217.5879592	362.9077041	235.4430431	288.9751333	161.9270966	450.5021693	224.2047608	294.7557484	261.4111179	263.8963654	248.994972	391.6944074	272.3233312	256.0244896	169.3977348	112.4665479	178.911659	329.8290883	297.3434055	272.6646745	285.544813	319.3846839	362.3271858	305.5826877	276.526227	246.0829024	179.6664651	302.7772972	319.3940004	393.2447873
ANKFN1	11.97167138	-0.615972335	0.293180492	-2.101000411	0.03564093	0.051133713	15.62211922	9.080639819	1.755115798	4.356423533	2.312390048	5.671872727	9.216562266	1.673528263	0.825944372	3.58969147	7.770153945	20.60203369	7.756831165	15.95645034	13.34686828	20.70479022	9.676996381	142.2332605	26.32316515	11.26142634	25.36473799	35.32582675	10.55585462	9.686303259	4.231992397	2.324711364	2.581759559	6.942530113	6.463594707	9.14147163	4.435354488	0.683548059	7.271057986	4.559597813	9.195336389	4.848660637	1.992064457	8.026510334	1.062993099	9.588940555	4.366980248	4.335665164	9.930423922
ANKFY1	1705.839068	-0.019102649	0.078606798	-0.243015226	0.807993602	0.832936725	893.8083924	1906.934362	1942.035631	1477.795672	1669.160217	1690.218073	711.518607	1861.967545	1072.901739	1382.749154	1267.053103	1375.019604	1267.81096	1377.331782	2165.370487	1459.983494	1790.911709	2346.301748	928.0795942	995.1005823	1744.919045	1939.623394	1510.146951	1412.490928	1924.145876	1885.340916	2241.39759	856.0139629	414.9627802	1174.026142	1152.385739	833.2450835	977.3513776	1024.199659	1287.347094	1953.128662	2023.937488	2123.400363	1024.193851	934.1646825	1016.778568	1396.565923	1903.331252
ANKH	5572.993186	0.389956793	0.138633673	2.812857681	0.004910338	0.008055787	6819.055039	6761.293065	4823.935772	8610.22909	3049.657076	7725.720863	4223.950487	9451.752924	8534.483197	8429.313509	7777.924099	7744.370924	4421.824699	8815.213521	13942.07505	8122.193423	9635.618879	6181.676324	12767.48719	4445.70399	8703.603716	8610.081506	4921.667215	7216.295928	5383.56455	4796.875849	6079.183175	3788.538683	6586.403007	5013.444227	5867.570774	4268.757626	5835.024034	18118.13186	9327.13621	15163.96575	9470.274428	14507.01121	8614.496073	5640.315771	7813.255494	5941.306496	8056.883942
ANKHD1	216.4856293	-0.864475337	0.127693078	-6.769946734	1.29E-11	5.07E-11	166.2639831	116.1565177	150.0624008	110.3627295	144.1389797	182.1301354	247.925525	162.3322415	90.85388094	134.9723993	110.336186	95.69976942	93.94384411	149.4103987	152.85342	177.4696305	123.7988158	234.6848799	133.1200066	97.76965597	212.5390114	141.774318	125.3507736	105.4097708	121.3171154	178.6706734	126.0759251	77.75633726	180.9806518	109.0446973	173.3820391	157.2160535	170.2639412	103.7308502	161.224898	231.8541359	176.098498	182.7972999	111.0827788	133.2358056	159.3947791	143.0769504	204.2357187
ANKHD1-EIF4EBP3	192.4439149	-0.256629141	0.10355249	-2.478251758	0.013202795	0.020283512	343.6866228	325.3895935	94.77625311	197.0071531	221.9894447	194.734297	288.4783989	202.8316255	351.8523025	257.0219092	182.3396126	311.0242506	171.5121558	230.6432368	150.628942	160.9057983	181.5271045	148.7978726	236.1563959	385.4479107	139.943382	172.8610456	196.6027922	209.1101939	136.8344208	188.3016205	134.6817903	213.1356745	374.888493	171.0761119	180.2366778	233.089888	224.1909546	247.3581814	205.9755351	331.0312853	141.8349893	140.5933907	364.6066329	182.6945516	140.471198	182.0979369	201.9186197
ANKIB1	1886.452958	-0.691131152	0.105669201	-6.540516472	6.13E-11	2.28E-10	329.1803692	1193.347416	2183.364053	882.9018361	1221.327344	1198.025562	814.7441044	1120.929231	713.6159375	1014.446809	883.2074984	1006.176742	1049.757818	832.6365906	1333.415697	1053.57804	939.336028	1405.374024	1905.797157	830.2742512	1231.501762	1086.622431	1066.801057	866.0694678	1563.015859	1666.153845	1133.392446	439.4621561	261.1292262	1038.862954	1330.606347	807.2702573	1131.255438	988.292826	1074.628313	1897.148671	1305.599045	1278.286501	848.7999894	926.5944663	1512.430826	1138.834716	1491.218659
ANKK1	48.40269778	-0.035838944	0.212413901	-0.168722217	0.866015143	0.883522347	155.6632594	55.99727888	37.73498967	38.72376474	31.602664	23.94790707	141.0134027	55.89584398	185.0115394	129.2288929	33.15265683	23.92494236	7.756831165	105.1675136	34.00273585	18.93009392	82.421314	71.66368127	194.7914221	54.25959965	20.9915073	78.18782987	34.3065275	56.40847192	21.63018336	26.56812988	25.38730233	22.91034937	96.95392061	21.54775456	70.96567181	65.62061363	24.23685995	50.72552567	9.808358814	43.1971584	33.06826998	13.46382379	521.398115	52.48683251	125.1867671	37.09402418	42.36980873
ANKLE1	82.37546863	-2.54019222	0.164928334	-15.40179392	1.59E-53	1.16E-51	15.06418639	24.21503952	21.93894748	9.680941185	6.937170145	8.192705051	25.80637435	13.05352045	9.911332466	9.333197821	15.54030789	3.32290866	6.033090906	11.60469116	6.037868982	5.324088915	11.34544403	23.52319309	31.58779818	19.96343761	10.93307672	27.78965038	13.19481827	14.81434616	6.583099284	14.28036981	4.302932598	8.331036135	5.170875766	24.81256585	22.17677244	12.30386506	12.11842998	13.10884371	7.969291537	27.76960183	13.14762542	9.838948151	41.9882274	21.70128652	21.1070712	9.634811476	14.89563588
ANKLE2	2027.30496	-0.598524064	0.062093382	-9.639095847	5.47E-22	4.94E-21	2088.34258	1516.46685	1314.581733	1568.796519	1370.091104	2038.092933	1494.9264	1490.109565	1744.394514	1518.439492	1413.131997	1406.919527	1397.09148	1099.544487	1981.374374	1704.891584	1595.369645	2002.206668	1242.453395	1514.14996	1771.595752	1553.394355	1292.43245	1580.576779	1195.302741	1500.767236	1562.394826	1419.747408	1608.142363	1359.467424	1703.579338	1532.514748	1698.397961	1382.698037	1735.466488	1708.932481	1460.58166	1424.058285	1606.182572	1523.127505	1138.326185	1436.06865	1384.963123
ANKMY1	371.9601712	-0.064206793	0.09658273	-0.664785439	0.506187737	0.56336108	683.4677158	352.631513	250.1040013	274.4546826	360.7328476	239.4790707	438.7083639	329.3503622	389.0197993	412.0965807	404.5660154	196.051611	202.9704155	361.9213055	299.3511885	286.3176705	395.0884039	449.6759237	315.8779818	352.1755147	240.0903648	398.9463368	327.2314931	316.2293123	333.857178	299.2235627	220.310149	397.8069755	736.8497966	482.5391096	386.6822686	392.3565857	282.9653399	311.1925507	255.6303516	282.1038916	243.0318637	282.9992192	451.2405705	241.2375571	387.205582	294.3434906	331.676159
ANKMY2	482.3764052	-0.422364236	0.090943383	-4.644254749	3.41E-06	8.06E-06	467.5477109	477.8686705	516.8816026	417.2485651	428.1775573	307.5415434	362.2108971	479.9679058	275.0394759	416.4042105	399.903923	569.5465444	720.0924931	345.9648552	387.05918	486.2667876	475.8412703	640.0496724	425.683185	502.1572383	413.7076231	552.9669414	378.6912844	470.6403819	379.938873	606.7496661	243.1156918	566.5104572	230.1039716	511.269449	463.292937	405.3439988	255.6988725	477.0479212	300.3809887	423.1558374	452.9954575	494.5366044	317.8349366	428.9789196	553.8786615	470.1788	525.3194255
ANKRA2	620.5176497	-0.239239133	0.09619478	-2.487028237	0.012881517	0.019819828	293.4726682	503.5971499	568.6575187	613.7716711	638.2196534	569.7081051	777.8778553	766.1412388	346.0706919	567.1712522	477.0874522	415.3635826	450.3271426	482.3199763	573.2797707	486.858353	556.9278262	547.0510021	545.2655639	353.1992807	509.0440521	545.901776	498.7641306	569.7825446	859.0944566	995.9727687	740.5347001	585.9495415	100.8320774	483.1920718	597.9664278	642.5351752	279.9357325	510.6749551	746.0482923	294.8867242	705.9876435	703.7437125	582.5202182	558.1772765	477.4565071	680.2176902	719.9557343
ANKRD1	10.71377426	-0.405436337	0.315179638	-1.286365892	0.198315396	0.246759794	3.347596975	2.648519947	1.755115798	0.484047059	0.385398341	145.5780667	11.98153095	0	0.825944372	2.871753176	3.108061578	87.72478864	686.9104931	2.175879592	9.53347734	4856.160656	4.004274364	6.017561023	0.752090433	5.118830156	29.30064561	31.08672754	12.53507736	1.709347634	1.88088551	2.988914611	0	1.388506023	5.170875766	3.917773556	20.16070222	3.417740293	14.54211597	1.139899453	64.98037715	8.815746613	0.398412891	14.24058285	5.846462044	0.504681082	39.30282223	0	22.83997502
[truncated: 21,702 more rows]
[truncated: 258 more columns]
