# Supplementary material for: GIPC2 interacts with Fzd7 to promote prostate cancer metastasis by activating WNT signaling
Source: Oncogene. 2022 Mar 28;41(18):2609–23. doi: 10.1038/s41388-022-02255-4 (PMC9054671; doi:10.1038/s41388-022-02255-4)
Supplement: Supplementary file 11 — Supplementary Table S4 [file 41388_2022_2255_MOESM11_ESM.xlsx]

## Sheet: sheet1
Table S4 Different expession Gene list
Probe Set ID	Gene Symbol	rwpe1-vector1	rwpe1-GIPC2	Fold Change	style	Gene Description	Accession	Database Source	Biotype	Cytoband	Chromosome	Strand	Start	Stop	GO Biological Process ID	GO Biological Process Term	GO Biological Process Evidence	GO Cellular Component ID	GO Cellular Component Term	GO Cellular Component Evidence	GO Molecular Function ID	GO Molecular Function Term	GO Molecular Function Evidence	Pathway Source	Pathway Name	Protein Domains - Source	Protein Domains - Accession or domain name	Protein Domains - Description	category	Up Stream Gene in 10000bp	Same Strand Gene with Overlap	Down Stream Gene in 10000bp	Complementary Strand Gene with Overlap
TC01000099.hg.1	VAMP3	10.0135	10.3985	1.30586	up	Homo sapiens vesicle-associated membrane protein 3 (VAMP3), mRNA.	NM_004781	RefSeq	coding	1p36.23 // 1p36.23 // 1p36.23 // 1p36.23 // 1p36.23 // 1p36.23 // --- // --- // ---	chr1	+	7831329	7841492	GO:0001921 // GO:0006461 // GO:0006887 // GO:0006904 // GO:0006944 // GO:0016192 // GO:0017156 // GO:0034446 // GO:0042147 // GO:0043001 // GO:0001921 // GO:0006461 // GO:0006810 // GO:0015031 // GO:0016192 // GO:0034446 // GO:0061025 // GO:0001921 // GO:0006461 // GO:0006887 // GO:0006904 // GO:0006944 // GO:0016192 // GO:0017156 // GO:0034446 // GO:0042147 // GO:0043001 // GO:0001921 // GO:0016…	positive regulation of receptor recycling // protein complex assembly // exocytosis // vesicle docking involved in exocytosis // cellular membrane fusion // vesicle-mediated transport // calcium ion-dependent exocytosis // substrate adhesion-dependent cell spreading // retrograde transport, endosome to Golgi // Golgi to plasma membrane protein transport // positive regulation of receptor recyclin…	inferred from sequence or structural similarity // inferred from electronic annotation // traceable author statement // traceable author statement // traceable author statement // inferred from sequence or structural similarity // inferred from electronic annotation // inferred from sequence or structural similarity // inferred from direct assay // inferred from electronic annotation // inferred …	GO:0005886 // GO:0016021 // GO:0016324 // GO:0030054 // GO:0030136 // GO:0030141 // GO:0030665 // GO:0031201 // GO:0043005 // GO:0045202 // GO:0055037 // GO:0005886 // GO:0016020 // GO:0016021 // GO:0031410 // GO:0043229 // GO:0043231 // GO:0055037 // GO:0005886 // GO:0016021 // GO:0016324 // GO:0030054 // GO:0030136 // GO:0030141 // GO:0030665 // GO:0031201 // GO:0043005 // GO:0045202 // GO:0055…	plasma membrane // integral to membrane // apical plasma membrane // cell junction // clathrin-coated vesicle // secretory granule // clathrin-coated vesicle membrane // SNARE complex // neuron projection // synapse // recycling endosome // plasma membrane // membrane // integral to membrane // cytoplasmic vesicle // intracellular organelle // intracellular membrane-bounded organelle // recycling…	inferred from sequence or structural similarity // inferred from electronic annotation // inferred from electronic annotation // inferred from electronic annotation // inferred from direct assay // inferred from electronic annotation // inferred from electronic annotation // inferred from electronic annotation // inferred from electronic annotation // inferred from electronic annotation // inferr…	GO:0005515 // GO:0017075 // GO:0000149 // GO:0005515 // GO:0017075 // GO:0000149 // GO:0005515 // GO:0005515 // GO:0017075 // GO:0000149 // GO:0005515 // GO:0017075 // GO:0000149 // GO:0005515 // GO:0017075 // GO:0000149 // GO:0005515 // GO:0017075 // GO:0000149 // GO:0000149 // GO:0005515 // GO:0017075	protein binding // syntaxin-1 binding // SNARE binding // protein binding // syntaxin-1 binding // SNARE binding // protein binding // protein binding // syntaxin-1 binding // SNARE binding // protein binding // syntaxin-1 binding // SNARE binding // protein binding // syntaxin-1 binding // SNARE binding // protein binding // syntaxin-1 binding // SNARE binding // SNARE binding // protein binding…	inferred from physical interaction // inferred from electronic annotation // inferred from electronic annotation // inferred from physical interaction // inferred from electronic annotation // inferred from electronic annotation // inferred from electronic annotation // inferred from physical interaction // inferred from electronic annotation // inferred from electronic annotation // inferred fro…	---	---	Pfam // Pfam	IPR001388 // IPR001388	Synaptobrevin // Synaptobrevin	main
TC01000129.hg.1	PGD	9.71651	10.1559	1.35605	up	Homo sapiens phosphogluconate dehydrogenase (PGD), mRNA.	NM_002631	RefSeq	coding	1p36.22 // 1p36.22 // 1p36.22 // 1p36.22 // 1p36.22 // 1p36.22 // 1p36.22 // --- // --- // --- // --- // --- // --- // --- // --- // --- // ---	chr1	+	10458649	10480233	GO:0005975 // GO:0006098 // GO:0006098 // GO:0009051 // GO:0019322 // GO:0019521 // GO:0044281 // GO:0055114 // GO:0006098 // GO:0055114 // GO:0005975 // GO:0006098 // GO:0006098 // GO:0009051 // GO:0019322 // GO:0019521 // GO:0044281 // GO:0055114 // GO:0006098 // GO:0055114 // GO:0005975 // GO:0006098 // GO:0006098 // GO:0009051 // GO:0019322 // GO:0019521 // GO:0044281 // GO:0055114 // GO:0006…	carbohydrate metabolic process // pentose-phosphate shunt // pentose-phosphate shunt // pentose-phosphate shunt, oxidative branch // pentose biosynthetic process // D-gluconate metabolic process // small molecule metabolic process // oxidation-reduction process // pentose-phosphate shunt // oxidation-reduction process // carbohydrate metabolic process // pentose-phosphate shunt // pentose-phospha…	traceable author statement // inferred from sequence or structural similarity // traceable author statement // inferred from direct assay // inferred from electronic annotation // inferred from electronic annotation // traceable author statement // inferred from direct assay // inferred from electronic annotation // inferred from electronic annotation // traceable author statement // inferred fro…	GO:0005829 // GO:0005737 // GO:0005829 // GO:0005737 // GO:0005829 // GO:0005737 // GO:0005829 // GO:0005737 // GO:0005829 // GO:0005737 // GO:0005829 // GO:0005829 // GO:0005737 // GO:0005829 // GO:0005737	cytosol // cytoplasm // cytosol // cytoplasm // cytosol // cytoplasm // cytosol // cytoplasm // cytosol // cytoplasm // cytosol // cytosol // cytoplasm // cytosol // cytoplasm	traceable author statement // inferred from electronic annotation // traceable author statement // inferred from electronic annotation // traceable author statement // inferred from electronic annotation // traceable author statement // inferred from electronic annotation // traceable author statement // inferred from electronic annotation // traceable author statement // traceable author stateme…	GO:0004616 // GO:0004616 // GO:0050661 // GO:0004616 // GO:0004616 // GO:0016491 // GO:0016616 // GO:0050662 // GO:0004616 // GO:0004616 // GO:0050661 // GO:0000166 // GO:0004616 // GO:0004616 // GO:0016491 // GO:0016616 // GO:0050662 // GO:0004616 // GO:0004616 // GO:0050661 // GO:0000166 // GO:0004616 // GO:0016491 // GO:0016616 // GO:0050662 // GO:0004616 // GO:0004616 // GO:0004616 // GO:0050…	phosphogluconate dehydrogenase (decarboxylating) activity // phosphogluconate dehydrogenase (decarboxylating) activity // NADP binding // phosphogluconate dehydrogenase (decarboxylating) activity // phosphogluconate dehydrogenase (decarboxylating) activity // oxidoreductase activity // oxidoreductase activity, acting on the CH-OH group of donors, NAD or NADP as acceptor // coenzyme binding // pho…	not recorded // inferred from sequence or structural similarity // inferred from electronic annotation // --- // inferred from electronic annotation // inferred from electronic annotation // inferred from electronic annotation // inferred from electronic annotation // not recorded // inferred from sequence or structural similarity // inferred from electronic annotation // inferred from electronic…	GenMAPP // GenMAPP // GenMAPP // GenMAPP // GenMAPP // GenMAPP	Pentose_Phosphate_Pathway // Pentose_Phosphate_Pathway // Pentose_Phosphate_Pathway // Pentose_Phosphate_Pathway // Pentose_Phosphate_Pathway // Pentose_Phosphate_Pathway	Pfam // Pfam // Pfam // Pfam // Pfam // Pfam // Pfam // Pfam // Pfam // Pfam	IPR006114 // IPR006115 // IPR006114 // IPR006115 // IPR006114 // IPR006115 // IPR006114 // IPR006115 // IPR006114 // IPR006115	6-phosphogluconate dehydrogenase, C-terminal // 6-phosphogluconate dehydrogenase, NADP-binding // 6-phosphogluconate dehydrogenase, C-terminal // 6-phosphogluconate dehydrogenase, NADP-binding // 6-phosphogluconate dehydrogenase, C-terminal // 6-phosphogluconate dehydrogenase, NADP-binding // 6-phosphogluconate dehydrogenase, C-terminal // 6-phosphogluconate dehydrogenase, NADP-binding // 6-phosp…	main
TC01000147.hg.1	AGTRAP	7.78774	7.39471	0.761528	down	Homo sapiens angiotensin II receptor-associated protein (AGTRAP), transcript variant 2, mRNA.	NM_001040194	RefSeq	coding	1p36.22 // 1p36.22 // 1p36.22 // 1p36.22 // 1p36.22 // 1p36.22 // 1p36.22 // 1p36.22 // 1p36.22 // 1p36.22 // 1p36.22 // 1p36.22 // 1p36.22 // 1p36.22 // --- // --- // --- // --- // --- // --- // --- // --- // --- // --- // --- // --- // --- // ---	chr1	+	11796141	11814859	GO:0001666 // GO:0008217 // GO:0001666 // GO:0008217 // GO:0001666 // GO:0008217 // GO:0001666 // GO:0008217 // GO:0001666 // GO:0008217 // GO:0001666 // GO:0008217 // GO:0001666 // GO:0008217 // GO:0001666 // GO:0008217 // GO:0001666 // GO:0008217 // GO:0001666 // GO:0008217 // GO:0001666 // GO:0008217 // GO:0001666 // GO:0008217 // GO:0001666 // GO:0008217 // GO:0001666 // GO:0008217 // GO:0001…	response to hypoxia // regulation of blood pressure // response to hypoxia // regulation of blood pressure // response to hypoxia // regulation of blood pressure // response to hypoxia // regulation of blood pressure // response to hypoxia // regulation of blood pressure // response to hypoxia // regulation of blood pressure // response to hypoxia // regulation of blood pressure // response to hy…	inferred from electronic annotation // inferred from electronic annotation // inferred from electronic annotation // inferred from electronic annotation // inferred from electronic annotation // inferred from electronic annotation // inferred from electronic annotation // inferred from electronic annotation // inferred from electronic annotation // inferred from electronic annotation // inferred …	GO:0000139 // GO:0005789 // GO:0005886 // GO:0005938 // GO:0016021 // GO:0030659 // GO:0043231 // GO:0005783 // GO:0005794 // GO:0016020 // GO:0031410 // GO:0000139 // GO:0005789 // GO:0005886 // GO:0005938 // GO:0016021 // GO:0030659 // GO:0043231 // GO:0005783 // GO:0005794 // GO:0016020 // GO:0031410 // GO:0000139 // GO:0005789 // GO:0005886 // GO:0005938 // GO:0016021 // GO:0030659 // GO:0043…	Golgi membrane // endoplasmic reticulum membrane // plasma membrane // cell cortex // integral to membrane // cytoplasmic vesicle membrane // intracellular membrane-bounded organelle // endoplasmic reticulum // Golgi apparatus // membrane // cytoplasmic vesicle // Golgi membrane // endoplasmic reticulum membrane // plasma membrane // cell cortex // integral to membrane // cytoplasmic vesicle memb…	inferred from electronic annotation // inferred from electronic annotation // inferred from electronic annotation // inferred from electronic annotation // inferred from electronic annotation // inferred from electronic annotation // inferred from direct assay // inferred from electronic annotation // inferred from electronic annotation // inferred from electronic annotation // inferred from elec…	GO:0004945 // GO:0005515 // GO:0004945 // GO:0005515 // GO:0004945 // GO:0005515 // GO:0004945 // GO:0005515 // GO:0004945 // GO:0005515 // GO:0004945 // GO:0005515 // GO:0004945 // GO:0005515 // GO:0005515 // GO:0004945 // GO:0005515 // GO:0004945 // GO:0005515 // GO:0004945 // GO:0005515 // GO:0004945 // GO:0005515 // GO:0004945 // GO:0005515 // GO:0004945 // GO:0005515 // GO:0004945 // GO:0005…	angiotensin type II receptor activity // protein binding // angiotensin type II receptor activity // protein binding // angiotensin type II receptor activity // protein binding // angiotensin type II receptor activity // protein binding // angiotensin type II receptor activity // protein binding // angiotensin type II receptor activity // protein binding // angiotensin type II receptor activity /…	inferred from electronic annotation // inferred from physical interaction // inferred from electronic annotation // inferred from physical interaction // inferred from electronic annotation // inferred from physical interaction // inferred from electronic annotation // inferred from physical interaction // inferred from electronic annotation // inferred from physical interaction // inferred from …	---	---	Pfam // Pfam // Pfam	IPR009436 // IPR009436 // IPR009436	Angiotensin II, type I receptor-associated // Angiotensin II, type I receptor-associated // Angiotensin II, type I receptor-associated	main			TCONS_00000038-XLOC_000054 9603bp
TC01000155.hg.1	TNFRSF1B	5.52267	4.99954	0.69586	down	Homo sapiens tumor necrosis factor receptor superfamily, member 1B (TNFRSF1B), mRNA.	NM_001066	RefSeq	coding	1p36.22 // --- // 1p36.22 // 1p36.22 // 1p36.22 // 1p36.22 // 1p36.22 // 1p36.22 // --- // --- // ---	chr1	+	12227060	12269285	GO:0006915 // GO:0006954 // GO:0006955 // GO:0050728 // GO:0050779 // GO:0051044 // GO:0071222 // GO:0071363 // GO:0007166 // GO:0008219 // GO:0032496 // GO:0033209 // GO:0006915 // GO:0006954 // GO:0006955 // GO:0050728 // GO:0050779 // GO:0051044 // GO:0071222 // GO:0071363 // GO:0007166 // GO:0008219 // GO:0032496 // GO:0033209 // GO:0006915 // GO:0006954 // GO:0033209 // GO:0050728 // GO:0050…	apoptotic process // inflammatory response // immune response // negative regulation of inflammatory response // RNA destabilization // positive regulation of membrane protein ectodomain proteolysis // cellular response to lipopolysaccharide // cellular response to growth factor stimulus // cell surface receptor signaling pathway // cell death // response to lipopolysaccharide // tumor necrosis f…	inferred from electronic annotation // inferred from electronic annotation // inferred from electronic annotation // inferred from electronic annotation // inferred from electronic annotation // inferred from mutant phenotype // inferred from mutant phenotype // inferred from electronic annotation // inferred from electronic annotation // inferred from electronic annotation // inferred from elect…	GO:0005576 // GO:0005634 // GO:0005886 // GO:0016021 // GO:0043025 // GO:0043196 // GO:0045121 // GO:0048471 // GO:0016020 // GO:0030424 // GO:0045121 // GO:0005576 // GO:0005634 // GO:0005886 // GO:0016021 // GO:0043025 // GO:0043196 // GO:0045121 // GO:0048471 // GO:0016020 // GO:0030424 // GO:0045121 // GO:0005576 // GO:0005886 // GO:0016021 // GO:0045121 // GO:0005576 // GO:0005634 // GO:0005…	extracellular region // nucleus // plasma membrane // integral to membrane // neuronal cell body // varicosity // membrane raft // perinuclear region of cytoplasm // membrane // axon // membrane raft // extracellular region // nucleus // plasma membrane // integral to membrane // neuronal cell body // varicosity // membrane raft // perinuclear region of cytoplasm // membrane // axon // membrane r…	inferred from electronic annotation // inferred from electronic annotation // inferred from electronic annotation // inferred from electronic annotation // inferred from electronic annotation // inferred from electronic annotation // inferred from direct assay // inferred from electronic annotation // inferred from electronic annotation // inferred from electronic annotation // inferred from elec…	GO:0005031 // GO:0005515 // GO:0031625 // GO:0005031 // GO:0005031 // GO:0005515 // GO:0031625 // GO:0005515 // GO:0005031 // GO:0005031 // GO:0005515 // GO:0031625 // GO:0005488 // GO:0005031 // GO:0005515 // GO:0031625 // GO:0005031 // GO:0005031 // GO:0005515 // GO:0031625 // GO:0005515 // GO:0005031 // GO:0005031 // GO:0005515 // GO:0031625 // GO:0005031 // GO:0005515 // GO:0031625 // GO:0005…	tumor necrosis factor-activated receptor activity // protein binding // ubiquitin protein ligase binding // tumor necrosis factor-activated receptor activity // tumor necrosis factor-activated receptor activity // protein binding // ubiquitin protein ligase binding // protein binding // tumor necrosis factor-activated receptor activity // tumor necrosis factor-activated receptor activity // prote…	inferred from electronic annotation // inferred from physical interaction // inferred from physical interaction // traceable author statement // inferred from electronic annotation // inferred from physical interaction // inferred from physical interaction // inferred from electronic annotation // traceable author statement // inferred from electronic annotation // inferred from physical interact…	GenMAPP // GenMAPP // GenMAPP // GenMAPP // GenMAPP // GenMAPP // GenMAPP // GenMAPP // GenMAPP // GenMAPP // GenMAPP // GenMAPP // GenMAPP // GenMAPP // GenMAPP // GenMAPP // GenMAPP // GenMAPP // GenMAPP // GenMAPP	Apoptosis // Apoptosis_GenMAPP // Apoptosis_KEGG // Inflammatory_Response_Pathway // Apoptosis // Apoptosis_GenMAPP // Apoptosis_KEGG // Inflammatory_Response_Pathway // Apoptosis // Apoptosis_GenMAPP // Apoptosis_KEGG // Inflammatory_Response_Pathway // Apoptosis // Apoptosis_GenMAPP // Apoptosis_KEGG // Inflammatory_Response_Pathway // Apoptosis // Apoptosis_GenMAPP // Apoptosis_KEGG // Inflamm…	Pfam // Pfam // Pfam	IPR001368 // IPR001368 // IPR001368	TNFR/NGFR cysteine-rich region // TNFR/NGFR cysteine-rich region // TNFR/NGFR cysteine-rich region	main		n334414
TC01000272.hg.1	ALPL	5.0011	4.32095	0.624102	down	Homo sapiens alkaline phosphatase, liver/bone/kidney (ALPL), transcript variant 1, mRNA.	NM_000478	RefSeq	coding	1p36.12 // 1p36.12 // 1p36.12 // 1p36.12 // 1p36.12 // 1p36.12 // 1p36.12 // 1p36.12 // 1p36.12 // 1p36.12 // 1p36.12 // 1p36.12 // 1p36.12 // 1p36.12 // 1p36.12 // 1p36.12 // --- // --- // --- // --- // ---	chr1	+	21835858	21904905	GO:0001501 // GO:0001958 // GO:0003006 // GO:0032496 // GO:0033280 // GO:0046677 // GO:0051384 // GO:0071407 // GO:0071529 // GO:0008152 // GO:0016311 // GO:0031214 // GO:0001501 // GO:0001958 // GO:0003006 // GO:0032496 // GO:0033280 // GO:0046677 // GO:0051384 // GO:0071407 // GO:0071529 // GO:0008152 // GO:0016311 // GO:0031214 // GO:0001501 // GO:0001958 // GO:0003006 // GO:0032496 // GO:0033…	skeletal system development // endochondral ossification // developmental process involved in reproduction // response to lipopolysaccharide // response to vitamin D // response to antibiotic // response to glucocorticoid stimulus // cellular response to organic cyclic compound // cementum mineralization // metabolic process // dephosphorylation // biomineral tissue development // skeletal system…	traceable author statement // inferred from electronic annotation // inferred from electronic annotation // inferred from electronic annotation // inferred from expression pattern // inferred from electronic annotation // inferred from electronic annotation // inferred from electronic annotation // inferred from electronic annotation // inferred from electronic annotation // inferred from electro…	GO:0005615 // GO:0005886 // GO:0016021 // GO:0031225 // GO:0016020 // GO:0005615 // GO:0005886 // GO:0016021 // GO:0031225 // GO:0016020 // GO:0005615 // GO:0005886 // GO:0016021 // GO:0031225 // GO:0016020 // GO:0005615 // GO:0005886 // GO:0016021 // GO:0031225 // GO:0044420 // GO:0016020 // GO:0005615 // GO:0005886 // GO:0016021 // GO:0031225 // GO:0044420 // GO:0016020 // GO:0005615 // GO:0005…	extracellular space // plasma membrane // integral to membrane // anchored to membrane // membrane // extracellular space // plasma membrane // integral to membrane // anchored to membrane // membrane // extracellular space // plasma membrane // integral to membrane // anchored to membrane // membrane // extracellular space // plasma membrane // integral to membrane // anchored to membrane // ext…	inferred from electronic annotation // inferred from electronic annotation // inferred from electronic annotation // inferred from electronic annotation // inferred from electronic annotation // inferred from electronic annotation // inferred from electronic annotation // inferred from electronic annotation // inferred from electronic annotation // inferred from electronic annotation // inferred …	GO:0004035 // GO:0016462 // GO:0046872 // GO:0003824 // GO:0016462 // GO:0016787 // GO:0016791 // GO:0004035 // GO:0016462 // GO:0046872 // GO:0003824 // GO:0016462 // GO:0016787 // GO:0016791 // GO:0004035 // GO:0016462 // GO:0046872 // GO:0003824 // GO:0016462 // GO:0016787 // GO:0016791 // GO:0004035 // GO:0016462 // GO:0046872 // GO:0003824 // GO:0016462 // GO:0016791 // GO:0016787 // GO:0004…	alkaline phosphatase activity // pyrophosphatase activity // metal ion binding // catalytic activity // pyrophosphatase activity // hydrolase activity // phosphatase activity // alkaline phosphatase activity // pyrophosphatase activity // metal ion binding // catalytic activity // pyrophosphatase activity // hydrolase activity // phosphatase activity // alkaline phosphatase activity // pyrophosph…	inferred from electronic annotation // inferred from direct assay // inferred from electronic annotation // inferred from electronic annotation // inferred from electronic annotation // inferred from electronic annotation // inferred from electronic annotation // inferred from electronic annotation // inferred from direct assay // inferred from electronic annotation // inferred from electronic an…	---	---	Pfam // Pfam // Pfam // Pfam // Pfam // Pfam // Pfam	IPR001952 // IPR001952 // IPR001952 // IPR001952 // IPR001952 // IPR001952 // IPR001952	Alkaline phosphatase // Alkaline phosphatase // Alkaline phosphatase // Alkaline phosphatase // Alkaline phosphatase // Alkaline phosphatase // Alkaline phosphatase	main			ENST00000457706 8060bp;TCONS_00000166-XLOC_000087 8060bp
TC01000319.hg.1	TMEM50A	13.306	13.7049	1.31849	up	Homo sapiens transmembrane protein 50A (TMEM50A), mRNA.	NM_014313	RefSeq	coding	1p36.11 // 1p36.11 // 1p36.11 // 1p36.11 // 1p36.11 // --- // --- // --- // --- // --- // ---	chr1	+	25664408	25688852	---	---	---	GO:0005783 // GO:0016021 // GO:0005737 // GO:0016020 // GO:0005783 // GO:0016021 // GO:0005737 // GO:0016020 // GO:0005783 // GO:0016021 // GO:0005737 // GO:0016020 // GO:0005783 // GO:0016021 // GO:0005737 // GO:0016020 // GO:0005783 // GO:0016021 // GO:0005737 // GO:0016020 // GO:0016021 // GO:0016020 // GO:0005783 // GO:0005737	endoplasmic reticulum // integral to membrane // cytoplasm // membrane // endoplasmic reticulum // integral to membrane // cytoplasm // membrane // endoplasmic reticulum // integral to membrane // cytoplasm // membrane // endoplasmic reticulum // integral to membrane // cytoplasm // membrane // endoplasmic reticulum // integral to membrane // cytoplasm // membrane // integral to membrane // membr…	inferred from direct assay // inferred from electronic annotation // inferred from electronic annotation // inferred from electronic annotation // inferred from direct assay // inferred from electronic annotation // inferred from electronic annotation // inferred from electronic annotation // inferred from direct assay // inferred from electronic annotation // inferred from electronic annotation …	---	---	---	---	---	Pfam	IPR007919	Uncharacterised protein family UPF0220	main	n335193 8996bp	ENST00000516706		ENST00000459565
TC01000342.hg.1	CD52	5.29424	4.53609	0.591252	down	Homo sapiens CD52 molecule (CD52), mRNA.	NM_001803	RefSeq	coding	1p36 // 1p36 // 1p36 // 1p36 // --- // --- // ---	chr1	+	26644411	26647014	GO:0007204 // GO:0045730 // GO:0007204 // GO:0045730 // GO:0007204 // GO:0045730 // GO:0007204 // GO:0045730 // GO:0007204 // GO:0045730	elevation of cytosolic calcium ion concentration // respiratory burst // elevation of cytosolic calcium ion concentration // respiratory burst // elevation of cytosolic calcium ion concentration // respiratory burst // elevation of cytosolic calcium ion concentration // respiratory burst // elevation of cytosolic calcium ion concentration // respiratory burst	inferred from direct assay // non-traceable author statement // inferred from direct assay // non-traceable author statement // inferred from direct assay // non-traceable author statement // inferred from direct assay // non-traceable author statement // inferred from direct assay // non-traceable author statement	GO:0005887 // GO:0016020 // GO:0031225 // GO:0005886 // GO:0016020 // GO:0005887 // GO:0016020 // GO:0031225 // GO:0005886 // GO:0016020 // GO:0005887 // GO:0016020 // GO:0031225 // GO:0005886 // GO:0016020 // GO:0005887 // GO:0016020 // GO:0031225 // GO:0005886 // GO:0016020 // GO:0005886 // GO:0016020 // GO:0005887 // GO:0031225	integral to plasma membrane // membrane // anchored to membrane // plasma membrane // membrane // integral to plasma membrane // membrane // anchored to membrane // plasma membrane // membrane // integral to plasma membrane // membrane // anchored to membrane // plasma membrane // membrane // integral to plasma membrane // membrane // anchored to membrane // plasma membrane // membrane // plasma …	traceable author statement // traceable author statement // inferred from electronic annotation // inferred from electronic annotation // inferred from electronic annotation // traceable author statement // traceable author statement // inferred from electronic annotation // inferred from electronic annotation // inferred from electronic annotation // traceable author statement // traceable autho…	---	---	---	---	---	---	---	---	main
TC01000346.hg.1	HMGN2	12.1382	12.6856	1.4615	up	Homo sapiens high mobility group nucleosomal binding domain 2 (HMGN2), mRNA.	NM_005517	RefSeq	coding	1p36.1 // --- // 1p36.1 // --- // 1p36.1 // 1p36.1 // 1p36.1 // 1p36.1 // 1p36.1 // 1p36.1 // 1p36.1 // 1p36.1 // 1p36.1 // 1p36.1 // 1p36.1 // 1p36.1 // --- // --- // --- // --- // --- // --- // --- // --- // ---	chr1	+	26798902	26803133	GO:0006325 // GO:0006355 // GO:0006325 // GO:0006355 // GO:0006325 // GO:0006355 // GO:0006325 // GO:0006355 // GO:0006325 // GO:0006355 // GO:0006325 // GO:0006355 // GO:0006325 // GO:0006355 // GO:0006325 // GO:0006355 // GO:0006325 // GO:0006355 // GO:0006325 // GO:0006355 // GO:0006325 // GO:0006355 // GO:0006325 // GO:0006355 // GO:0006325 // GO:0006355 // GO:0006325 // GO:0006355 // GO:0006…	chromatin organization // regulation of transcription, DNA-dependent // chromatin organization // regulation of transcription, DNA-dependent // chromatin organization // regulation of transcription, DNA-dependent // chromatin organization // regulation of transcription, DNA-dependent // chromatin organization // regulation of transcription, DNA-dependent // chromatin organization // regulation of…	non-traceable author statement // non-traceable author statement // non-traceable author statement // non-traceable author statement // non-traceable author statement // non-traceable author statement // non-traceable author statement // non-traceable author statement // non-traceable author statement // non-traceable author statement // non-traceable author statement // non-traceable author stat…	GO:0000785 // GO:0005634 // GO:0005634 // GO:0005737 // GO:0005634 // GO:0000785 // GO:0005634 // GO:0005634 // GO:0005737 // GO:0005634 // GO:0000785 // GO:0005634 // GO:0005634 // GO:0005737 // GO:0005634 // GO:0000785 // GO:0005634 // GO:0005634 // GO:0005737 // GO:0005634 // GO:0000785 // GO:0005634 // GO:0005634 // GO:0005737 // GO:0005634 // GO:0000785 // GO:0005634 // GO:0005634 // GO:0005…	chromatin // nucleus // nucleus // cytoplasm // nucleus // chromatin // nucleus // nucleus // cytoplasm // nucleus // chromatin // nucleus // nucleus // cytoplasm // nucleus // chromatin // nucleus // nucleus // cytoplasm // nucleus // chromatin // nucleus // nucleus // cytoplasm // nucleus // chromatin // nucleus // nucleus // cytoplasm // nucleus // chromatin // nucleus // nucleus // cytoplasm …	inferred from electronic annotation // inferred from direct assay // non-traceable author statement // inferred from electronic annotation // inferred from electronic annotation // inferred from electronic annotation // inferred from direct assay // non-traceable author statement // inferred from electronic annotation // inferred from electronic annotation // inferred from electronic annotation /…	GO:0003677 // GO:0031492 // GO:0003677 // GO:0003677 // GO:0031492 // GO:0003677 // GO:0003677 // GO:0031492 // GO:0003677 // GO:0003677 // GO:0031492 // GO:0003677 // GO:0003677 // GO:0031492 // GO:0003677 // GO:0003677 // GO:0031492 // GO:0003677 // GO:0003677 // GO:0031492 // GO:0003677 // GO:0003677 // GO:0031492 // GO:0003677 // GO:0003677 // GO:0031492 // GO:0003677 // GO:0003677 // GO:0031…	DNA binding // nucleosomal DNA binding // DNA binding // DNA binding // nucleosomal DNA binding // DNA binding // DNA binding // nucleosomal DNA binding // DNA binding // DNA binding // nucleosomal DNA binding // DNA binding // DNA binding // nucleosomal DNA binding // DNA binding // DNA binding // nucleosomal DNA binding // DNA binding // DNA binding // nucleosomal DNA binding // DNA binding // …	non-traceable author statement // inferred from electronic annotation // inferred from electronic annotation // non-traceable author statement // inferred from electronic annotation // inferred from electronic annotation // non-traceable author statement // inferred from electronic annotation // inferred from electronic annotation // non-traceable author statement // inferred from electronic anno…	---	---	Pfam	IPR000079	High mobility group nucleosome-binding domain-containing family	main
TC01000352.hg.1	ZDHHC18	7.25044	6.71675	0.690783	down	Homo sapiens zinc finger, DHHC-type containing 18 (ZDHHC18), mRNA.	NM_032283	RefSeq	coding	1p36.11 // 1p36.11 // 1p36.11 // 1p36.11 // 1p36.11 // --- // ---	chr1	+	27153201	27183406	GO:0034613 // GO:0034613 // GO:0034613 // GO:0034613 // GO:0034613 // GO:0034613	cellular protein localization // cellular protein localization // cellular protein localization // cellular protein localization // cellular protein localization // cellular protein localization	inferred from electronic annotation // inferred from electronic annotation // inferred from electronic annotation // inferred from electronic annotation // inferred from electronic annotation // inferred from electronic annotation	GO:0016021 // GO:0016020 // GO:0016021 // GO:0016020 // GO:0016021 // GO:0016020 // GO:0016021 // GO:0016020 // GO:0016021 // GO:0016020 // GO:0016021 // GO:0016020	integral to membrane // membrane // integral to membrane // membrane // integral to membrane // membrane // integral to membrane // membrane // integral to membrane // membrane // integral to membrane // membrane	inferred from electronic annotation // inferred from electronic annotation // inferred from electronic annotation // inferred from electronic annotation // inferred from electronic annotation // inferred from electronic annotation // inferred from electronic annotation // inferred from electronic annotation // inferred from electronic annotation // inferred from electronic annotation // inferred …	GO:0008270 // GO:0016409 // GO:0016740 // GO:0016746 // GO:0046872 // GO:0008270 // GO:0016409 // GO:0016740 // GO:0046872 // GO:0016746 // GO:0008270 // GO:0016409 // GO:0016740 // GO:0016746 // GO:0046872 // GO:0008270 // GO:0016409 // GO:0016740 // GO:0016746 // GO:0046872 // GO:0008270 // GO:0016409 // GO:0016740 // GO:0016746 // GO:0046872 // GO:0046872 // GO:0008270 // GO:0016409 // GO:0016…	zinc ion binding // palmitoyltransferase activity // transferase activity // transferase activity, transferring acyl groups // metal ion binding // zinc ion binding // palmitoyltransferase activity // transferase activity // metal ion binding // transferase activity, transferring acyl groups // zinc ion binding // palmitoyltransferase activity // transferase activity // transferase activity, tran…	inferred from electronic annotation // inferred from electronic annotation // inferred from electronic annotation // inferred from electronic annotation // inferred from electronic annotation // inferred from electronic annotation // inferred from electronic annotation // inferred from electronic annotation // inferred from electronic annotation // inferred from electronic annotation // inferred …	---	---	Pfam // Pfam	IPR001594 // IPR001594	Zinc finger, DHHC-type, palmitoyltransferase // Zinc finger, DHHC-type, palmitoyltransferase	main
TC01000394.hg.1	EPB41	7.92301	6.94066	0.506156	down	Homo sapiens erythrocyte membrane protein band 4.1 (elliptocytosis 1, RH-linked) (EPB41), transcript variant 1, mRNA.	NM_001166005	RefSeq	coding	1p33-p32 // 1p33-p32 // 1p33-p32 // 1p33-p32 // 1p33-p32 // 1p33-p32 // 1p33-p32 // 1p33-p32 // 1p33-p32 // 1p33-p32 // 1p33-p32 // 1p33-p32 // 1p33-p32 // 1p33-p32 // 1p33-p32 // 1p33-p32 // 1p33-p32 // 1p33-p32 // 1p33-p32 // 1p33-p32 // --- // --- // --- // --- // --- // --- // --- // --- // --- // ---	chr1	+	29213603	29446558	GO:0008015 // GO:0030036 // GO:0030866 // GO:0032092 // GO:0032092 // GO:0008015 // GO:0030036 // GO:0030866 // GO:0032092 // GO:0032092 // GO:0008015 // GO:0030036 // GO:0030866 // GO:0032092 // GO:0032092 // GO:0008015 // GO:0030036 // GO:0030866 // GO:0032092 // GO:0032092 // GO:0008015 // GO:0030036 // GO:0030866 // GO:0032092 // GO:0032092 // GO:0008015 // GO:0030036 // GO:0030866 // GO:0032…	blood circulation // actin cytoskeleton organization // cortical actin cytoskeleton organization // positive regulation of protein binding // positive regulation of protein binding // blood circulation // actin cytoskeleton organization // cortical actin cytoskeleton organization // positive regulation of protein binding // positive regulation of protein binding // blood circulation // actin cyto…	traceable author statement // non-traceable author statement // inferred from electronic annotation // inferred from direct assay // inferred from electronic annotation // traceable author statement // non-traceable author statement // inferred from electronic annotation // inferred from direct assay // inferred from electronic annotation // traceable author statement // non-traceable author stat…	GO:0005634 // GO:0005794 // GO:0005886 // GO:0008091 // GO:0014731 // GO:0019898 // GO:0030863 // GO:0043231 // GO:0043234 // GO:0005634 // GO:0005737 // GO:0005856 // GO:0005886 // GO:0005938 // GO:0016020 // GO:0030863 // GO:0005634 // GO:0005794 // GO:0005886 // GO:0008091 // GO:0014731 // GO:0019898 // GO:0030863 // GO:0043231 // GO:0043234 // GO:0005634 // GO:0005737 // GO:0005856 // GO:0005…	nucleus // Golgi apparatus // plasma membrane // spectrin // spectrin-associated cytoskeleton // extrinsic to membrane // cortical cytoskeleton // intracellular membrane-bounded organelle // protein complex // nucleus // cytoplasm // cytoskeleton // plasma membrane // cell cortex // membrane // cortical cytoskeleton // nucleus // Golgi apparatus // plasma membrane // spectrin // spectrin-associat…	inferred from direct assay // inferred from direct assay // inferred from direct assay // traceable author statement // traceable author statement // inferred from electronic annotation // inferred from direct assay // inferred from direct assay // inferred from direct assay // inferred from electronic annotation // inferred from electronic annotation // inferred from electronic annotation // tra…	GO:0003779 // GO:0005200 // GO:0005515 // GO:0005516 // GO:0005545 // GO:0030507 // GO:0005198 // GO:0008092 // GO:0003779 // GO:0005200 // GO:0005515 // GO:0005516 // GO:0005545 // GO:0030507 // GO:0005198 // GO:0008092 // GO:0003779 // GO:0005200 // GO:0005515 // GO:0005516 // GO:0005545 // GO:0030507 // GO:0005198 // GO:0008092 // GO:0003779 // GO:0005200 // GO:0005515 // GO:0005516 // GO:0005…	actin binding // structural constituent of cytoskeleton // protein binding // calmodulin binding // 1-phosphatidylinositol binding // spectrin binding // structural molecule activity // cytoskeletal protein binding // actin binding // structural constituent of cytoskeleton // protein binding // calmodulin binding // 1-phosphatidylinositol binding // spectrin binding // structural molecule activit…	inferred from electronic annotation // traceable author statement // inferred from physical interaction // inferred from electronic annotation // inferred from direct assay // traceable author statement // inferred from electronic annotation // inferred from electronic annotation // inferred from electronic annotation // traceable author statement // inferred from physical interaction // inferred…	---	---	Pfam // Pfam // Pfam // Pfam // Pfam // Pfam // Pfam // Pfam // Pfam // Pfam // Pfam // Pfam // Pfam // Pfam // Pfam // Pfam // Pfam // Pfam // Pfam // Pfam // Pfam // Pfam // Pfam // Pfam // Pfam // Pfam // Pfam // Pfam // Pfam // Pfam // Pfam // Pfam // Pfam // Pfam // Pfam // Pfam // Pfam // Pfam // Pfam // Pfam // Pfam // Pfam // Pfam // Pfam // Pfam // Pfam // Pfam // Pfam // Pfam // Pfam //…	IPR007477 // IPR008379 // IPR014847 // IPR018979 // IPR018980 // IPR019748 // IPR007477 // IPR008379 // IPR014847 // IPR018980 // IPR019748 // IPR007477 // IPR008379 // IPR014847 // IPR018979 // IPR018980 // IPR019748 // IPR007477 // IPR008379 // IPR014847 // IPR018979 // IPR018980 // IPR019748 // IPR007477 // IPR008379 // IPR014847 // IPR018979 // IPR018980 // IPR019748 // IPR007477 // IPR008379…	SAB domain // Band 4.1, C-terminal // FERM adjacent (FA) // FERM, N-terminal // FERM, C-terminal PH-like domain // FERM central domain // SAB domain // Band 4.1, C-terminal // FERM adjacent (FA) // FERM, C-terminal PH-like domain // FERM central domain // SAB domain // Band 4.1, C-terminal // FERM adjacent (FA) // FERM, N-terminal // FERM, C-terminal PH-like domain // FERM central domain // SAB d…	main		ENST00000383977
TC01000462.hg.1	AGO4	7.69653	7.03265	0.631181	down	Homo sapiens argonaute RISC catalytic component 4 (AGO4), mRNA.	NM_017629	RefSeq	coding	1p34 // 1p34 // 1p34 // 1p34 // --- // --- // ---	chr1	+	36273773	36323491	GO:0006402 // GO:0007173 // GO:0007219 // GO:0008543 // GO:0010467 // GO:0035278 // GO:0045087 // GO:0048011 // GO:0048015 // GO:0006417 // GO:0031047 // GO:0038095 // GO:0006402 // GO:0007173 // GO:0007219 // GO:0008543 // GO:0010467 // GO:0035278 // GO:0045087 // GO:0048011 // GO:0048015 // GO:0006417 // GO:0031047 // GO:0038095 // GO:0006402 // GO:0007173 // GO:0007219 // GO:0008543 // GO:0010…	mRNA catabolic process // epidermal growth factor receptor signaling pathway // Notch signaling pathway // fibroblast growth factor receptor signaling pathway // gene expression // negative regulation of translation involved in gene silencing by miRNA // innate immune response // neurotrophin TRK receptor signaling pathway // phosphatidylinositol-mediated signaling // regulation of translation //…	inferred from direct assay // traceable author statement // traceable author statement // traceable author statement // traceable author statement // inferred from direct assay // traceable author statement // traceable author statement // traceable author statement // inferred from electronic annotation // inferred from electronic annotation // traceable author statement // inferred from direct …	GO:0000932 // GO:0005829 // GO:0035068 // GO:0005737 // GO:0030529 // GO:0000932 // GO:0005829 // GO:0035068 // GO:0005737 // GO:0030529 // GO:0000932 // GO:0005829 // GO:0035068 // GO:0005737 // GO:0030529 // GO:0000932 // GO:0005829 // GO:0035068 // GO:0005737 // GO:0030529 // GO:0000932 // GO:0030529 // GO:0005829 // GO:0005737 // GO:0035068	cytoplasmic mRNA processing body // cytosol // micro-ribonucleoprotein complex // cytoplasm // ribonucleoprotein complex // cytoplasmic mRNA processing body // cytosol // micro-ribonucleoprotein complex // cytoplasm // ribonucleoprotein complex // cytoplasmic mRNA processing body // cytosol // micro-ribonucleoprotein complex // cytoplasm // ribonucleoprotein complex // cytoplasmic mRNA processing…	inferred from electronic annotation // traceable author statement // inferred from electronic annotation // inferred from electronic annotation // inferred from electronic annotation // inferred from electronic annotation // traceable author statement // inferred from electronic annotation // inferred from electronic annotation // inferred from electronic annotation // inferred from electronic an…	GO:0003723 // GO:0005515 // GO:0003676 // GO:0003723 // GO:0005515 // GO:0003676 // GO:0003723 // GO:0005515 // GO:0003676 // GO:0003723 // GO:0005515 // GO:0003676 // GO:0005515 // GO:0003676 // GO:0003723	RNA binding // protein binding // nucleic acid binding // RNA binding // protein binding // nucleic acid binding // RNA binding // protein binding // nucleic acid binding // RNA binding // protein binding // nucleic acid binding // protein binding // nucleic acid binding // RNA binding	inferred from electronic annotation // inferred from physical interaction // inferred from electronic annotation // inferred from electronic annotation // inferred from physical interaction // inferred from electronic annotation // inferred from electronic annotation // inferred from physical interaction // inferred from electronic annotation // inferred from electronic annotation // inferred fro…	---	---	Pfam // Pfam // Pfam	IPR003100 // IPR003165 // IPR014811	Argonaute/Dicer protein, PAZ // Stem cell self-renewal protein Piwi // Domain of unknown function DUF1785	main		n337860
TC01000484.hg.1	UTP11L	6.83741	7.2457	1.32711	up	Homo sapiens UTP11-like, U3 small nucleolar ribonucleoprotein, (yeast) (UTP11L), mRNA.	NM_016037	RefSeq	coding	1p34.3 // 1p34.3 // 1p34.3 // 1p34.3 // 1p34.3 // --- // --- // --- // ---	chr1	+	38474930	38490497	GO:0006364 // GO:0006917 // GO:0007399 // GO:0048011 // GO:0097194 // GO:2001272 // GO:0006364 // GO:0006917 // GO:0007399 // GO:0048011 // GO:0097194 // GO:2001272 // GO:0006364 // GO:0006917 // GO:0007399 // GO:0048011 // GO:0097194 // GO:2001272 // GO:0006364 // GO:0006917 // GO:0007399 // GO:0048011 // GO:0097194 // GO:2001272 // GO:0006364 // GO:0006917 // GO:0007399 // GO:0048011 // GO:0097…	rRNA processing // induction of apoptosis // nervous system development // neurotrophin TRK receptor signaling pathway // execution phase of apoptosis // positive regulation of cysteine-type endopeptidase activity involved in execution phase of apoptosis // rRNA processing // induction of apoptosis // nervous system development // neurotrophin TRK receptor signaling pathway // execution phase of …	inferred from electronic annotation // inferred from mutant phenotype // inferred from mutant phenotype // inferred from mutant phenotype // inferred from mutant phenotype // inferred by curator // inferred from electronic annotation // inferred from mutant phenotype // inferred from mutant phenotype // inferred from mutant phenotype // inferred from mutant phenotype // inferred by curator // inf…	GO:0005615 // GO:0005634 // GO:0005730 // GO:0005737 // GO:0032040 // GO:0005634 // GO:0005615 // GO:0005634 // GO:0005730 // GO:0005737 // GO:0032040 // GO:0005634 // GO:0005615 // GO:0005634 // GO:0005730 // GO:0005737 // GO:0032040 // GO:0005634 // GO:0005615 // GO:0005634 // GO:0005730 // GO:0005737 // GO:0032040 // GO:0005634 // GO:0005615 // GO:0005634 // GO:0005730 // GO:0005737 // GO:0032…	extracellular space // nucleus // nucleolus // cytoplasm // small-subunit processome // nucleus // extracellular space // nucleus // nucleolus // cytoplasm // small-subunit processome // nucleus // extracellular space // nucleus // nucleolus // cytoplasm // small-subunit processome // nucleus // extracellular space // nucleus // nucleolus // cytoplasm // small-subunit processome // nucleus // ext…	inferred from direct assay // inferred from direct assay // inferred from electronic annotation // inferred from direct assay // inferred from electronic annotation // inferred from electronic annotation // inferred from direct assay // inferred from direct assay // inferred from electronic annotation // inferred from direct assay // inferred from electronic annotation // inferred from electronic…	GO:0005515 // GO:0005515 // GO:0005515 // GO:0005515 // GO:0005515 // GO:0005515	protein binding // protein binding // protein binding // protein binding // protein binding // protein binding	inferred from physical interaction // inferred from physical interaction // inferred from physical interaction // inferred from physical interaction // inferred from physical interaction // inferred from physical interaction	---	---	Pfam // Pfam	IPR007144 // IPR007144	Small-subunit processome, Utp11 // Small-subunit processome, Utp11	main
TC01000510.hg.1	SMAP2	8.2694	6.67833	0.331924	down	Homo sapiens small ArfGAP2 (SMAP2), transcript variant 3, mRNA.	NM_001198978	RefSeq	coding	1p35.3-p34.1 // 1p35.3-p34.1 // 1p35.3-p34.1 // 1p35.3-p34.1 // 1p35.3-p34.1 // 1p35.3-p34.1 // 1p35.3-p34.1 // 1p35.3-p34.1 // 1p35.3-p34.1 // --- // --- // --- // ---	chr1	+	40810522	40888998	GO:0032312 // GO:0043547 // GO:0032312 // GO:0043547 // GO:0032312 // GO:0043547 // GO:0032312 // GO:0043547 // GO:0032312 // GO:0043547 // GO:0032312 // GO:0043547 // GO:0032312 // GO:0043547 // GO:0032312 // GO:0043547 // GO:0032312 // GO:0043547 // GO:0032312 // GO:0043547	regulation of ARF GTPase activity // positive regulation of GTPase activity // regulation of ARF GTPase activity // positive regulation of GTPase activity // regulation of ARF GTPase activity // positive regulation of GTPase activity // regulation of ARF GTPase activity // positive regulation of GTPase activity // regulation of ARF GTPase activity // positive regulation of GTPase activity // regu…	inferred from electronic annotation // inferred from electronic annotation // inferred from electronic annotation // inferred from electronic annotation // inferred from electronic annotation // inferred from electronic annotation // inferred from electronic annotation // inferred from electronic annotation // inferred from electronic annotation // inferred from electronic annotation // inferred …	GO:0005634 // GO:0005730 // GO:0005737 // GO:0005737 // GO:0005634 // GO:0005730 // GO:0005737 // GO:0005737 // GO:0005634 // GO:0005730 // GO:0005737 // GO:0005737 // GO:0005634 // GO:0005730 // GO:0005737 // GO:0005737 // GO:0005634 // GO:0005730 // GO:0005737 // GO:0005737 // GO:0005634 // GO:0005730 // GO:0005737 // GO:0005737 // GO:0005634 // GO:0005730 // GO:0005737 // GO:0005737 // GO:0005…	nucleus // nucleolus // cytoplasm // cytoplasm // nucleus // nucleolus // cytoplasm // cytoplasm // nucleus // nucleolus // cytoplasm // cytoplasm // nucleus // nucleolus // cytoplasm // cytoplasm // nucleus // nucleolus // cytoplasm // cytoplasm // nucleus // nucleolus // cytoplasm // cytoplasm // nucleus // nucleolus // cytoplasm // cytoplasm // nucleus // nucleolus // cytoplasm // cytoplasm //…	inferred from direct assay // inferred from direct assay // inferred from direct assay // inferred from electronic annotation // inferred from direct assay // inferred from direct assay // inferred from direct assay // inferred from electronic annotation // inferred from direct assay // inferred from direct assay // inferred from direct assay // inferred from electronic annotation // inferred fro…	GO:0008060 // GO:0008270 // GO:0005096 // GO:0046872 // GO:0008060 // GO:0008270 // GO:0005096 // GO:0046872 // GO:0008060 // GO:0008270 // GO:0005096 // GO:0046872 // GO:0008060 // GO:0008270 // GO:0005096 // GO:0046872 // GO:0008060 // GO:0008270 // GO:0005096 // GO:0046872 // GO:0008060 // GO:0008270 // GO:0005096 // GO:0046872 // GO:0008060 // GO:0008270 // GO:0005096 // GO:0046872 // GO:0008…	ARF GTPase activator activity // zinc ion binding // GTPase activator activity // metal ion binding // ARF GTPase activator activity // zinc ion binding // GTPase activator activity // metal ion binding // ARF GTPase activator activity // zinc ion binding // GTPase activator activity // metal ion binding // ARF GTPase activator activity // zinc ion binding // GTPase activator activity // metal io…	inferred from electronic annotation // inferred from electronic annotation // inferred from electronic annotation // inferred from electronic annotation // inferred from electronic annotation // inferred from electronic annotation // inferred from electronic annotation // inferred from electronic annotation // inferred from electronic annotation // inferred from electronic annotation // inferred …	---	---	Pfam // Pfam	IPR001164 // IPR001164	Arf GTPase activating protein // Arf GTPase activating protein	main
TC01000576.hg.1	TMEM69	9.31136	9.94868	1.55544	up	Homo sapiens transmembrane protein 69 (TMEM69), mRNA.	NM_016486	RefSeq	coding	1p34.1 // 1p34.1 // 1p34.1 // 1p34.1 // 1p34.1 // 1p34.1 // 1p34.1 // 1p34.1 // 1p34.1 // 1p34.1 // 1p34.1 // --- // ---	chr1	+	46152886	46160115	---	---	---	GO:0016021 // GO:0016020 // GO:0016021 // GO:0016020 // GO:0016021 // GO:0016020 // GO:0016021 // GO:0016020 // GO:0016021 // GO:0016020 // GO:0016021 // GO:0016020 // GO:0016021 // GO:0016020 // GO:0016021 // GO:0016020 // GO:0016021 // GO:0016020 // GO:0016021 // GO:0016020 // GO:0016021 // GO:0016020 // GO:0016021 // GO:0016020	integral to membrane // membrane // integral to membrane // membrane // integral to membrane // membrane // integral to membrane // membrane // integral to membrane // membrane // integral to membrane // membrane // integral to membrane // membrane // integral to membrane // membrane // integral to membrane // membrane // integral to membrane // membrane // integral to membrane // membrane // int…	inferred from electronic annotation // inferred from electronic annotation // inferred from electronic annotation // inferred from electronic annotation // inferred from electronic annotation // inferred from electronic annotation // inferred from electronic annotation // inferred from electronic annotation // inferred from electronic annotation // inferred from electronic annotation // inferred …	---	---	---	---	---	Pfam	IPR021836	Protein of unknown function DUF3429	main
TC01000583.hg.1	UQCRH	8.33333	8.86652	1.44712	up	Homo sapiens ubiquinol-cytochrome c reductase hinge protein (UQCRH), nuclear gene encoding mitochondrial protein, mRNA.	NM_006004	RefSeq	coding	1p34.1 // 1p36.21 // 1p34.1 // 1p36.21 // 1p34.1 // 1p34.1 // 1p34.1 // 1p34.1 // 1p34.1 // 1p34.1 // --- // --- // --- // --- // ---	chr1	+	46769303	46782448	GO:0006119 // GO:0006122 // GO:0009060 // GO:0022904 // GO:0044281 // GO:0051291 // GO:0055114 // GO:0044237 // GO:0055114 // GO:0006119 // GO:0006122 // GO:0009060 // GO:0022904 // GO:0044281 // GO:0051291 // GO:0055114 // GO:0044237 // GO:0055114 // GO:0006119 // GO:0006122 // GO:0009060 // GO:0022904 // GO:0044281 // GO:0051291 // GO:0055114 // GO:0044237 // GO:0055114 // GO:0006119 // GO:0006…	oxidative phosphorylation // mitochondrial electron transport, ubiquinol to cytochrome c // aerobic respiration // respiratory electron transport chain // small molecule metabolic process // protein heterooligomerization // oxidation-reduction process // cellular metabolic process // oxidation-reduction process // oxidative phosphorylation // mitochondrial electron transport, ubiquinol to cytochr…	traceable author statement // inferred from electronic annotation // traceable author statement // traceable author statement // traceable author statement // inferred from electronic annotation // traceable author statement // traceable author statement // inferred from electronic annotation // traceable author statement // inferred from electronic annotation // traceable author statement // tra…	GO:0005743 // GO:0005746 // GO:0005750 // GO:0005739 // GO:0005743 // GO:0016020 // GO:0070469 // GO:0005743 // GO:0005746 // GO:0005750 // GO:0005739 // GO:0005743 // GO:0016020 // GO:0070469 // GO:0005743 // GO:0005746 // GO:0005750 // GO:0005739 // GO:0005743 // GO:0016020 // GO:0070469 // GO:0005743 // GO:0005746 // GO:0005750 // GO:0005739 // GO:0005743 // GO:0016020 // GO:0070469 // GO:0005…	mitochondrial inner membrane // mitochondrial respiratory chain // mitochondrial respiratory chain complex III // mitochondrion // mitochondrial inner membrane // membrane // respiratory chain // mitochondrial inner membrane // mitochondrial respiratory chain // mitochondrial respiratory chain complex III // mitochondrion // mitochondrial inner membrane // membrane // respiratory chain // mitocho…	traceable author statement // traceable author statement // inferred from electronic annotation // inferred from electronic annotation // inferred from electronic annotation // inferred from electronic annotation // inferred from electronic annotation // traceable author statement // traceable author statement // inferred from electronic annotation // inferred from electronic annotation // inferr…	GO:0008121 // GO:0032403 // GO:0008121 // GO:0008121 // GO:0032403 // GO:0008121 // GO:0008121 // GO:0032403 // GO:0008121 // GO:0008121 // GO:0032403 // GO:0008121 // GO:0008121 // GO:0032403 // GO:0008121 // GO:0008121 // GO:0032403 // GO:0008121 // GO:0008121 // GO:0032403 // GO:0008121 // GO:0008121 // GO:0032403 // GO:0008121 // GO:0008121 // GO:0032403	ubiquinol-cytochrome-c reductase activity // protein complex binding // ubiquinol-cytochrome-c reductase activity // ubiquinol-cytochrome-c reductase activity // protein complex binding // ubiquinol-cytochrome-c reductase activity // ubiquinol-cytochrome-c reductase activity // protein complex binding // ubiquinol-cytochrome-c reductase activity // ubiquinol-cytochrome-c reductase activity // pro…	inferred from electronic annotation // inferred from electronic annotation // traceable author statement // inferred from electronic annotation // inferred from electronic annotation // traceable author statement // inferred from electronic annotation // inferred from electronic annotation // traceable author statement // inferred from electronic annotation // inferred from electronic annotation …	GenMAPP // GenMAPP // GenMAPP // GenMAPP // GenMAPP // GenMAPP // GenMAPP // GenMAPP	Electron_Transport_Chain // Electron_Transport_Chain // Electron_Transport_Chain // Electron_Transport_Chain // Electron_Transport_Chain // Electron_Transport_Chain // Electron_Transport_Chain // Electron_Transport_Chain	Pfam	IPR023184	Ubiquinol-cytochrome C reductase hinge domain	main
TC01000662.hg.1	LOC100996543	3.42913	3.8271	1.31765	up	cdna:novel chromosome:GRCh37:1:54569968:54571750:1 gene:ENSG00000212670 gene_biotype:protein_coding transcript_biotype:protein_coding	ENST00000391366	ENSEMBL	coding	---	chr1	+	54569968	54571750	---	---	---	---	---	---	---	---	---	---	---	---	---	---	main
TC01000663.hg.1	MRPL37	7.74846	8.22379	1.39024	up	Homo sapiens mitochondrial ribosomal protein L37 (MRPL37), nuclear gene encoding mitochondrial protein, mRNA.	NM_016491	RefSeq	coding	1p32.1 // 1p32.1 // 1p32.1 // 1p32.1 // 1p32.1 // 1p32.1 // --- // --- // --- // ---	chr1	+	54649714	54686603	GO:0006412 // GO:0006412 // GO:0006412 // GO:0006412 // GO:0006412 // GO:0006412 // GO:0006412 // GO:0006412 // GO:0006412 // GO:0006412 // GO:0006412 // GO:0006412 // GO:0006412 // GO:0006412	translation // translation // translation // translation // translation // translation // translation // translation // translation // translation // translation // translation // translation // translation	non-traceable author statement // inferred from electronic annotation // non-traceable author statement // inferred from electronic annotation // non-traceable author statement // inferred from electronic annotation // non-traceable author statement // inferred from electronic annotation // non-traceable author statement // inferred from electronic annotation // non-traceable author statement // …	GO:0005739 // GO:0005761 // GO:0005739 // GO:0005840 // GO:0030529 // GO:0005739 // GO:0005761 // GO:0005840 // GO:0005739 // GO:0005761 // GO:0005739 // GO:0005840 // GO:0030529 // GO:0005739 // GO:0005761 // GO:0005739 // GO:0005840 // GO:0030529 // GO:0005739 // GO:0005761 // GO:0005739 // GO:0005840 // GO:0030529 // GO:0005739 // GO:0005761 // GO:0005739 // GO:0005840 // GO:0030529 // GO:0030…	mitochondrion // mitochondrial ribosome // mitochondrion // ribosome // ribonucleoprotein complex // mitochondrion // mitochondrial ribosome // ribosome // mitochondrion // mitochondrial ribosome // mitochondrion // ribosome // ribonucleoprotein complex // mitochondrion // mitochondrial ribosome // mitochondrion // ribosome // ribonucleoprotein complex // mitochondrion // mitochondrial ribosome /…	inferred from direct assay // non-traceable author statement // inferred from electronic annotation // inferred from electronic annotation // inferred from electronic annotation // inferred from direct assay // non-traceable author statement // inferred from electronic annotation // inferred from direct assay // non-traceable author statement // inferred from electronic annotation // inferred fro…	GO:0003735 // GO:0003735 // GO:0003735 // GO:0003735 // GO:0003735 // GO:0003735 // GO:0003735 // GO:0003735 // GO:0003735 // GO:0003735 // GO:0003735 // GO:0003735 // GO:0003735 // GO:0003735	structural constituent of ribosome // structural constituent of ribosome // structural constituent of ribosome // structural constituent of ribosome // structural constituent of ribosome // structural constituent of ribosome // structural constituent of ribosome // structural constituent of ribosome // structural constituent of ribosome // structural constituent of ribosome // structural constitu…	non-traceable author statement // inferred from electronic annotation // non-traceable author statement // inferred from electronic annotation // non-traceable author statement // inferred from electronic annotation // non-traceable author statement // inferred from electronic annotation // non-traceable author statement // inferred from electronic annotation // non-traceable author statement // …	---	---	Pfam // Pfam // Pfam	IPR010793 // IPR010793 // IPR010793	Ribosomal protein L37/S30 // Ribosomal protein L37/S30 // Ribosomal protein L37/S30	main		n326609		n326610
TC01000733.hg.1	PDE4B	4.21214	3.76879	0.735424	down	Homo sapiens phosphodiesterase 4B, cAMP-specific (PDE4B), transcript variant b, mRNA.	NM_001037339	RefSeq	coding	1p31 // 1p31 // 1p31 // 1p31 // 1p31 // 1p31 // 1p31 // 1p31 // 1p31 // 1p31 // 1p31 // 1p31 // --- // --- // --- // --- // --- // --- // --- // ---	chr1	+	66258193	66840262	GO:0001780 // GO:0006198 // GO:0007165 // GO:0030593 // GO:0035690 // GO:0071222 // GO:0001780 // GO:0006198 // GO:0006198 // GO:0030593 // GO:0032729 // GO:0032743 // GO:0035690 // GO:0050852 // GO:0050900 // GO:0050900 // GO:0071222 // GO:0071872 // GO:0086004 // GO:1901841 // GO:1901898 // GO:0008152 // GO:0001780 // GO:0006198 // GO:0007165 // GO:0030593 // GO:0035690 // GO:0071222 // GO:0001…	neutrophil homeostasis // cAMP catabolic process // signal transduction // neutrophil chemotaxis // cellular response to drug // cellular response to lipopolysaccharide // neutrophil homeostasis // cAMP catabolic process // cAMP catabolic process // neutrophil chemotaxis // positive regulation of interferon-gamma production // positive regulation of interleukin-2 production // cellular response t…	inferred from electronic annotation // inferred from electronic annotation // inferred from electronic annotation // inferred from electronic annotation // inferred from electronic annotation // inferred from electronic annotation // inferred from sequence or structural similarity // inferred from direct assay // inferred from genetic interaction // inferred from sequence or structural similarity…	GO:0005634 // GO:0005829 // GO:0048471 // GO:0071944 // GO:0005737 // GO:0005829 // GO:0005891 // GO:0030018 // GO:0005634 // GO:0005829 // GO:0048471 // GO:0071944 // GO:0005737 // GO:0005829 // GO:0005891 // GO:0030018 // GO:0005634 // GO:0005829 // GO:0048471 // GO:0071944 // GO:0005737 // GO:0005829 // GO:0005891 // GO:0030018 // GO:0005634 // GO:0005829 // GO:0048471 // GO:0071944 // GO:0005…	nucleus // cytosol // perinuclear region of cytoplasm // cell periphery // cytoplasm // cytosol // voltage-gated calcium channel complex // Z disc // nucleus // cytosol // perinuclear region of cytoplasm // cell periphery // cytoplasm // cytosol // voltage-gated calcium channel complex // Z disc // nucleus // cytosol // perinuclear region of cytoplasm // cell periphery // cytoplasm // cytosol // …	inferred from electronic annotation // traceable author statement // inferred from electronic annotation // inferred from electronic annotation // inferred from electronic annotation // inferred from electronic annotation // inferred from sequence or structural similarity // inferred from sequence or structural similarity // inferred from electronic annotation // traceable author statement // inf…	GO:0004115 // GO:0046872 // GO:0003824 // GO:0004114 // GO:0004114 // GO:0004115 // GO:0004115 // GO:0004115 // GO:0008081 // GO:0016787 // GO:0030552 // GO:0044325 // GO:0004115 // GO:0046872 // GO:0003824 // GO:0004114 // GO:0004114 // GO:0004115 // GO:0004115 // GO:0004115 // GO:0008081 // GO:0016787 // GO:0030552 // GO:0044325 // GO:0004115 // GO:0046872 // GO:0003824 // GO:0004114 // GO:0004…	3',5'-cyclic-AMP phosphodiesterase activity // metal ion binding // catalytic activity // 3',5'-cyclic-nucleotide phosphodiesterase activity // 3',5'-cyclic-nucleotide phosphodiesterase activity // 3',5'-cyclic-AMP phosphodiesterase activity // 3',5'-cyclic-AMP phosphodiesterase activity // 3',5'-cyclic-AMP phosphodiesterase activity // phosphoric diester hydrolase activity // hydrolase activity …	inferred from electronic annotation // inferred from electronic annotation // inferred from electronic annotation // inferred from electronic annotation // inferred from sequence or structural similarity // inferred from direct assay // inferred from genetic interaction // traceable author statement // inferred from electronic annotation // inferred from electronic annotation // inferred from gen…	GenMAPP // GenMAPP // GenMAPP // GenMAPP // GenMAPP // GenMAPP // GenMAPP // GenMAPP // GenMAPP // GenMAPP // GenMAPP // GenMAPP // GenMAPP // GenMAPP // GenMAPP // GenMAPP // GenMAPP // GenMAPP // GenMAPP // GenMAPP // GenMAPP // GenMAPP // GenMAPP // GenMAPP	G_Protein_Signaling // Smooth_muscle_contraction // G_Protein_Signaling // Smooth_muscle_contraction // G_Protein_Signaling // Smooth_muscle_contraction // G_Protein_Signaling // Smooth_muscle_contraction // G_Protein_Signaling // Smooth_muscle_contraction // G_Protein_Signaling // Smooth_muscle_contraction // G_Protein_Signaling // Smooth_muscle_contraction // G_Protein_Signaling // Smooth_muscl…	Pfam // Pfam // Pfam // Pfam // Pfam // Pfam	IPR002073 // IPR002073 // IPR002073 // IPR002073 // IPR002073 // IPR002073	3'5'-cyclic nucleotide phosphodiesterase, catalytic domain // 3'5'-cyclic nucleotide phosphodiesterase, catalytic domain // 3'5'-cyclic nucleotide phosphodiesterase, catalytic domain // 3'5'-cyclic nucleotide phosphodiesterase, catalytic domain // 3'5'-cyclic nucleotide phosphodiesterase, catalytic domain // 3'5'-cyclic nucleotide phosphodiesterase, catalytic domain	main				ENST00000424138;ENST00000411220
TC01000795.hg.1	IFI44	12.1587	12.5778	1.33711	up	Homo sapiens interferon-induced protein 44 (IFI44), mRNA.	NM_006417	RefSeq	coding	1p31.1 // 1p31.1 // 1p31.1 // 1p31.1 // 1p31.1 // --- // --- // --- // --- // --- // --- // --- // --- // ---	chr1	+	79115477	79129763	GO:0009615 // GO:0009615 // GO:0009615 // GO:0009615 // GO:0009615 // GO:0009615	response to virus // response to virus // response to virus // response to virus // response to virus // response to virus	traceable author statement // traceable author statement // traceable author statement // traceable author statement // traceable author statement // traceable author statement	GO:0005737 // GO:0005737 // GO:0005737 // GO:0005737 // GO:0005737 // GO:0005737 // GO:0005737 // GO:0005737 // GO:0005737 // GO:0005737 // GO:0005737 // GO:0005737	cytoplasm // cytoplasm // cytoplasm // cytoplasm // cytoplasm // cytoplasm // cytoplasm // cytoplasm // cytoplasm // cytoplasm // cytoplasm // cytoplasm	inferred from direct assay // inferred from electronic annotation // inferred from direct assay // inferred from electronic annotation // inferred from direct assay // inferred from electronic annotation // inferred from direct assay // inferred from electronic annotation // inferred from direct assay // inferred from electronic annotation // inferred from direct assay // inferred from direct ass…	---	---	---	---	---	Pfam	IPR006571	TLDc	main
TC01000808.hg.1	PRKACB	5.02912	4.54715	0.715999	down	Homo sapiens protein kinase, cAMP-dependent, catalytic, beta (PRKACB), transcript variant 2, mRNA.	NM_002731	RefSeq	coding	1p31.1 // 1p31.1 // 1p31.1 // 1p31.1 // 1p31.1 // 1p31.1 // 1p31.1 // 1p31.1 // 1p31.1 // 1p31.1 // 1p31.1 // 1p31.1 // 1p31.1 // 1p31.1 // 1p31.1 // 1p31.1 // 1p31.1 // 1p31.1 // 1p31.1 // 1p31.1 // 1p31.1 // 1p31.1 // --- // --- // --- // --- // --- // --- // --- // --- // --- // --- // --- // --- // --- // ---	chr1	+	84543636	84704181	GO:0005975 // GO:0006006 // GO:0006094 // GO:0006112 // GO:0006468 // GO:0006629 // GO:0006833 // GO:0007165 // GO:0007173 // GO:0007188 // GO:0007202 // GO:0007243 // GO:0007268 // GO:0007596 // GO:0008543 // GO:0019433 // GO:0034199 // GO:0044281 // GO:0045087 // GO:0048011 // GO:0050796 // GO:0051447 // GO:0055085 // GO:0071377 // GO:0097338 // GO:0006468 // GO:0016310 // GO:0005975 // GO:0006…	carbohydrate metabolic process // glucose metabolic process // gluconeogenesis // energy reserve metabolic process // protein phosphorylation // lipid metabolic process // water transport // signal transduction // epidermal growth factor receptor signaling pathway // adenylate cyclase-modulating G-protein coupled receptor signaling pathway // activation of phospholipase C activity // intracellula…	traceable author statement // traceable author statement // traceable author statement // traceable author statement // inferred from direct assay // traceable author statement // traceable author statement // traceable author statement // traceable author statement // traceable author statement // traceable author statement // traceable author statement // traceable author statement // traceable…	GO:0005654 // GO:0005813 // GO:0005829 // GO:0005886 // GO:0005952 // GO:0048471 // GO:0005634 // GO:0005737 // GO:0005952 // GO:0016020 // GO:0005654 // GO:0005813 // GO:0005829 // GO:0005886 // GO:0005952 // GO:0048471 // GO:0005634 // GO:0005737 // GO:0005952 // GO:0016020 // GO:0005654 // GO:0005813 // GO:0005829 // GO:0005886 // GO:0005952 // GO:0048471 // GO:0005634 // GO:0005737 // GO:0005…	nucleoplasm // centrosome // cytosol // plasma membrane // cAMP-dependent protein kinase complex // perinuclear region of cytoplasm // nucleus // cytoplasm // cAMP-dependent protein kinase complex // membrane // nucleoplasm // centrosome // cytosol // plasma membrane // cAMP-dependent protein kinase complex // perinuclear region of cytoplasm // nucleus // cytoplasm // cAMP-dependent protein kinas…	traceable author statement // inferred from direct assay // traceable author statement // inferred from electronic annotation // traceable author statement // inferred from electronic annotation // inferred from electronic annotation // inferred from electronic annotation // inferred from electronic annotation // inferred from electronic annotation // traceable author statement // inferred from d…	GO:0000287 // GO:0004691 // GO:0005515 // GO:0005524 // GO:0031625 // GO:0000166 // GO:0000287 // GO:0004672 // GO:0004674 // GO:0004691 // GO:0004691 // GO:0005524 // GO:0016301 // GO:0016740 // GO:0016772 // GO:0000287 // GO:0004691 // GO:0005515 // GO:0005524 // GO:0031625 // GO:0000166 // GO:0000287 // GO:0004672 // GO:0004674 // GO:0004691 // GO:0004691 // GO:0005524 // GO:0016301 // GO:0016…	magnesium ion binding // cAMP-dependent protein kinase activity // protein binding // ATP binding // ubiquitin protein ligase binding // nucleotide binding // magnesium ion binding // protein kinase activity // protein serine/threonine kinase activity // cAMP-dependent protein kinase activity // cAMP-dependent protein kinase activity // ATP binding // kinase activity // transferase activity // tr…	inferred from direct assay // inferred from direct assay // inferred from physical interaction // inferred from direct assay // inferred from direct assay // inferred from electronic annotation // inferred from electronic annotation // inferred from electronic annotation // inferred from electronic annotation // inferred from electronic annotation // traceable author statement // inferred from el…	GenMAPP // GenMAPP // GenMAPP // GenMAPP // GenMAPP // GenMAPP // GenMAPP // GenMAPP // GenMAPP // GenMAPP // GenMAPP // GenMAPP // GenMAPP // GenMAPP // GenMAPP // GenMAPP // GenMAPP // GenMAPP // GenMAPP // GenMAPP // GenMAPP // GenMAPP // GenMAPP // GenMAPP // GenMAPP // GenMAPP // GenMAPP // GenMAPP // GenMAPP // GenMAPP // GenMAPP // GenMAPP // GenMAPP // GenMAPP // GenMAPP // GenMAPP // Gen…	G_Protein_Signaling // Calcium_regulation_in_cardiac_cells // Smooth_muscle_contraction // G_Protein_Signaling // Calcium_regulation_in_cardiac_cells // Smooth_muscle_contraction // G_Protein_Signaling // Calcium_regulation_in_cardiac_cells // Smooth_muscle_contraction // G_Protein_Signaling // Calcium_regulation_in_cardiac_cells // Smooth_muscle_contraction // G_Protein_Signaling // Calcium_regu…	Pfam // Pfam // Pfam // Pfam // Pfam // Pfam // Pfam // Pfam // Pfam // Pfam // Pfam // Pfam // Pfam // Pfam // Pfam // Pfam // Pfam // Pfam // Pfam // Pfam	IPR000719 // IPR001245 // IPR000719 // IPR001245 // IPR000719 // IPR001245 // IPR000719 // IPR001245 // IPR000719 // IPR001245 // IPR000719 // IPR001245 // IPR000719 // IPR001245 // IPR000719 // IPR001245 // IPR000719 // IPR001245 // IPR000719 // IPR001245	Protein kinase, catalytic domain // Serine-threonine/tyrosine-protein kinase catalytic domain // Protein kinase, catalytic domain // Serine-threonine/tyrosine-protein kinase catalytic domain // Protein kinase, catalytic domain // Serine-threonine/tyrosine-protein kinase catalytic domain // Protein kinase, catalytic domain // Serine-threonine/tyrosine-protein kinase catalytic domain // Protein kin…	main		n336894
TC01000818.hg.1	CYR61	7.25311	6.79244	0.726649	down	Homo sapiens cysteine-rich, angiogenic inducer, 61 (CYR61), mRNA.	NM_001554	RefSeq	coding	1p22.3 // 1p22.3 // 1p22.3 // 1p22.3 // 1p22.3 // 1p22.3 // 1p22.3 // 1p22.3 // --- // ---	chr1	+	86046444	86049648	GO:0001558 // GO:0001649 // GO:0001934 // GO:0002041 // GO:0003181 // GO:0003278 // GO:0003281 // GO:0006935 // GO:0008283 // GO:0009653 // GO:0010518 // GO:0010811 // GO:0030198 // GO:0030335 // GO:0030513 // GO:0033690 // GO:0043065 // GO:0043066 // GO:0043280 // GO:0044319 // GO:0045669 // GO:0045860 // GO:0045944 // GO:0060413 // GO:0060591 // GO:0060710 // GO:0060716 // GO:0061036 // GO:0070…	regulation of cell growth // osteoblast differentiation // positive regulation of protein phosphorylation // intussusceptive angiogenesis // atrioventricular valve morphogenesis // apoptotic process involved in heart morphogenesis // ventricular septum development // chemotaxis // cell proliferation // anatomical structure morphogenesis // positive regulation of phospholipase activity // positive…	inferred from electronic annotation // inferred from electronic annotation // inferred from direct assay // inferred from electronic annotation // inferred from electronic annotation // inferred from electronic annotation // inferred from electronic annotation // inferred from electronic annotation // traceable author statement // traceable author statement // inferred from electronic annotation …	GO:0005576 // GO:0005576 // GO:0005576 // GO:0005576 // GO:0005576 // GO:0005576 // GO:0005576 // GO:0005576 // GO:0005576	extracellular region // extracellular region // extracellular region // extracellular region // extracellular region // extracellular region // extracellular region // extracellular region // extracellular region	inferred from electronic annotation // inferred from electronic annotation // inferred from electronic annotation // inferred from electronic annotation // inferred from electronic annotation // inferred from electronic annotation // inferred from electronic annotation // inferred from electronic annotation // inferred from electronic annotation	GO:0005178 // GO:0005520 // GO:0008201 // GO:0050840 // GO:0019838 // GO:0005178 // GO:0005520 // GO:0008201 // GO:0050840 // GO:0005515 // GO:0005178 // GO:0005520 // GO:0008201 // GO:0050840 // GO:0005515 // GO:0019838 // GO:0005178 // GO:0005520 // GO:0008201 // GO:0050840 // GO:0019838 // GO:0005178 // GO:0005520 // GO:0008201 // GO:0050840 // GO:0005515 // GO:0005178 // GO:0005520 // GO:0008…	integrin binding // insulin-like growth factor binding // heparin binding // extracellular matrix binding // growth factor binding // integrin binding // insulin-like growth factor binding // heparin binding // extracellular matrix binding // protein binding // integrin binding // insulin-like growth factor binding // heparin binding // extracellular matrix binding // protein binding // growth fa…	inferred from electronic annotation // inferred from electronic annotation // inferred from electronic annotation // inferred from electronic annotation // inferred from electronic annotation // inferred from electronic annotation // inferred from electronic annotation // inferred from electronic annotation // inferred from electronic annotation // inferred from electronic annotation // inferred …	GenMAPP // GenMAPP // GenMAPP // GenMAPP // GenMAPP // GenMAPP	Hypertrophy_model // Hypertrophy_model // Hypertrophy_model // Hypertrophy_model // Hypertrophy_model // Hypertrophy_model	Pfam // Pfam // Pfam // Pfam // Pfam // Pfam // Pfam // Pfam // Pfam // Pfam // Pfam	IPR000867 // IPR000884 // IPR001007 // IPR000867 // IPR000884 // IPR001007 // IPR006208 // IPR000867 // IPR000884 // IPR001007 // IPR006208	Insulin-like growth factor-binding protein, IGFBP // Thrombospondin, type 1 repeat // von Willebrand factor, type C // Insulin-like growth factor-binding protein, IGFBP // Thrombospondin, type 1 repeat // von Willebrand factor, type C // Cystine knot // Insulin-like growth factor-binding protein, IGFBP // Thrombospondin, type 1 repeat // von Willebrand factor, type C // Cystine knot	main			ENST00000363064 8315bp
TC01000821.hg.1	CLCA2	8.26271	8.81049	1.46184	up	Homo sapiens chloride channel accessory 2 (CLCA2), mRNA.	NM_006536	RefSeq	coding	1p22.3 // 1p22.3 // 1p22.3 // 1p22.3 // 1p22.3 // --- // --- // ---	chr1	+	86889769	86922241	GO:0006810 // GO:0007155 // GO:0006810 // GO:0006811 // GO:0006821 // GO:0006810 // GO:0007155 // GO:0006821 // GO:0006810 // GO:0006811 // GO:0006810 // GO:0006821 // GO:0007155 // GO:0006810 // GO:0007155 // GO:0006810 // GO:0006811 // GO:0006821 // GO:0006810 // GO:0007155 // GO:0006810 // GO:0006811 // GO:0006821 // GO:0007155 // GO:0006810 // GO:0006811 // GO:0006821	transport // cell adhesion // transport // ion transport // chloride transport // transport // cell adhesion // chloride transport // transport // ion transport // transport // chloride transport // cell adhesion // transport // cell adhesion // transport // ion transport // chloride transport // transport // cell adhesion // transport // ion transport // chloride transport // cell adhesion // tr…	traceable author statement // inferred from electronic annotation // inferred from electronic annotation // inferred from electronic annotation // inferred from electronic annotation // traceable author statement // inferred from electronic annotation // inferred from electronic annotation // inferred from electronic annotation // inferred from electronic annotation // traceable author statement …	GO:0005576 // GO:0005887 // GO:0009925 // GO:0030054 // GO:0005886 // GO:0016020 // GO:0016021 // GO:0005576 // GO:0005887 // GO:0009925 // GO:0030054 // GO:0005886 // GO:0016020 // GO:0016021 // GO:0005576 // GO:0005887 // GO:0009925 // GO:0030054 // GO:0005576 // GO:0005887 // GO:0009925 // GO:0030054 // GO:0005886 // GO:0016020 // GO:0016021 // GO:0005576 // GO:0005887 // GO:0009925 // GO:0030…	extracellular region // integral to plasma membrane // basal plasma membrane // cell junction // plasma membrane // membrane // integral to membrane // extracellular region // integral to plasma membrane // basal plasma membrane // cell junction // plasma membrane // membrane // integral to membrane // extracellular region // integral to plasma membrane // basal plasma membrane // cell junction /…	inferred from electronic annotation // traceable author statement // inferred from electronic annotation // inferred from electronic annotation // inferred from electronic annotation // inferred from electronic annotation // inferred from electronic annotation // inferred from electronic annotation // traceable author statement // inferred from electronic annotation // inferred from electronic an…	GO:0005254 // GO:0015276 // GO:0005254 // GO:0005254 // GO:0015276 // GO:0005515 // GO:0005254 // GO:0005254 // GO:0015276 // GO:0005254 // GO:0015276 // GO:0005254 // GO:0005254 // GO:0015276 // GO:0005254 // GO:0005254 // GO:0015276	chloride channel activity // ligand-gated ion channel activity // chloride channel activity // chloride channel activity // ligand-gated ion channel activity // protein binding // chloride channel activity // chloride channel activity // ligand-gated ion channel activity // chloride channel activity // ligand-gated ion channel activity // chloride channel activity // chloride channel activity // …	inferred from electronic annotation // inferred from electronic annotation // traceable author statement // inferred from electronic annotation // inferred from electronic annotation // inferred from electronic annotation // traceable author statement // inferred from electronic annotation // inferred from electronic annotation // inferred from electronic annotation // inferred from electronic an…	---	---	Pfam // Pfam // Pfam // Pfam	IPR002035 // IPR013642 // IPR015394 // IPR013642	von Willebrand factor, type A // Chloride channel calcium-activated // Domain of unknown function DUF1973 // Chloride channel calcium-activated	main
TC01000846.hg.1	CDC7	7.90321	8.71499	1.75538	up	Homo sapiens cell division cycle 7 (CDC7), transcript variant 3, mRNA.	NM_001134420	RefSeq	coding	1p22 // 1p22 // 1p22 // 1p22 // 1p22 // 1p22 // 1p22 // 1p22 // 1p22 // 1p22 // 1p22 // --- // --- // --- // ---	chr1	+	91966404	91991321	GO:0000082 // GO:0000278 // GO:0006260 // GO:0008284 // GO:0033261 // GO:0051301 // GO:0006468 // GO:0007049 // GO:0016310 // GO:0000082 // GO:0000278 // GO:0006260 // GO:0008284 // GO:0033261 // GO:0051301 // GO:0006468 // GO:0007049 // GO:0016310 // GO:0000082 // GO:0000278 // GO:0006260 // GO:0008284 // GO:0033261 // GO:0051301 // GO:0006468 // GO:0007049 // GO:0016310 // GO:0000082 // GO:0000…	G1/S transition of mitotic cell cycle // mitotic cell cycle // DNA replication // positive regulation of cell proliferation // regulation of S phase // cell division // protein phosphorylation // cell cycle // phosphorylation // G1/S transition of mitotic cell cycle // mitotic cell cycle // DNA replication // positive regulation of cell proliferation // regulation of S phase // cell division // p…	traceable author statement // traceable author statement // traceable author statement // inferred from mutant phenotype // inferred from mutant phenotype // inferred from electronic annotation // inferred from electronic annotation // inferred from electronic annotation // inferred from electronic annotation // traceable author statement // traceable author statement // traceable author statemen…	GO:0005634 // GO:0005654 // GO:0005737 // GO:0005634 // GO:0005634 // GO:0005654 // GO:0005737 // GO:0005634 // GO:0005634 // GO:0005654 // GO:0005737 // GO:0005634 // GO:0005634 // GO:0005654 // GO:0005737 // GO:0005634 // GO:0005634 // GO:0005654 // GO:0005737 // GO:0005634 // GO:0005654 // GO:0005737 // GO:0005634 // GO:0005634 // GO:0005654 // GO:0005737 // GO:0005634 // GO:0005634 // GO:0005…	nucleus // nucleoplasm // cytoplasm // nucleus // nucleus // nucleoplasm // cytoplasm // nucleus // nucleus // nucleoplasm // cytoplasm // nucleus // nucleus // nucleoplasm // cytoplasm // nucleus // nucleus // nucleoplasm // cytoplasm // nucleus // nucleoplasm // cytoplasm // nucleus // nucleus // nucleoplasm // cytoplasm // nucleus // nucleus // nucleoplasm // cytoplasm // nucleus // nucleus //…	inferred from direct assay // traceable author statement // inferred from direct assay // inferred from electronic annotation // inferred from direct assay // traceable author statement // inferred from direct assay // inferred from electronic annotation // inferred from direct assay // traceable author statement // inferred from direct assay // inferred from electronic annotation // inferred fro…	GO:0004674 // GO:0005524 // GO:0016301 // GO:0046872 // GO:0000166 // GO:0004672 // GO:0016301 // GO:0016740 // GO:0016772 // GO:0004674 // GO:0005524 // GO:0016301 // GO:0046872 // GO:0000166 // GO:0004672 // GO:0016301 // GO:0016740 // GO:0016772 // GO:0004674 // GO:0005524 // GO:0016301 // GO:0046872 // GO:0000166 // GO:0004672 // GO:0016301 // GO:0016740 // GO:0016772 // GO:0004674 // GO:0005…	protein serine/threonine kinase activity // ATP binding // kinase activity // metal ion binding // nucleotide binding // protein kinase activity // kinase activity // transferase activity // transferase activity, transferring phosphorus-containing groups // protein serine/threonine kinase activity // ATP binding // kinase activity // metal ion binding // nucleotide binding // protein kinase activ…	inferred from electronic annotation // inferred from electronic annotation // inferred from direct assay // inferred from electronic annotation // inferred from electronic annotation // inferred from electronic annotation // inferred from electronic annotation // inferred from electronic annotation // inferred from electronic annotation // inferred from electronic annotation // inferred from elec…	GenMAPP // GenMAPP // GenMAPP // GenMAPP // GenMAPP // GenMAPP // GenMAPP // GenMAPP // GenMAPP // GenMAPP // GenMAPP // GenMAPP // GenMAPP // GenMAPP // GenMAPP // GenMAPP // GenMAPP // GenMAPP // GenMAPP // GenMAPP	Cell_cycle_KEGG // DNA_replication_Reactome // Cell_cycle_KEGG // DNA_replication_Reactome // Cell_cycle_KEGG // DNA_replication_Reactome // Cell_cycle_KEGG // DNA_replication_Reactome // Cell_cycle_KEGG // DNA_replication_Reactome // Cell_cycle_KEGG // DNA_replication_Reactome // Cell_cycle_KEGG // DNA_replication_Reactome // Cell_cycle_KEGG // DNA_replication_Reactome // Cell_cycle_KEGG // DNA_…	Pfam // Pfam // Pfam // Pfam // Pfam // Pfam	IPR000719 // IPR001245 // IPR000719 // IPR001245 // IPR000719 // IPR001245	Protein kinase, catalytic domain // Serine-threonine/tyrosine-protein kinase catalytic domain // Protein kinase, catalytic domain // Serine-threonine/tyrosine-protein kinase catalytic domain // Protein kinase, catalytic domain // Serine-threonine/tyrosine-protein kinase catalytic domain	main
TC01000902.hg.1	CDC14A	5.14968	4.74748	0.756705	down	Homo sapiens cell division cycle 14A (CDC14A), transcript variant 1, mRNA.	NM_003672	RefSeq	coding	1p21 // 1p21 // 1p21 // 1p21 // 1p21 // 1p21 // 1p21 // 1p21 // 1p21 // 1p21 // 1p21 // 1p21 // --- // --- // --- // --- // --- // --- // ---	chr1	+	100810033	100985833	GO:0007049 // GO:0008283 // GO:0051301 // GO:0006470 // GO:0016311 // GO:0035335 // GO:0007049 // GO:0008283 // GO:0051301 // GO:0006470 // GO:0016311 // GO:0035335 // GO:0007049 // GO:0008283 // GO:0051301 // GO:0006470 // GO:0016311 // GO:0035335 // GO:0007049 // GO:0008283 // GO:0051301 // GO:0006470 // GO:0016311 // GO:0035335 // GO:0007049 // GO:0008283 // GO:0051301 // GO:0006470 // GO:0016…	cell cycle // cell proliferation // cell division // protein dephosphorylation // dephosphorylation // peptidyl-tyrosine dephosphorylation // cell cycle // cell proliferation // cell division // protein dephosphorylation // dephosphorylation // peptidyl-tyrosine dephosphorylation // cell cycle // cell proliferation // cell division // protein dephosphorylation // dephosphorylation // peptidyl-tyr…	inferred from electronic annotation // traceable author statement // inferred from electronic annotation // inferred from electronic annotation // inferred from electronic annotation // inferred from electronic annotation // inferred from electronic annotation // traceable author statement // inferred from electronic annotation // inferred from electronic annotation // inferred from electronic an…	GO:0005634 // GO:0005730 // GO:0005737 // GO:0005813 // GO:0005819 // GO:0005634 // GO:0005634 // GO:0005737 // GO:0005815 // GO:0005856 // GO:0005634 // GO:0005730 // GO:0005737 // GO:0005813 // GO:0005819 // GO:0005634 // GO:0005634 // GO:0005737 // GO:0005815 // GO:0005856 // GO:0005634 // GO:0005730 // GO:0005737 // GO:0005813 // GO:0005819 // GO:0005634 // GO:0005634 // GO:0005737 // GO:0005…	nucleus // nucleolus // cytoplasm // centrosome // spindle // nucleus // nucleus // cytoplasm // microtubule organizing center // cytoskeleton // nucleus // nucleolus // cytoplasm // centrosome // spindle // nucleus // nucleus // cytoplasm // microtubule organizing center // cytoskeleton // nucleus // nucleolus // cytoplasm // centrosome // spindle // nucleus // nucleus // cytoplasm // microtubul…	inferred from direct assay // inferred from direct assay // inferred from direct assay // inferred from direct assay // inferred from electronic annotation // inferred from electronic annotation // traceable author statement // inferred from electronic annotation // inferred from electronic annotation // inferred from electronic annotation // inferred from direct assay // inferred from direct ass…	GO:0004721 // GO:0004725 // GO:0005515 // GO:0008138 // GO:0004721 // GO:0016787 // GO:0016791 // GO:0004721 // GO:0004725 // GO:0005515 // GO:0008138 // GO:0004721 // GO:0016787 // GO:0016791 // GO:0004721 // GO:0004725 // GO:0005515 // GO:0008138 // GO:0004721 // GO:0016787 // GO:0016791 // GO:0004721 // GO:0004725 // GO:0005515 // GO:0008138 // GO:0016791 // GO:0004721 // GO:0016787 // GO:0004…	phosphoprotein phosphatase activity // protein tyrosine phosphatase activity // protein binding // protein tyrosine/serine/threonine phosphatase activity // phosphoprotein phosphatase activity // hydrolase activity // phosphatase activity // phosphoprotein phosphatase activity // protein tyrosine phosphatase activity // protein binding // protein tyrosine/serine/threonine phosphatase activity // …	traceable author statement // inferred from electronic annotation // inferred from physical interaction // inferred from electronic annotation // inferred from electronic annotation // inferred from electronic annotation // inferred from electronic annotation // traceable author statement // inferred from electronic annotation // inferred from physical interaction // inferred from electronic anno…	GenMAPP // GenMAPP // GenMAPP // GenMAPP // GenMAPP // GenMAPP // GenMAPP // GenMAPP // GenMAPP // GenMAPP // GenMAPP // GenMAPP	Cell_cycle_KEGG // Cell_cycle_KEGG // Cell_cycle_KEGG // Cell_cycle_KEGG // Cell_cycle_KEGG // Cell_cycle_KEGG // Cell_cycle_KEGG // Cell_cycle_KEGG // Cell_cycle_KEGG // Cell_cycle_KEGG // Cell_cycle_KEGG // Cell_cycle_KEGG	Pfam // Pfam // Pfam // Pfam // Pfam // Pfam // Pfam // Pfam // Pfam // Pfam	IPR000242 // IPR000340 // IPR000242 // IPR000340 // IPR000242 // IPR000340 // IPR000242 // IPR000340 // IPR000242 // IPR000340	Protein-tyrosine phosphatase, receptor/non-receptor type // Dual specificity phosphatase, catalytic domain // Protein-tyrosine phosphatase, receptor/non-receptor type // Dual specificity phosphatase, catalytic domain // Protein-tyrosine phosphatase, receptor/non-receptor type // Dual specificity phosphatase, catalytic domain // Protein-tyrosine phosphatase, receptor/non-receptor type // Dual spec…	main				ENST00000401248;ENST00000432210;n326505;n334495
TC01000968.hg.1	CD53	8.10626	4.23798	0.0684748	down	Homo sapiens CD53 molecule (CD53), transcript variant 2, mRNA.	NM_000560	RefSeq	coding	1p13 // 1p13 // 1p13 // 1p13 // 1p13 // 1p13 // --- // --- // --- // --- // ---	chr1	+	111413821	111442558	GO:0007165 // GO:1901741 // GO:0007165 // GO:1901741 // GO:0007165 // GO:1901741 // GO:0007165 // GO:1901741 // GO:0007165 // GO:1901741 // GO:0007165 // GO:1901741 // GO:0007165	signal transduction // positive regulation of myoblast fusion // signal transduction // positive regulation of myoblast fusion // signal transduction // positive regulation of myoblast fusion // signal transduction // positive regulation of myoblast fusion // signal transduction // positive regulation of myoblast fusion // signal transduction // positive regulation of myoblast fusion // signal tr…	non-traceable author statement // inferred from sequence or structural similarity // non-traceable author statement // inferred from sequence or structural similarity // non-traceable author statement // inferred from sequence or structural similarity // non-traceable author statement // inferred from sequence or structural similarity // non-traceable author statement // inferred from sequence or…	GO:0001772 // GO:0005886 // GO:0009986 // GO:0016021 // GO:0005886 // GO:0005911 // GO:0016020 // GO:0001772 // GO:0005886 // GO:0009986 // GO:0016021 // GO:0005886 // GO:0005911 // GO:0016020 // GO:0001772 // GO:0005886 // GO:0009986 // GO:0016021 // GO:0005886 // GO:0005911 // GO:0016020 // GO:0001772 // GO:0005886 // GO:0009986 // GO:0016021 // GO:0016020 // GO:0005886 // GO:0005911 // GO:0001…	immunological synapse // plasma membrane // cell surface // integral to membrane // plasma membrane // cell-cell junction // membrane // immunological synapse // plasma membrane // cell surface // integral to membrane // plasma membrane // cell-cell junction // membrane // immunological synapse // plasma membrane // cell surface // integral to membrane // plasma membrane // cell-cell junction // …	inferred from direct assay // traceable author statement // inferred from electronic annotation // inferred from electronic annotation // inferred from sequence or structural similarity // inferred from sequence or structural similarity // inferred from electronic annotation // inferred from direct assay // traceable author statement // inferred from electronic annotation // inferred from electro…	GO:0005515 // GO:0005515 // GO:0005515 // GO:0005515 // GO:0005515 // GO:0005515 // GO:0005515	protein binding // protein binding // protein binding // protein binding // protein binding // protein binding // protein binding	inferred from physical interaction // inferred from physical interaction // inferred from physical interaction // inferred from physical interaction // inferred from physical interaction // inferred from physical interaction // inferred from physical interaction	---	---	Pfam // Pfam	IPR018499 // IPR018499	Tetraspanin/Peripherin // Tetraspanin/Peripherin	main
TC01000978.hg.1	C1orf162	5.38213	4.0944	0.409593	down	Homo sapiens chromosome 1 open reading frame 162 (C1orf162), mRNA.	NM_174896	RefSeq	coding	1p13.2 // 1p13.2 // 1p13.2 // 1p13.2 // 1p13.2 // --- // --- // ---	chr1	+	112016414	112021134	---	---	---	GO:0016021 // GO:0016020 // GO:0016021 // GO:0016020 // GO:0016021 // GO:0016020 // GO:0016021 // GO:0016020 // GO:0016021 // GO:0016020 // GO:0016021 // GO:0016020	integral to membrane // membrane // integral to membrane // membrane // integral to membrane // membrane // integral to membrane // membrane // integral to membrane // membrane // integral to membrane // membrane	inferred from electronic annotation // inferred from electronic annotation // inferred from electronic annotation // inferred from electronic annotation // inferred from electronic annotation // inferred from electronic annotation // inferred from electronic annotation // inferred from electronic annotation // inferred from electronic annotation // inferred from electronic annotation // inferred …	---	---	---	---	---	---	---	---	main
TC01001012.hg.1	VANGL1	7.55368	7.98381	1.34736	up	Homo sapiens VANGL planar cell polarity protein 1 (VANGL1), transcript variant 1, mRNA.	NM_138959	RefSeq	coding	1p13.1 // 1p13.1 // 1p13.1 // 1p13.1 // 1p13.1 // 1p13.1 // 1p13.1 // 1p13.1 // 1p13.1 // --- // --- // --- // --- // ---	chr1	+	116184574	116240845	GO:0007275 // GO:0007275 // GO:0007275 // GO:0007275 // GO:0007275 // GO:0007275 // GO:0007275 // GO:0007275 // GO:0007275 // GO:0007275 // GO:0007275	multicellular organismal development // multicellular organismal development // multicellular organismal development // multicellular organismal development // multicellular organismal development // multicellular organismal development // multicellular organismal development // multicellular organismal development // multicellular organismal development // multicellular organismal development //…	inferred from electronic annotation // inferred from electronic annotation // inferred from electronic annotation // inferred from electronic annotation // inferred from electronic annotation // inferred from electronic annotation // inferred from electronic annotation // inferred from electronic annotation // inferred from electronic annotation // inferred from electronic annotation // inferred …	GO:0016021 // GO:0016020 // GO:0016021 // GO:0016020 // GO:0016021 // GO:0016020 // GO:0016021 // GO:0016020 // GO:0016021 // GO:0016020 // GO:0016021 // GO:0016020 // GO:0016021 // GO:0016020 // GO:0016021 // GO:0016020 // GO:0016021 // GO:0016020 // GO:0016021 // GO:0016020 // GO:0016021 // GO:0016020	integral to membrane // membrane // integral to membrane // membrane // integral to membrane // membrane // integral to membrane // membrane // integral to membrane // membrane // integral to membrane // membrane // integral to membrane // membrane // integral to membrane // membrane // integral to membrane // membrane // integral to membrane // membrane // integral to membrane // membrane	inferred from electronic annotation // inferred from electronic annotation // inferred from electronic annotation // inferred from electronic annotation // inferred from electronic annotation // inferred from electronic annotation // inferred from electronic annotation // inferred from electronic annotation // inferred from electronic annotation // inferred from electronic annotation // inferred …	GO:0005515 // GO:0005515 // GO:0005515 // GO:0005515 // GO:0005515 // GO:0005515 // GO:0005515 // GO:0005515 // GO:0005515 // GO:0005515 // GO:0005515 // GO:0005515	protein binding // protein binding // protein binding // protein binding // protein binding // protein binding // protein binding // protein binding // protein binding // protein binding // protein binding // protein binding	inferred from physical interaction // inferred from physical interaction // inferred from physical interaction // inferred from physical interaction // inferred from physical interaction // inferred from electronic annotation // inferred from physical interaction // inferred from physical interaction // inferred from physical interaction // inferred from physical interaction // inferred from phys…	---	---	Pfam // Pfam // Pfam // Pfam	IPR009539 // IPR009539 // IPR009539 // IPR009539	Strabismus // Strabismus // Strabismus // Strabismus	main
TC01001022.hg.1	CD2	4.84078	3.98252	0.55162	down	Homo sapiens CD2 molecule (CD2), mRNA.	NM_001767	RefSeq	coding	1p13.1 // 1p13.1 // 1p13.1 // 1p13.1 // --- // ---	chr1	+	117297007	117311851	GO:0001766 // GO:0006917 // GO:0007166 // GO:0007596 // GO:0016337 // GO:0030101 // GO:0030887 // GO:0042110 // GO:0045580 // GO:0050900 // GO:0006915 // GO:0007155 // GO:0001766 // GO:0006917 // GO:0007166 // GO:0007596 // GO:0016337 // GO:0030101 // GO:0030887 // GO:0042110 // GO:0045580 // GO:0050900 // GO:0006915 // GO:0007155 // GO:0001766 // GO:0006917 // GO:0007166 // GO:0007596 // GO:0016…	membrane raft polarization // induction of apoptosis // cell surface receptor signaling pathway // blood coagulation // cell-cell adhesion // natural killer cell activation // positive regulation of myeloid dendritic cell activation // T cell activation // regulation of T cell differentiation // leukocyte migration // apoptotic process // cell adhesion // membrane raft polarization // induction o…	traceable author statement // traceable author statement // traceable author statement // traceable author statement // non-traceable author statement // non-traceable author statement // non-traceable author statement // traceable author statement // non-traceable author statement // traceable author statement // traceable author statement // inferred from electronic annotation // traceable auth…	GO:0005576 // GO:0005886 // GO:0005887 // GO:0009897 // GO:0009898 // GO:0046658 // GO:0009897 // GO:0016020 // GO:0016021 // GO:0005576 // GO:0005886 // GO:0005887 // GO:0009897 // GO:0009898 // GO:0046658 // GO:0016021 // GO:0009897 // GO:0016020 // GO:0005576 // GO:0005886 // GO:0005887 // GO:0009897 // GO:0009898 // GO:0046658 // GO:0016021 // GO:0009897 // GO:0016020 // GO:0005576 // GO:0005…	extracellular region // plasma membrane // integral to plasma membrane // external side of plasma membrane // internal side of plasma membrane // anchored to plasma membrane // external side of plasma membrane // membrane // integral to membrane // extracellular region // plasma membrane // integral to plasma membrane // external side of plasma membrane // internal side of plasma membrane // anch…	inferred from electronic annotation // traceable author statement // non-traceable author statement // inferred from direct assay // inferred from electronic annotation // inferred from electronic annotation // inferred from electronic annotation // inferred from electronic annotation // inferred from electronic annotation // inferred from electronic annotation // traceable author statement // no…	GO:0004872 // GO:0005515 // GO:0042803 // GO:0004872 // GO:0004872 // GO:0005515 // GO:0042803 // GO:0004872 // GO:0004872 // GO:0005515 // GO:0042803 // GO:0005515 // GO:0043499 // GO:0004872 // GO:0004872 // GO:0005515 // GO:0042803 // GO:0004872 // GO:0004872 // GO:0005515 // GO:0004872 // GO:0042803 // GO:0043499	receptor activity // protein binding // protein homodimerization activity // receptor activity // receptor activity // protein binding // protein homodimerization activity // receptor activity // receptor activity // protein binding // protein homodimerization activity // protein binding // eukaryotic cell surface binding // receptor activity // receptor activity // protein binding // protein hom…	non-traceable author statement // inferred from physical interaction // inferred from electronic annotation // inferred from electronic annotation // non-traceable author statement // inferred from physical interaction // inferred from electronic annotation // inferred from electronic annotation // non-traceable author statement // inferred from physical interaction // inferred from electronic an…	---	---	Pfam // Pfam // Pfam	IPR013106 // IPR008424 // IPR013106	Immunoglobulin V-set // Immunoglobulin C2-set // Immunoglobulin V-set	main
TC01001024.hg.1	PTGFRN	8.77198	9.2165	1.36087	up	Homo sapiens prostaglandin F2 receptor inhibitor (PTGFRN), mRNA.	NM_020440	RefSeq	coding	1p13.1 // 1p13.1 // 1p13.1 // 1p13.1 // 1p13.1 // --- // --- // ---	chr1	+	117452679	117532980	GO:0034389 // GO:0034389 // GO:0034389 // GO:0034389 // GO:0034389 // GO:0034389	lipid particle organization // lipid particle organization // lipid particle organization // lipid particle organization // lipid particle organization // lipid particle organization	inferred from electronic annotation // inferred from electronic annotation // inferred from electronic annotation // inferred from electronic annotation // inferred from electronic annotation // inferred from electronic annotation	GO:0005789 // GO:0005794 // GO:0016021 // GO:0005783 // GO:0016020 // GO:0005789 // GO:0005794 // GO:0016021 // GO:0005783 // GO:0016020 // GO:0005789 // GO:0005794 // GO:0016021 // GO:0005783 // GO:0016020 // GO:0005789 // GO:0005794 // GO:0016021 // GO:0005789 // GO:0005794 // GO:0016021 // GO:0005783 // GO:0016020 // GO:0016021 // GO:0016020 // GO:0005783 // GO:0005789 // GO:0005794	endoplasmic reticulum membrane // Golgi apparatus // integral to membrane // endoplasmic reticulum // membrane // endoplasmic reticulum membrane // Golgi apparatus // integral to membrane // endoplasmic reticulum // membrane // endoplasmic reticulum membrane // Golgi apparatus // integral to membrane // endoplasmic reticulum // membrane // endoplasmic reticulum membrane // Golgi apparatus // inte…	inferred from electronic annotation // inferred from electronic annotation // inferred from electronic annotation // inferred from electronic annotation // inferred from electronic annotation // inferred from electronic annotation // inferred from electronic annotation // inferred from electronic annotation // inferred from electronic annotation // inferred from electronic annotation // inferred …	GO:0005515 // GO:0005515 // GO:0005515 // GO:0005515 // GO:0005515 // GO:0005515 // GO:0005515	protein binding // protein binding // protein binding // protein binding // protein binding // protein binding // protein binding	inferred from physical interaction // inferred from physical interaction // inferred from physical interaction // inferred from physical interaction // inferred from electronic annotation // inferred from physical interaction // inferred from physical interaction	---	---	Pfam // Pfam	IPR013106 // IPR013106	Immunoglobulin V-set // Immunoglobulin V-set	main	ENST00000408498 4763bp			ENST00000516701
TC01001030.hg.1	FAM46C	5.05748	4.40724	0.637175	down	Homo sapiens family with sequence similarity 46, member C (FAM46C), mRNA.	NM_017709	RefSeq	coding	1p12 // 1p12 // 1p12 // 1p12 // ---	chr1	+	118148556	118171011	---	---	---	---	---	---	---	---	---	---	---	Pfam	IPR012937	Domain of unknown function DUF1693	main
TC01001040.hg.1	HSD3B1	3.73276	4.14102	1.32709	up	Homo sapiens hydroxy-delta-5-steroid dehydrogenase, 3 beta- and steroid delta-isomerase 1 (HSD3B1), mRNA.	NM_000862	RefSeq	coding	1p13.1 // 1p13.1 // 1p13.1 // 1p13.1 // 1p13.1 // --- // --- // ---	chr1	+	120049826	120057681	GO:0006694 // GO:0006702 // GO:0006703 // GO:0006704 // GO:0006705 // GO:0008202 // GO:0044281 // GO:0006694 // GO:0006694 // GO:0008152 // GO:0055114 // GO:0006694 // GO:0006702 // GO:0006703 // GO:0006704 // GO:0006705 // GO:0008202 // GO:0044281 // GO:0008152 // GO:0055114 // GO:0006694 // GO:0009058 // GO:0044237 // GO:0045226 // GO:0006694 // GO:0006694 // GO:0006702 // GO:0006703 // GO:0006…	steroid biosynthetic process // androgen biosynthetic process // estrogen biosynthetic process // glucocorticoid biosynthetic process // mineralocorticoid biosynthetic process // steroid metabolic process // small molecule metabolic process // steroid biosynthetic process // steroid biosynthetic process // metabolic process // oxidation-reduction process // steroid biosynthetic process // androge…	inferred from sequence or structural similarity // traceable author statement // traceable author statement // traceable author statement // traceable author statement // traceable author statement // traceable author statement // inferred from electronic annotation // traceable author statement // inferred from electronic annotation // inferred from electronic annotation // inferred from sequenc…	GO:0005743 // GO:0005758 // GO:0005789 // GO:0016021 // GO:0030868 // GO:0005739 // GO:0005783 // GO:0005789 // GO:0016020 // GO:0031966 // GO:0005743 // GO:0005758 // GO:0005789 // GO:0016021 // GO:0030868 // GO:0005739 // GO:0005783 // GO:0005789 // GO:0016020 // GO:0031966 // GO:0005743 // GO:0005758 // GO:0005789 // GO:0016021 // GO:0030868 // GO:0005739 // GO:0005783 // GO:0005789 // GO:0016…	mitochondrial inner membrane // mitochondrial intermembrane space // endoplasmic reticulum membrane // integral to membrane // smooth endoplasmic reticulum membrane // mitochondrion // endoplasmic reticulum // endoplasmic reticulum membrane // membrane // mitochondrial membrane // mitochondrial inner membrane // mitochondrial intermembrane space // endoplasmic reticulum membrane // integral to me…	inferred from direct assay // inferred from direct assay // traceable author statement // inferred from electronic annotation // inferred from sequence or structural similarity // inferred from electronic annotation // inferred from electronic annotation // inferred from electronic annotation // inferred from electronic annotation // inferred from electronic annotation // inferred from direct ass…	GO:0003854 // GO:0004769 // GO:0003824 // GO:0003854 // GO:0003854 // GO:0004769 // GO:0004769 // GO:0016491 // GO:0016616 // GO:0016853 // GO:0003854 // GO:0004769 // GO:0000166 // GO:0003824 // GO:0003854 // GO:0016491 // GO:0008831 // GO:0016616 // GO:0016853 // GO:0050662 // GO:0003854 // GO:0004769 // GO:0004769 // GO:0003854 // GO:0004769 // GO:0000166 // GO:0003824 // GO:0003854 // GO:0016…	3-beta-hydroxy-delta5-steroid dehydrogenase activity // steroid delta-isomerase activity // catalytic activity // 3-beta-hydroxy-delta5-steroid dehydrogenase activity // 3-beta-hydroxy-delta5-steroid dehydrogenase activity // steroid delta-isomerase activity // steroid delta-isomerase activity // oxidoreductase activity // oxidoreductase activity, acting on the CH-OH group of donors, NAD or NADP …	inferred from sequence or structural similarity // inferred from sequence or structural similarity // inferred from electronic annotation // inferred from electronic annotation // traceable author statement // inferred from electronic annotation // traceable author statement // inferred from electronic annotation // inferred from electronic annotation // inferred from electronic annotation // inf…	GenMAPP // GenMAPP // GenMAPP // GenMAPP // GenMAPP // GenMAPP // GenMAPP // GenMAPP // GenMAPP // GenMAPP	Glucocorticoid_Mineralocorticoid_Metabolism // Steroid_Biosynthesis // Glucocorticoid_Mineralocorticoid_Metabolism // Steroid_Biosynthesis // Glucocorticoid_Mineralocorticoid_Metabolism // Steroid_Biosynthesis // Glucocorticoid_Mineralocorticoid_Metabolism // Steroid_Biosynthesis // Glucocorticoid_Mineralocorticoid_Metabolism // Steroid_Biosynthesis	Pfam // Pfam // Pfam // Pfam // Pfam // Pfam // Pfam // Pfam // Pfam // Pfam // Pfam // Pfam // Pfam // Pfam // Pfam // Pfam // Pfam // Pfam // Pfam // Pfam // Pfam // Pfam // Pfam // Pfam	IPR001509 // IPR002198 // IPR002225 // IPR003869 // IPR005913 // IPR008030 // IPR013120 // IPR013968 // IPR001509 // IPR002198 // IPR002225 // IPR003869 // IPR005913 // IPR008030 // IPR013120 // IPR013968 // IPR001509 // IPR002198 // IPR002225 // IPR003869 // IPR005913 // IPR008030 // IPR013120 // IPR013968	NAD-dependent epimerase/dehydratase // Short-chain dehydrogenase/reductase SDR // 3-beta hydroxysteroid dehydrogenase/isomerase // Polysaccharide biosynthesis protein CapD-like // dTDP-4-dehydrorhamnose reductase // NmrA-like // Male sterility, NAD-binding // Polyketide synthase, KR // NAD-dependent epimerase/dehydratase // Short-chain dehydrogenase/reductase SDR // 3-beta hydroxysteroid dehydrog…	main
TC01001106.hg.1	LOC101059961	12.1502	11.72	0.74219	down	cdna:known chromosome:GRCh37:1:146384521:146466267:1 gene:ENSG00000186275 gene_biotype:protein_coding transcript_biotype:protein_coding	ENST00000309471	ENSEMBL	coding	--- // 1q21 // --- // 1q21 // --- // 1q21 // --- // 1q21 // --- // 1q21 // --- // 1q21 // --- // 1q21 // --- // 1q21 // --- // 1q21 // --- // --- // 1q21 // ---	chr1	+	146334178	146467744	---	---	---	GO:0005737 // GO:0005737 // GO:0005737 // GO:0005737 // GO:0005737 // GO:0005737 // GO:0005737 // GO:0005737 // GO:0005737 // GO:0005737	cytoplasm // cytoplasm // cytoplasm // cytoplasm // cytoplasm // cytoplasm // cytoplasm // cytoplasm // cytoplasm // cytoplasm	inferred from electronic annotation // inferred from electronic annotation // inferred from electronic annotation // inferred from electronic annotation // inferred from electronic annotation // inferred from electronic annotation // inferred from electronic annotation // inferred from electronic annotation // inferred from electronic annotation // inferred from electronic annotation	---	---	---	---	---	Pfam // Pfam // Pfam // Pfam // Pfam // Pfam // Pfam // Pfam // Pfam // Pfam	IPR010630 // IPR010630 // IPR010630 // IPR010630 // IPR010630 // IPR010630 // IPR010630 // IPR010630 // IPR010630 // IPR010630	Neuroblastoma breakpoint family (NBPF) domain // Neuroblastoma breakpoint family (NBPF) domain // Neuroblastoma breakpoint family (NBPF) domain // Neuroblastoma breakpoint family (NBPF) domain // Neuroblastoma breakpoint family (NBPF) domain // Neuroblastoma breakpoint family (NBPF) domain // Neuroblastoma breakpoint family (NBPF) domain // Neuroblastoma breakpoint family (NBPF) domain // Neurobl…	main
TC01001138.hg.1	LOC100132999	8.37329	7.97372	0.758085	down	Homo sapiens cDNA clone MGC:183500 IMAGE:9056960, complete cds.	BC150590	GenBank	coding	1q21.2	chr1	+	147930936	148176281	---	---	---	---	---	---	---	---	---	---	---	---	---	---	main		ENST00000391154;n326380		ENST00000381475;n377736;n326379
TC01001146.hg.1	PPIAL4E	5.75746	6.51401	1.68945	up	Homo sapiens peptidylprolyl isomerase A (cyclophilin A)-like 4E (PPIAL4E), mRNA.	NM_001144032	RefSeq	coding	1q21.2	chr1	+	148644011	148644795	GO:0000413 // GO:0006457	protein peptidyl-prolyl isomerization // protein folding	inferred from electronic annotation // inferred from electronic annotation	GO:0005737	cytoplasm	inferred from electronic annotation	GO:0003755 // GO:0016853	peptidyl-prolyl cis-trans isomerase activity // isomerase activity	inferred from electronic annotation // inferred from electronic annotation	---	---	---	---	---	main
TC01001149.hg.1	PPIAL4D	5.83931	6.59586	1.68945	up	Homo sapiens peptidylprolyl isomerase A (cyclophilin A)-like 4D (PPIAL4D), mRNA.	NM_001164261	RefSeq	coding	1q21.2 // 1q21.2	chr1	+	148806015	148806799	GO:0006457 // GO:0000413 // GO:0000413 // GO:0006457	protein folding // protein peptidyl-prolyl isomerization // protein peptidyl-prolyl isomerization // protein folding	inferred from electronic annotation // inferred from electronic annotation // inferred from electronic annotation // inferred from electronic annotation	GO:0005737 // GO:0005737	cytoplasm // cytoplasm	inferred from electronic annotation // inferred from electronic annotation	GO:0003755 // GO:0016853 // GO:0003755 // GO:0016853	peptidyl-prolyl cis-trans isomerase activity // isomerase activity // peptidyl-prolyl cis-trans isomerase activity // isomerase activity	inferred from electronic annotation // inferred from electronic annotation // inferred from electronic annotation // inferred from electronic annotation	---	---	---	---	---	main
TC01001163.hg.1	PPIAL4C	4.54761	4.93034	1.30381	up	Homo sapiens peptidylprolyl isomerase A (cyclophilin A)-like 4C (PPIAL4C), mRNA.	NM_001135789	RefSeq	coding	1q21.2 // 1q21.2 // --- // 1q21.2 // 1q21.1 // 1q21.2 // 1q21.1 // 1q21.1 // ---	chr1	+	149552657	149556510	GO:0006457 // GO:0000413 // GO:0000413 // GO:0006457 // GO:0006457 // GO:0000413 // GO:0000413 // GO:0006457 // GO:0006457 // GO:0000413 // GO:0000413 // GO:0006457	protein folding // protein peptidyl-prolyl isomerization // protein peptidyl-prolyl isomerization // protein folding // protein folding // protein peptidyl-prolyl isomerization // protein peptidyl-prolyl isomerization // protein folding // protein folding // protein peptidyl-prolyl isomerization // protein peptidyl-prolyl isomerization // protein folding	inferred from electronic annotation // inferred from electronic annotation // inferred from electronic annotation // inferred from electronic annotation // inferred from electronic annotation // inferred from electronic annotation // inferred from electronic annotation // inferred from electronic annotation // inferred from electronic annotation // inferred from electronic annotation // inferred …	GO:0005737 // GO:0005737 // GO:0005737 // GO:0005737 // GO:0005737 // GO:0005737	cytoplasm // cytoplasm // cytoplasm // cytoplasm // cytoplasm // cytoplasm	inferred from electronic annotation // inferred from electronic annotation // inferred from electronic annotation // inferred from electronic annotation // inferred from electronic annotation // inferred from electronic annotation	GO:0003755 // GO:0016853 // GO:0003755 // GO:0016853 // GO:0003755 // GO:0016853 // GO:0003755 // GO:0016853 // GO:0003755 // GO:0016853 // GO:0003755 // GO:0016853	peptidyl-prolyl cis-trans isomerase activity // isomerase activity // peptidyl-prolyl cis-trans isomerase activity // isomerase activity // peptidyl-prolyl cis-trans isomerase activity // isomerase activity // peptidyl-prolyl cis-trans isomerase activity // isomerase activity // peptidyl-prolyl cis-trans isomerase activity // isomerase activity // peptidyl-prolyl cis-trans isomerase activity // i…	inferred from electronic annotation // inferred from electronic annotation // inferred from electronic annotation // inferred from electronic annotation // inferred from electronic annotation // inferred from electronic annotation // inferred from electronic annotation // inferred from electronic annotation // inferred from electronic annotation // inferred from electronic annotation // inferred …	---	---	Pfam	IPR002130	Cyclophilin-like peptidyl-prolyl cis-trans isomerase domain	main
TC01001172.hg.1	FCGR1A	4.81724	4.0087	0.57096	down	Homo sapiens Fc fragment of IgG, high affinity Ia, receptor (CD64) (FCGR1A), mRNA.	NM_000566	RefSeq	coding	1q21.2-q21.3 // 1p11.2 // 1q21.2-q21.3 // 1p11.2 // 1q21.2-q21.3 // 1q21.2-q21.3 // 1q21.2-q21.3 // --- // --- // --- // ---	chr1	+	149754227	149764074	GO:0002474 // GO:0002479 // GO:0006911 // GO:0006955 // GO:0007165 // GO:0019221 // GO:0038096 // GO:0042590 // GO:0045087 // GO:0060333 // GO:0045087 // GO:0002474 // GO:0002479 // GO:0006911 // GO:0006955 // GO:0007165 // GO:0019221 // GO:0038096 // GO:0042590 // GO:0045087 // GO:0060333 // GO:0006955 // GO:0038093 // GO:0001788 // GO:0001798 // GO:0001805 // GO:0042742 // GO:0006898 // GO:0006…	antigen processing and presentation of peptide antigen via MHC class I // antigen processing and presentation of exogenous peptide antigen via MHC class I, TAP-dependent // phagocytosis, engulfment // immune response // signal transduction // cytokine-mediated signaling pathway // Fc-gamma receptor signaling pathway involved in phagocytosis // antigen processing and presentation of exogenous pept…	traceable author statement // traceable author statement // traceable author statement // traceable author statement // traceable author statement // traceable author statement // traceable author statement // traceable author statement // traceable author statement // traceable author statement // inferred from electronic annotation // traceable author statement // traceable author statement // …	GO:0005886 // GO:0005886 // GO:0016021 // GO:0030669 // GO:0031901 // GO:0005886 // GO:0016020 // GO:0005886 // GO:0005886 // GO:0016021 // GO:0030669 // GO:0031901 // GO:0005886 // GO:0009897 // GO:0005886 // GO:0016020 // GO:0005886 // GO:0005886 // GO:0016021 // GO:0030669 // GO:0031901 // GO:0005886 // GO:0005886 // GO:0016020 // GO:0005886 // GO:0005886 // GO:0016021 // GO:0030669 // GO:0031…	plasma membrane // plasma membrane // integral to membrane // clathrin-coated endocytic vesicle membrane // early endosome membrane // plasma membrane // membrane // plasma membrane // plasma membrane // integral to membrane // clathrin-coated endocytic vesicle membrane // early endosome membrane // plasma membrane // external side of plasma membrane // plasma membrane // membrane // plasma membr…	inferred from direct assay // traceable author statement // inferred from electronic annotation // traceable author statement // traceable author statement // inferred from electronic annotation // inferred from electronic annotation // inferred from direct assay // traceable author statement // inferred from electronic annotation // traceable author statement // traceable author statement // non…	GO:0005057 // GO:0005515 // GO:0019864 // GO:0005057 // GO:0005515 // GO:0019864 // GO:0019763 // GO:0019770 // GO:0005057 // GO:0005515 // GO:0019864 // GO:0019763 // GO:0005057 // GO:0005515 // GO:0019864 // GO:0005057 // GO:0005515 // GO:0019864 // GO:0005515 // GO:0005057 // GO:0019864	receptor signaling protein activity // protein binding // IgG binding // receptor signaling protein activity // protein binding // IgG binding // immunoglobulin receptor activity // IgG receptor activity // receptor signaling protein activity // protein binding // IgG binding // immunoglobulin receptor activity // receptor signaling protein activity // protein binding // IgG binding // receptor s…	traceable author statement // inferred from physical interaction // inferred from electronic annotation // traceable author statement // inferred from physical interaction // inferred from electronic annotation // non-traceable author statement // inferred from electronic annotation // traceable author statement // inferred from physical interaction // inferred from electronic annotation // non-t…	---	---	Pfam	IPR013151	Immunoglobulin	main
TC01001173.hg.1	HIST2H4B	13.7733	13.2794	0.710147	down	Homo sapiens histone cluster 2, H4b (HIST2H4B), mRNA.	NM_001034077	RefSeq	coding	1q21 // 1q21 // 12p12.3 // 1q21.2 // 6p22.1 // 6p22.1 // 6p22.1 // 6p22.1 // 6p22.1 // 6p22.1 // 6p22.1 // 6p22.1 // 6p22.1 // 6p22.1 // 6p21.33 // 1q21 // 12p12.3 // 1q21.2 // 6p22.1 // 6p22.1 // 6p22.1 // 6p22.1 // 6p22.1 // 6p22.1 // 6p22.1 // 6p22.1 // 6p22.1 // 6p22.1 // 6p21.33 // 1q21 // 12p12.3 // 1q21.2 // 6p22.1 // 6p22.1 // 6p22.1 // 6p22.1 // 6p22.1 // 6p22.1 // 6p22.1 // 6p22.1 // 6p…	chr1	+	149804221	149811339	GO:0000723 // GO:0006325 // GO:0006334 // GO:0034080 // GO:0045653 // GO:0048015 // GO:0006334 // GO:0000723 // GO:0006325 // GO:0006334 // GO:0034080 // GO:0045653 // GO:0048015 // GO:0006352 // GO:0006334 // GO:0000723 // GO:0006325 // GO:0006334 // GO:0034080 // GO:0045653 // GO:0048015 // GO:0006352 // GO:0006334 // GO:0000723 // GO:0006325 // GO:0006334 // GO:0034080 // GO:0045653 // GO:0048…	telomere maintenance // chromatin organization // nucleosome assembly // CENP-A containing nucleosome assembly at centromere // negative regulation of megakaryocyte differentiation // phosphatidylinositol-mediated signaling // nucleosome assembly // telomere maintenance // chromatin organization // nucleosome assembly // CENP-A containing nucleosome assembly at centromere // negative regulation o…	traceable author statement // non-traceable author statement // traceable author statement // traceable author statement // inferred from direct assay // non-traceable author statement // inferred from electronic annotation // traceable author statement // non-traceable author statement // traceable author statement // traceable author statement // inferred from direct assay // non-traceable auth…	GO:0000786 // GO:0005576 // GO:0005634 // GO:0005654 // GO:0005730 // GO:0015629 // GO:0000786 // GO:0005634 // GO:0005694 // GO:0000786 // GO:0005576 // GO:0005634 // GO:0005654 // GO:0005730 // GO:0015629 // GO:0000786 // GO:0005634 // GO:0005694 // GO:0000786 // GO:0005576 // GO:0005634 // GO:0005654 // GO:0005730 // GO:0015629 // GO:0000786 // GO:0005634 // GO:0005694 // GO:0000786 // GO:0005…	nucleosome // extracellular region // nucleus // nucleoplasm // nucleolus // actin cytoskeleton // nucleosome // nucleus // chromosome // nucleosome // extracellular region // nucleus // nucleoplasm // nucleolus // actin cytoskeleton // nucleosome // nucleus // chromosome // nucleosome // extracellular region // nucleus // nucleoplasm // nucleolus // actin cytoskeleton // nucleosome // nucleus //…	traceable author statement // traceable author statement // inferred from direct assay // traceable author statement // inferred from direct assay // inferred from direct assay // inferred from electronic annotation // inferred from electronic annotation // inferred from electronic annotation // traceable author statement // traceable author statement // inferred from direct assay // traceable au…	GO:0003677 // GO:0005515 // GO:0046982 // GO:0003677 // GO:0003677 // GO:0005515 // GO:0046982 // GO:0003677 // GO:0003677 // GO:0005515 // GO:0046982 // GO:0003677 // GO:0003677 // GO:0005515 // GO:0046982 // GO:0003677 // GO:0003677 // GO:0003677 // GO:0005515 // GO:0046982 // GO:0003677 // GO:0005515 // GO:0046982 // GO:0003677 // GO:0005515 // GO:0003677 // GO:0046982 // GO:0005515 // GO:0003…	DNA binding // protein binding // protein heterodimerization activity // DNA binding // DNA binding // protein binding // protein heterodimerization activity // DNA binding // DNA binding // protein binding // protein heterodimerization activity // DNA binding // DNA binding // protein binding // protein heterodimerization activity // DNA binding // DNA binding // DNA binding // protein binding /…	traceable author statement // inferred from physical interaction // inferred from electronic annotation // inferred from electronic annotation // traceable author statement // inferred from physical interaction // inferred from electronic annotation // inferred from electronic annotation // traceable author statement // inferred from physical interaction // inferred from electronic annotation // …	---	---	Pfam // Pfam // Pfam // Pfam // Pfam // Pfam	IPR004823 // IPR007125 // IPR004823 // IPR007125 // IPR004823 // IPR007125	TATA box binding protein associated factor (TAF) // Histone core // TATA box binding protein associated factor (TAF) // Histone core // TATA box binding protein associated factor (TAF) // Histone core	main
TC01001175.hg.1	HIST2H3A	10.4241	9.73461	0.620078	down	Homo sapiens histone cluster 2, H3a (HIST2H3A), mRNA.	NM_001005464	RefSeq	coding	1q21.2 // 1q21.2 // 1q21.2 // 1q21.2 // 1q21.2 // 1q21.2 // 1q21.2 // 1q21.2 // 1q21.2 // 1q21.2 // 1q21.2 // ---	chr1	+	149824181	149825836	GO:0006334 // GO:0007596 // GO:0006334 // GO:0007596 // GO:0006334 // GO:0007596 // GO:0006334 // GO:0007596 // GO:0006334 // GO:0007596 // GO:0006334 // GO:0007596 // GO:0006334 // GO:0007596	nucleosome assembly // blood coagulation // nucleosome assembly // blood coagulation // nucleosome assembly // blood coagulation // nucleosome assembly // blood coagulation // nucleosome assembly // blood coagulation // nucleosome assembly // blood coagulation // nucleosome assembly // blood coagulation	inferred from electronic annotation // traceable author statement // inferred from electronic annotation // traceable author statement // inferred from electronic annotation // traceable author statement // inferred from electronic annotation // traceable author statement // inferred from electronic annotation // traceable author statement // inferred from electronic annotation // traceable autho…	GO:0000786 // GO:0005576 // GO:0005634 // GO:0005654 // GO:0005694 // GO:0000786 // GO:0005576 // GO:0005654 // GO:0005634 // GO:0005694 // GO:0000786 // GO:0005576 // GO:0005634 // GO:0005654 // GO:0005694 // GO:0000786 // GO:0005576 // GO:0005634 // GO:0005654 // GO:0005694 // GO:0000786 // GO:0005576 // GO:0005634 // GO:0005654 // GO:0005694 // GO:0000786 // GO:0005576 // GO:0005634 // GO:0005…	nucleosome // extracellular region // nucleus // nucleoplasm // chromosome // nucleosome // extracellular region // nucleoplasm // nucleus // chromosome // nucleosome // extracellular region // nucleus // nucleoplasm // chromosome // nucleosome // extracellular region // nucleus // nucleoplasm // chromosome // nucleosome // extracellular region // nucleus // nucleoplasm // chromosome // nucleosom…	inferred from electronic annotation // traceable author statement // inferred from electronic annotation // traceable author statement // inferred from electronic annotation // inferred from electronic annotation // traceable author statement // traceable author statement // inferred from electronic annotation // inferred from electronic annotation // inferred from electronic annotation // tracea…	GO:0003677 // GO:0005515 // GO:0046982 // GO:0003677 // GO:0005515 // GO:0046982 // GO:0003677 // GO:0005515 // GO:0046982 // GO:0003677 // GO:0005515 // GO:0046982 // GO:0003677 // GO:0005515 // GO:0046982 // GO:0003677 // GO:0005515 // GO:0046982 // GO:0005515 // GO:0003677 // GO:0046982	DNA binding // protein binding // protein heterodimerization activity // DNA binding // protein binding // protein heterodimerization activity // DNA binding // protein binding // protein heterodimerization activity // DNA binding // protein binding // protein heterodimerization activity // DNA binding // protein binding // protein heterodimerization activity // DNA binding // protein binding // …	inferred from electronic annotation // inferred from physical interaction // inferred from electronic annotation // inferred from electronic annotation // inferred from physical interaction // inferred from electronic annotation // inferred from electronic annotation // inferred from physical interaction // inferred from electronic annotation // inferred from electronic annotation // inferred fro…	---	---	Pfam	IPR007125	Histone core	main
TC01001184.hg.1	MRPS21	8.66931	9.12734	1.37367	up	Homo sapiens mitochondrial ribosomal protein S21 (MRPS21), nuclear gene encoding mitochondrial protein, transcript variant 2, mRNA.	NM_018997	RefSeq	coding	1q21 // 1q21 // 1q21 // 1q21 // 1q21 // 1q21 // --- // ---	chr1	+	150266269	150281414	GO:0006412 // GO:0006412 // GO:0006412 // GO:0006412 // GO:0006412 // GO:0006412 // GO:0006412 // GO:0006412 // GO:0006412 // GO:0006412 // GO:0006412 // GO:0006412 // GO:0006412 // GO:0006412	translation // translation // translation // translation // translation // translation // translation // translation // translation // translation // translation // translation // translation // translation	non-traceable author statement // inferred from electronic annotation // non-traceable author statement // inferred from electronic annotation // non-traceable author statement // inferred from electronic annotation // non-traceable author statement // inferred from electronic annotation // non-traceable author statement // inferred from electronic annotation // non-traceable author statement // …	GO:0005763 // GO:0005622 // GO:0005739 // GO:0005840 // GO:0030529 // GO:0005763 // GO:0005622 // GO:0005739 // GO:0005840 // GO:0030529 // GO:0005763 // GO:0005622 // GO:0005840 // GO:0005739 // GO:0030529 // GO:0005763 // GO:0005622 // GO:0005840 // GO:0005739 // GO:0030529 // GO:0005763 // GO:0005622 // GO:0005739 // GO:0005840 // GO:0030529 // GO:0005763 // GO:0005622 // GO:0005739 // GO:0005…	mitochondrial small ribosomal subunit // intracellular // mitochondrion // ribosome // ribonucleoprotein complex // mitochondrial small ribosomal subunit // intracellular // mitochondrion // ribosome // ribonucleoprotein complex // mitochondrial small ribosomal subunit // intracellular // ribosome // mitochondrion // ribonucleoprotein complex // mitochondrial small ribosomal subunit // intracellu…	inferred from direct assay // inferred from electronic annotation // inferred from electronic annotation // inferred from electronic annotation // inferred from electronic annotation // inferred from direct assay // inferred from electronic annotation // inferred from electronic annotation // inferred from electronic annotation // inferred from electronic annotation // inferred from direct assay …	GO:0003735 // GO:0003735 // GO:0003735 // GO:0003735 // GO:0003735 // GO:0003735 // GO:0003735 // GO:0003735 // GO:0003735 // GO:0003735 // GO:0003735 // GO:0003735 // GO:0003735 // GO:0003735	structural constituent of ribosome // structural constituent of ribosome // structural constituent of ribosome // structural constituent of ribosome // structural constituent of ribosome // structural constituent of ribosome // structural constituent of ribosome // structural constituent of ribosome // structural constituent of ribosome // structural constituent of ribosome // structural constitu…	non-traceable author statement // inferred from electronic annotation // non-traceable author statement // inferred from electronic annotation // non-traceable author statement // inferred from electronic annotation // non-traceable author statement // inferred from electronic annotation // non-traceable author statement // inferred from electronic annotation // non-traceable author statement // …	---	---	Pfam // Pfam	IPR001911 // IPR001911	Ribosomal protein S21 // Ribosomal protein S21	main
TC01001201.hg.1	MLLT11	6.11244	6.556	1.35996	up	Homo sapiens myeloid/lymphoid or mixed-lineage leukemia (trithorax homolog, Drosophila); translocated to, 11 (MLLT11), mRNA.	NM_006818	RefSeq	coding	1q21 // 1q21 // 1q21 // 1q21 // 1q21 // 1q21 // 1q21 // 1q21 // ---	chr1	+	151030234	151040973	GO:0043065 // GO:0045893 // GO:0051901 // GO:0090200 // GO:0097191 // GO:0097193 // GO:0097190 // GO:0043065 // GO:0045893 // GO:0051901 // GO:0090200 // GO:0097191 // GO:0097193 // GO:0097190 // GO:0043065 // GO:0045893 // GO:0051901 // GO:0090200 // GO:0097191 // GO:0097193 // GO:0097190 // GO:0043065 // GO:0045893 // GO:0051901 // GO:0090200 // GO:0097191 // GO:0097193 // GO:0097190 // GO:0043…	positive regulation of apoptotic process // positive regulation of transcription, DNA-dependent // positive regulation of mitochondrial depolarization // positive regulation of release of cytochrome c from mitochondria // extrinsic apoptotic signaling pathway // intrinsic apoptotic signaling pathway // apoptotic signaling pathway // positive regulation of apoptotic process // positive regulation …	inferred from mutant phenotype // inferred from direct assay // inferred from direct assay // inferred from direct assay // inferred from direct assay // inferred from direct assay // inferred from electronic annotation // inferred from mutant phenotype // inferred from direct assay // inferred from direct assay // inferred from direct assay // inferred from direct assay // inferred from direct a…	GO:0005622 // GO:0005622 // GO:0005622 // GO:0005622 // GO:0005622 // GO:0005622 // GO:0005622 // GO:0005622 // GO:0005622	intracellular // intracellular // intracellular // intracellular // intracellular // intracellular // intracellular // intracellular // intracellular	inferred from direct assay // inferred from direct assay // inferred from direct assay // inferred from direct assay // inferred from direct assay // inferred from direct assay // inferred from direct assay // inferred from direct assay // inferred from direct assay	GO:0003674 // GO:0003674 // GO:0003674 // GO:0003674 // GO:0003674 // GO:0003674 // GO:0003674 // GO:0003674 // GO:0003674	molecular_function // molecular_function // molecular_function // molecular_function // molecular_function // molecular_function // molecular_function // molecular_function // molecular_function	no biological data available // no biological data available // no biological data available // no biological data available // no biological data available // no biological data available // no biological data available // no biological data available // no biological data available	---	---	---	---	---	main
TC01001212.hg.1	TUFT1	6.85673	6.46577	0.762619	down	Homo sapiens tuftelin 1 (TUFT1), transcript variant 1, mRNA.	NM_020127	RefSeq	coding	1q21 // 1q21 // 1q21 // 1q21 // 1q21 // 1q21 // 1q21 // 1q21 // 1q21 // 1q21 // 1q21 // --- // --- // --- // --- // --- // --- // --- // ---	chr1	+	151512781	151556059	GO:0030282 // GO:0042476 // GO:0031214 // GO:0030282 // GO:0042476 // GO:0031214 // GO:0030282 // GO:0042476 // GO:0031214 // GO:0030282 // GO:0042476 // GO:0031214 // GO:0030282 // GO:0042476 // GO:0031214 // GO:0030282 // GO:0042476 // GO:0031214 // GO:0030282 // GO:0042476 // GO:0030282 // GO:0042476 // GO:0031214 // GO:0030282 // GO:0042476 // GO:0030282 // GO:0042476 // GO:0031214 // GO:0030…	bone mineralization // odontogenesis // biomineral tissue development // bone mineralization // odontogenesis // biomineral tissue development // bone mineralization // odontogenesis // biomineral tissue development // bone mineralization // odontogenesis // biomineral tissue development // bone mineralization // odontogenesis // biomineral tissue development // bone mineralization // odontogenes…	non-traceable author statement // non-traceable author statement // inferred from electronic annotation // non-traceable author statement // non-traceable author statement // inferred from electronic annotation // non-traceable author statement // non-traceable author statement // inferred from electronic annotation // non-traceable author statement // non-traceable author statement // inferred f…	GO:0005576 // GO:0005737 // GO:0005576 // GO:0005576 // GO:0005737 // GO:0005576 // GO:0005576 // GO:0005737 // GO:0005576 // GO:0005576 // GO:0005737 // GO:0005576 // GO:0005576 // GO:0005737 // GO:0005576 // GO:0005576 // GO:0005737 // GO:0005576 // GO:0005576 // GO:0005737 // GO:0005576 // GO:0005737 // GO:0005576 // GO:0005576 // GO:0005737 // GO:0005576 // GO:0005737 // GO:0005576 // GO:0005…	extracellular region // cytoplasm // extracellular region // extracellular region // cytoplasm // extracellular region // extracellular region // cytoplasm // extracellular region // extracellular region // cytoplasm // extracellular region // extracellular region // cytoplasm // extracellular region // extracellular region // cytoplasm // extracellular region // extracellular region // cytoplasm…	non-traceable author statement // inferred from direct assay // inferred from electronic annotation // non-traceable author statement // inferred from direct assay // inferred from electronic annotation // non-traceable author statement // inferred from direct assay // inferred from electronic annotation // non-traceable author statement // inferred from direct assay // inferred from electronic a…	GO:0030345 // GO:0030345 // GO:0030345 // GO:0030345 // GO:0030345 // GO:0005515 // GO:0030345 // GO:0030345 // GO:0030345 // GO:0030345 // GO:0030345 // GO:0030345 // GO:0030345	structural constituent of tooth enamel // structural constituent of tooth enamel // structural constituent of tooth enamel // structural constituent of tooth enamel // structural constituent of tooth enamel // protein binding // structural constituent of tooth enamel // structural constituent of tooth enamel // structural constituent of tooth enamel // structural constituent of tooth enamel // st…	non-traceable author statement // non-traceable author statement // non-traceable author statement // non-traceable author statement // non-traceable author statement // inferred from electronic annotation // non-traceable author statement // non-traceable author statement // non-traceable author statement // non-traceable author statement // non-traceable author statement // non-traceable author…	---	---	---	---	---	main		NR_030280
TC01001246.hg.1	SPRR1A	4.55666	5.25798	1.62598	up	Homo sapiens small proline-rich protein 1A (SPRR1A), transcript variant 1, mRNA.	NM_001199828	RefSeq	coding	1q21-q22 // 1q21-q22 // 1q21-q22 // 1q21-q22 // 1q21-q22 // 1q21-q22 // ---	chr1	+	152956557	152958290	GO:0008544 // GO:0018149 // GO:0030216 // GO:0031424 // GO:0018149 // GO:0008544 // GO:0018149 // GO:0030216 // GO:0031424 // GO:0018149 // GO:0008544 // GO:0018149 // GO:0030216 // GO:0031424 // GO:0018149 // GO:0008544 // GO:0018149 // GO:0030216 // GO:0031424 // GO:0018149 // GO:0008544 // GO:0018149 // GO:0030216 // GO:0031424 // GO:0018149 // GO:0008544 // GO:0018149 // GO:0030216 // GO:0031…	epidermis development // peptide cross-linking // keratinocyte differentiation // keratinization // peptide cross-linking // epidermis development // peptide cross-linking // keratinocyte differentiation // keratinization // peptide cross-linking // epidermis development // peptide cross-linking // keratinocyte differentiation // keratinization // peptide cross-linking // epidermis development //…	traceable author statement // inferred from direct assay // inferred from direct assay // inferred from electronic annotation // inferred from electronic annotation // traceable author statement // inferred from direct assay // inferred from direct assay // inferred from electronic annotation // inferred from electronic annotation // traceable author statement // inferred from direct assay // inf…	GO:0001533 // GO:0005737 // GO:0001533 // GO:0005737 // GO:0001533 // GO:0005737 // GO:0001533 // GO:0005737 // GO:0001533 // GO:0005737 // GO:0001533 // GO:0005737 // GO:0005737 // GO:0001533 // GO:0005737	cornified envelope // cytoplasm // cornified envelope // cytoplasm // cornified envelope // cytoplasm // cornified envelope // cytoplasm // cornified envelope // cytoplasm // cornified envelope // cytoplasm // cytoplasm // cornified envelope // cytoplasm	inferred from direct assay // inferred from electronic annotation // inferred from direct assay // inferred from electronic annotation // inferred from direct assay // inferred from electronic annotation // inferred from direct assay // inferred from electronic annotation // inferred from direct assay // inferred from electronic annotation // inferred from direct assay // inferred from electronic…	GO:0005198 // GO:0005515 // GO:0030674 // GO:0005198 // GO:0005198 // GO:0005515 // GO:0030674 // GO:0005198 // GO:0005198 // GO:0005515 // GO:0030674 // GO:0005198 // GO:0005198 // GO:0005515 // GO:0030674 // GO:0005198 // GO:0005198 // GO:0005515 // GO:0030674 // GO:0005198 // GO:0005198 // GO:0005515 // GO:0030674 // GO:0005198 // GO:0005515 // GO:0030674 // GO:0005198	structural molecule activity // protein binding // protein binding, bridging // structural molecule activity // structural molecule activity // protein binding // protein binding, bridging // structural molecule activity // structural molecule activity // protein binding // protein binding, bridging // structural molecule activity // structural molecule activity // protein binding // protein bind…	inferred from direct assay // inferred from physical interaction // inferred from direct assay // traceable author statement // inferred from direct assay // inferred from physical interaction // inferred from direct assay // traceable author statement // inferred from direct assay // inferred from physical interaction // inferred from direct assay // traceable author statement // inferred from d…	---	---	Pfam // Pfam	IPR003302 // IPR003302	Cornifin (SPRR1) // Cornifin (SPRR1)	main		n338239
TC01001254.hg.1	S100A9	10.8309	10.2677	0.676804	down	Homo sapiens S100 calcium binding protein A9 (S100A9), mRNA.	NM_002965	RefSeq	coding	1q21 // 1q21 // 1q21 // ---	chr1	+	153330330	153333503	GO:0001816 // GO:0002523 // GO:0002544 // GO:0006914 // GO:0006917 // GO:0006919 // GO:0006954 // GO:0007165 // GO:0007267 // GO:0010043 // GO:0030307 // GO:0030593 // GO:0031532 // GO:0032119 // GO:0032496 // GO:0032602 // GO:0042742 // GO:0045087 // GO:0045113 // GO:0045471 // GO:0050729 // GO:0050832 // GO:0051092 // GO:0051493 // GO:0070488 // GO:0006914 // GO:0006915 // GO:0006935 // GO:0006…	cytokine production // leukocyte migration involved in inflammatory response // chronic inflammatory response // autophagy // induction of apoptosis // activation of cysteine-type endopeptidase activity involved in apoptotic process // inflammatory response // signal transduction // cell-cell signaling // response to zinc ion // positive regulation of cell growth // neutrophil chemotaxis // actin…	traceable author statement // inferred from direct assay // inferred from electronic annotation // inferred from direct assay // inferred from direct assay // inferred from direct assay // traceable author statement // traceable author statement // traceable author statement // inferred from electronic annotation // traceable author statement // inferred from direct assay // inferred from electro…	GO:0005576 // GO:0005615 // GO:0005634 // GO:0005730 // GO:0005737 // GO:0005829 // GO:0005856 // GO:0005886 // GO:0005576 // GO:0005737 // GO:0005856 // GO:0005886 // GO:0016020 // GO:0005576 // GO:0005615 // GO:0005634 // GO:0005730 // GO:0005737 // GO:0005829 // GO:0005856 // GO:0005886 // GO:0005576 // GO:0005737 // GO:0005856 // GO:0005886 // GO:0016020 // GO:0005576 // GO:0005615 // GO:0005…	extracellular region // extracellular space // nucleus // nucleolus // cytoplasm // cytosol // cytoskeleton // plasma membrane // extracellular region // cytoplasm // cytoskeleton // plasma membrane // membrane // extracellular region // extracellular space // nucleus // nucleolus // cytoplasm // cytosol // cytoskeleton // plasma membrane // extracellular region // cytoplasm // cytoskeleton // pl…	traceable author statement // inferred from electronic annotation // inferred from direct assay // inferred from direct assay // inferred from direct assay // traceable author statement // traceable author statement // traceable author statement // inferred from electronic annotation // inferred from electronic annotation // inferred from electronic annotation // inferred from electronic annotati…	GO:0004871 // GO:0005509 // GO:0005515 // GO:0008017 // GO:0008270 // GO:0016209 // GO:0035662 // GO:0050544 // GO:0050786 // GO:0005509 // GO:0046872 // GO:0004871 // GO:0005509 // GO:0005515 // GO:0008017 // GO:0008270 // GO:0016209 // GO:0035662 // GO:0050544 // GO:0050786 // GO:0005509 // GO:0046872 // GO:0004871 // GO:0005509 // GO:0005515 // GO:0008017 // GO:0008270 // GO:0016209 // GO:0035…	signal transducer activity // calcium ion binding // protein binding // microtubule binding // zinc ion binding // antioxidant activity // Toll-like receptor 4 binding // arachidonic acid binding // RAGE receptor binding // calcium ion binding // metal ion binding // signal transducer activity // calcium ion binding // protein binding // microtubule binding // zinc ion binding // antioxidant acti…	traceable author statement // traceable author statement // inferred from physical interaction // traceable author statement // traceable author statement // inferred from electronic annotation // traceable author statement // traceable author statement // traceable author statement // inferred from electronic annotation // inferred from electronic annotation // traceable author statement // trac…	---	---	Pfam	IPR013787	S100/CaBP-9k-type, calcium binding, subdomain	main
TC01001276.hg.1	IL6R	5.8427	5.28814	0.680863	down	Homo sapiens interleukin 6 receptor (IL6R), transcript variant 1, mRNA.	NM_000565	RefSeq	coding	1q21 // 1q21 // 1q21 // 1q21 // 1q21 // 1q21 // 1q21 // 1q21 // --- // --- // --- // --- // --- // --- // ---	chr1	+	154377669	154441926	GO:0002384 // GO:0002446 // GO:0002548 // GO:0002690 // GO:0002690 // GO:0006953 // GO:0008284 // GO:0008284 // GO:0010536 // GO:0019221 // GO:0031018 // GO:0031018 // GO:0032717 // GO:0032722 // GO:0032755 // GO:0032966 // GO:0034097 // GO:0042517 // GO:0043410 // GO:0045669 // GO:0048661 // GO:0050731 // GO:0050829 // GO:0050830 // GO:0051092 // GO:0070102 // GO:0070120 // GO:0097191 // GO:0070…	hepatic immune response // neutrophil mediated immunity // monocyte chemotaxis // positive regulation of leukocyte chemotaxis // positive regulation of leukocyte chemotaxis // acute-phase response // positive regulation of cell proliferation // positive regulation of cell proliferation // positive regulation of activation of Janus kinase activity // cytokine-mediated signaling pathway // endocrin…	traceable author statement // inferred by curator // inferred by curator // inferred by curator // traceable author statement // traceable author statement // inferred from direct assay // inferred from mutant phenotype // inferred from direct assay // inferred from direct assay // inferred by curator // inferred from mutant phenotype // inferred from expression pattern // inferred from direct as…	GO:0005576 // GO:0005576 // GO:0005615 // GO:0005886 // GO:0005896 // GO:0009986 // GO:0016323 // GO:0016324 // GO:0005576 // GO:0005886 // GO:0016020 // GO:0016021 // GO:0005576 // GO:0005576 // GO:0005615 // GO:0005886 // GO:0005896 // GO:0009986 // GO:0016323 // GO:0016324 // GO:0005576 // GO:0005886 // GO:0016020 // GO:0016021 // GO:0005576 // GO:0005576 // GO:0005615 // GO:0005886 // GO:0005…	extracellular region // extracellular region // extracellular space // plasma membrane // interleukin-6 receptor complex // cell surface // basolateral plasma membrane // apical plasma membrane // extracellular region // plasma membrane // membrane // integral to membrane // extracellular region // extracellular region // extracellular space // plasma membrane // interleukin-6 receptor complex //…	inferred from direct assay // traceable author statement // inferred from direct assay // traceable author statement // inferred from direct assay // inferred from electronic annotation // inferred from electronic annotation // inferred from direct assay // inferred from electronic annotation // inferred from electronic annotation // inferred from electronic annotation // inferred from electronic…	GO:0004897 // GO:0004915 // GO:0005138 // GO:0005515 // GO:0019899 // GO:0019981 // GO:0042803 // GO:0070119 // GO:0004896 // GO:0004915 // GO:0019981 // GO:0004897 // GO:0004915 // GO:0005138 // GO:0005515 // GO:0019899 // GO:0019981 // GO:0042803 // GO:0070119 // GO:0004896 // GO:0004915 // GO:0019981 // GO:0004897 // GO:0004915 // GO:0005138 // GO:0005515 // GO:0019899 // GO:0019981 // GO:0042…	ciliary neurotrophic factor receptor activity // interleukin-6 receptor activity // interleukin-6 receptor binding // protein binding // enzyme binding // interleukin-6 binding // protein homodimerization activity // ciliary neurotrophic factor binding // cytokine receptor activity // interleukin-6 receptor activity // interleukin-6 binding // ciliary neurotrophic factor receptor activity // inte…	inferred from mutant phenotype // inferred from direct assay // inferred from physical interaction // inferred from physical interaction // inferred from physical interaction // inferred from physical interaction // inferred from physical interaction // inferred from physical interaction // inferred from electronic annotation // inferred from electronic annotation // inferred from electronic anno…	---	---	Pfam // Pfam	IPR015321 // IPR015321	Interleukin-6 receptor alpha chain, binding // Interleukin-6 receptor alpha chain, binding	main				ENST00000424435;n378165
TC01001299.hg.1	FDPS	8.96362	9.4451	1.39618	up	Homo sapiens farnesyl diphosphate synthase (FDPS), transcript variant 3, mRNA.	NM_001135822	RefSeq	coding	1q22 // 1q22 // 1q22 // 1q22 // 1q22 // 1q22 // 1q22 // 1q22 // 1q22 // 1q22 // --- // --- // --- // --- // --- // --- // --- // --- // --- // --- // --- // --- // --- // --- // --- // --- // --- // ---	chr1	+	155278539	155290457	GO:0006695 // GO:0019048 // GO:0033384 // GO:0044281 // GO:0045337 // GO:0006629 // GO:0006694 // GO:0006695 // GO:0008202 // GO:0008203 // GO:0008299 // GO:0016126 // GO:0006695 // GO:0019048 // GO:0033384 // GO:0044281 // GO:0045337 // GO:0006629 // GO:0006694 // GO:0006695 // GO:0008202 // GO:0008203 // GO:0008299 // GO:0016126 // GO:0006695 // GO:0019048 // GO:0033384 // GO:0044281 // GO:0045…	cholesterol biosynthetic process // virus-host interaction // geranyl diphosphate biosynthetic process // small molecule metabolic process // farnesyl diphosphate biosynthetic process // lipid metabolic process // steroid biosynthetic process // cholesterol biosynthetic process // steroid metabolic process // cholesterol metabolic process // isoprenoid biosynthetic process // sterol biosynthetic …	traceable author statement // inferred from electronic annotation // inferred from electronic annotation // traceable author statement // inferred from electronic annotation // inferred from electronic annotation // inferred from electronic annotation // inferred from electronic annotation // inferred from electronic annotation // inferred from electronic annotation // inferred from electronic an…	GO:0005634 // GO:0005730 // GO:0005737 // GO:0005739 // GO:0005829 // GO:0005737 // GO:0005634 // GO:0005730 // GO:0005737 // GO:0005739 // GO:0005829 // GO:0005737 // GO:0005634 // GO:0005730 // GO:0005737 // GO:0005739 // GO:0005829 // GO:0005737 // GO:0005634 // GO:0005730 // GO:0005737 // GO:0005739 // GO:0005829 // GO:0005737 // GO:0005634 // GO:0005730 // GO:0005737 // GO:0005739 // GO:0005…	nucleus // nucleolus // cytoplasm // mitochondrion // cytosol // cytoplasm // nucleus // nucleolus // cytoplasm // mitochondrion // cytosol // cytoplasm // nucleus // nucleolus // cytoplasm // mitochondrion // cytosol // cytoplasm // nucleus // nucleolus // cytoplasm // mitochondrion // cytosol // cytoplasm // nucleus // nucleolus // cytoplasm // mitochondrion // cytosol // cytoplasm // nucleus /…	inferred from direct assay // inferred from direct assay // inferred from direct assay // inferred from electronic annotation // traceable author statement // inferred from electronic annotation // inferred from direct assay // inferred from direct assay // inferred from direct assay // inferred from electronic annotation // traceable author statement // inferred from electronic annotation // inf…	GO:0004161 // GO:0004337 // GO:0046872 // GO:0016740 // GO:0004161 // GO:0004337 // GO:0046872 // GO:0016740 // GO:0004161 // GO:0004337 // GO:0046872 // GO:0016740 // GO:0004161 // GO:0004337 // GO:0046872 // GO:0016740 // GO:0004161 // GO:0004337 // GO:0046872 // GO:0016740 // GO:0004161 // GO:0004337 // GO:0046872 // GO:0016740 // GO:0004161 // GO:0004337 // GO:0046872 // GO:0016740 // GO:0004…	dimethylallyltranstransferase activity // geranyltranstransferase activity // metal ion binding // transferase activity // dimethylallyltranstransferase activity // geranyltranstransferase activity // metal ion binding // transferase activity // dimethylallyltranstransferase activity // geranyltranstransferase activity // metal ion binding // transferase activity // dimethylallyltranstransferase …	inferred from electronic annotation // inferred from electronic annotation // inferred from electronic annotation // inferred from electronic annotation // inferred from electronic annotation // inferred from electronic annotation // inferred from electronic annotation // inferred from electronic annotation // inferred from electronic annotation // inferred from electronic annotation // inferred …	GenMAPP // GenMAPP // GenMAPP // GenMAPP // GenMAPP // GenMAPP // GenMAPP // GenMAPP // GenMAPP // GenMAPP	Cholesterol_Biosynthesis // Cholesterol_Biosynthesis // Cholesterol_Biosynthesis // Cholesterol_Biosynthesis // Cholesterol_Biosynthesis // Cholesterol_Biosynthesis // Cholesterol_Biosynthesis // Cholesterol_Biosynthesis // Cholesterol_Biosynthesis // Cholesterol_Biosynthesis	Pfam // Pfam // Pfam	IPR000092 // IPR000092 // IPR000092	Polyprenyl synthetase // Polyprenyl synthetase // Polyprenyl synthetase	main				ENST00000429648
TC01001311.hg.1	RAB25	8.58301	9.01574	1.34979	up	Homo sapiens RAB25, member RAS oncogene family (RAB25), mRNA.	NM_020387	RefSeq	coding	1q22 // 1q22 // 1q22 // 1q22 // 1q22 // --- // --- // --- // --- // ---	chr1	+	156030951	156040295	GO:0007264 // GO:0008284 // GO:0015031 // GO:0031268 // GO:0006810 // GO:0007264 // GO:0008284 // GO:0015031 // GO:0031268 // GO:0007165 // GO:0006184 // GO:0006886 // GO:0006913 // GO:0006810 // GO:0007264 // GO:0008284 // GO:0015031 // GO:0031268 // GO:0006810 // GO:0007264 // GO:0008284 // GO:0015031 // GO:0031268 // GO:0006810 // GO:0007264 // GO:0008284 // GO:0015031 // GO:0031268 // GO:0006…	small GTPase mediated signal transduction // positive regulation of cell proliferation // protein transport // pseudopodium organization // transport // small GTPase mediated signal transduction // positive regulation of cell proliferation // protein transport // pseudopodium organization // signal transduction // GTP catabolic process // intracellular protein transport // nucleocytoplasmic trans…	inferred from electronic annotation // inferred from direct assay // inferred from electronic annotation // inferred from direct assay // inferred from electronic annotation // inferred from electronic annotation // inferred from direct assay // inferred from electronic annotation // inferred from direct assay // inferred from electronic annotation // inferred from electronic annotation // inferr…	GO:0016023 // GO:0031143 // GO:0031260 // GO:0031410 // GO:0005886 // GO:0016020 // GO:0031410 // GO:0042995 // GO:0016023 // GO:0031143 // GO:0031260 // GO:0031410 // GO:0005622 // GO:0016020 // GO:0005634 // GO:0005737 // GO:0005886 // GO:0031410 // GO:0042995 // GO:0016023 // GO:0031143 // GO:0031260 // GO:0031410 // GO:0005886 // GO:0016020 // GO:0031410 // GO:0042995 // GO:0016023 // GO:0031…	cytoplasmic membrane-bounded vesicle // pseudopodium // pseudopodium membrane // cytoplasmic vesicle // plasma membrane // membrane // cytoplasmic vesicle // cell projection // cytoplasmic membrane-bounded vesicle // pseudopodium // pseudopodium membrane // cytoplasmic vesicle // intracellular // membrane // nucleus // cytoplasm // plasma membrane // cytoplasmic vesicle // cell projection // cyto…	inferred from electronic annotation // inferred from direct assay // inferred from electronic annotation // inferred from direct assay // inferred from electronic annotation // inferred from electronic annotation // inferred from electronic annotation // inferred from electronic annotation // inferred from electronic annotation // inferred from direct assay // inferred from electronic annotation …	GO:0005515 // GO:0005525 // GO:0000166 // GO:0005515 // GO:0005525 // GO:0005515 // GO:0003924 // GO:0000166 // GO:0005515 // GO:0005525 // GO:0000166 // GO:0005515 // GO:0005525 // GO:0000166 // GO:0005515 // GO:0005525 // GO:0000166 // GO:0000166 // GO:0005515 // GO:0005525	protein binding // GTP binding // nucleotide binding // protein binding // GTP binding // protein binding // GTPase activity // nucleotide binding // protein binding // GTP binding // nucleotide binding // protein binding // GTP binding // nucleotide binding // protein binding // GTP binding // nucleotide binding // nucleotide binding // protein binding // GTP binding	inferred from physical interaction // inferred from electronic annotation // inferred from electronic annotation // inferred from physical interaction // inferred from electronic annotation // inferred from electronic annotation // inferred from electronic annotation // inferred from electronic annotation // inferred from physical interaction // inferred from electronic annotation // inferred fro…	---	---	Pfam // Pfam // Pfam // Pfam	IPR001806 // IPR006689 // IPR006762 // IPR013684	Small GTPase superfamily // Small GTPase superfamily, ARF/SAR type // Gtr1/RagA G protein // Mitochondrial Rho-like	main			ENST00000410679 6869bp
TC01001346.hg.1	MNDA	10.6938	4.34939	0.012307	down	Homo sapiens myeloid cell nuclear differentiation antigen (MNDA), mRNA.	NM_002432	RefSeq	coding	1q22 // 1q22 // 1q22 // 1q22 // --- // --- // ---	chr1	+	158801107	158819296	GO:0006351 // GO:0006355 // GO:0006968 // GO:0006974 // GO:0030889 // GO:0043065 // GO:0050853 // GO:0006351 // GO:0006355 // GO:0006968 // GO:0006974 // GO:0030889 // GO:0043065 // GO:0050853 // GO:0006351 // GO:0006355 // GO:0006968 // GO:0006974 // GO:0030889 // GO:0043065 // GO:0050853 // GO:0006351 // GO:0006355 // GO:0006968 // GO:0006974 // GO:0030889 // GO:0043065 // GO:0050853 // GO:0006…	transcription, DNA-dependent // regulation of transcription, DNA-dependent // cellular defense response // response to DNA damage stimulus // negative regulation of B cell proliferation // positive regulation of apoptotic process // B cell receptor signaling pathway // transcription, DNA-dependent // regulation of transcription, DNA-dependent // cellular defense response // response to DNA damage…	inferred from electronic annotation // inferred from electronic annotation // traceable author statement // inferred from mutant phenotype // inferred from mutant phenotype // inferred from mutant phenotype // inferred from mutant phenotype // inferred from electronic annotation // inferred from electronic annotation // traceable author statement // inferred from mutant phenotype // inferred from…	GO:0005634 // GO:0005730 // GO:0005737 // GO:0043231 // GO:0005634 // GO:0005737 // GO:0016607 // GO:0034399 // GO:0005634 // GO:0005730 // GO:0005737 // GO:0043231 // GO:0005634 // GO:0005737 // GO:0016607 // GO:0034399 // GO:0005634 // GO:0005730 // GO:0005737 // GO:0043231 // GO:0005634 // GO:0005737 // GO:0016607 // GO:0034399 // GO:0005634 // GO:0005730 // GO:0005737 // GO:0043231 // GO:0005…	nucleus // nucleolus // cytoplasm // intracellular membrane-bounded organelle // nucleus // cytoplasm // nuclear speck // nuclear periphery // nucleus // nucleolus // cytoplasm // intracellular membrane-bounded organelle // nucleus // cytoplasm // nuclear speck // nuclear periphery // nucleus // nucleolus // cytoplasm // intracellular membrane-bounded organelle // nucleus // cytoplasm // nuclear …	inferred from direct assay // inferred from direct assay // inferred from direct assay // inferred from direct assay // inferred from electronic annotation // inferred from electronic annotation // inferred from direct assay // inferred from direct assay // inferred from direct assay // inferred from direct assay // inferred from direct assay // inferred from direct assay // inferred from electro…	GO:0003677 // GO:0005515 // GO:0003677 // GO:0005515 // GO:0003677 // GO:0005515 // GO:0003677 // GO:0005515 // GO:0003677	DNA binding // protein binding // DNA binding // protein binding // DNA binding // protein binding // DNA binding // protein binding // DNA binding	inferred from electronic annotation // inferred from physical interaction // inferred from electronic annotation // inferred from physical interaction // inferred from electronic annotation // inferred from physical interaction // inferred from electronic annotation // inferred from physical interaction // inferred from electronic annotation	---	---	Pfam // Pfam	IPR004020 // IPR004021	DAPIN domain // HIN-200/IF120x	main
TC01001351.hg.1	FCER1A	4.2469	3.83188	0.750009	down	Homo sapiens Fc fragment of IgE, high affinity I, receptor for; alpha polypeptide (FCER1A), mRNA.	NM_002001	RefSeq	coding	1q23 // 1q23 // 1q23 // 1q23 // 1q23 // --- // ---	chr1	+	159259504	159278014	GO:0001812 // GO:0001820 // GO:0007257 // GO:0019370 // GO:0043306 // GO:0045401 // GO:0045425 // GO:0050731 // GO:0050850 // GO:0000187 // GO:0007165 // GO:0007166 // GO:0038095 // GO:0038095 // GO:0045087 // GO:0001812 // GO:0001820 // GO:0007257 // GO:0019370 // GO:0043306 // GO:0045401 // GO:0045425 // GO:0050731 // GO:0050850 // GO:0000187 // GO:0007165 // GO:0007166 // GO:0038095 // GO:0038…	positive regulation of type I hypersensitivity // serotonin secretion // activation of JUN kinase activity // leukotriene biosynthetic process // positive regulation of mast cell degranulation // positive regulation of interleukin-3 biosynthetic process // positive regulation of granulocyte macrophage colony-stimulating factor biosynthetic process // positive regulation of peptidyl-tyrosine phosp…	inferred from electronic annotation // inferred from electronic annotation // inferred from electronic annotation // inferred from electronic annotation // inferred from electronic annotation // inferred from electronic annotation // inferred from electronic annotation // inferred from electronic annotation // inferred from electronic annotation // inferred from electronic annotation // inferred …	GO:0005886 // GO:0005887 // GO:0009897 // GO:0005886 // GO:0005887 // GO:0016020 // GO:0016021 // GO:0005886 // GO:0005887 // GO:0009897 // GO:0005886 // GO:0005887 // GO:0016020 // GO:0016021 // GO:0005886 // GO:0005887 // GO:0009897 // GO:0005886 // GO:0005887 // GO:0016020 // GO:0016021 // GO:0005886 // GO:0005887 // GO:0009897 // GO:0005886 // GO:0005887 // GO:0016020 // GO:0016021 // GO:0005…	plasma membrane // integral to plasma membrane // external side of plasma membrane // plasma membrane // integral to plasma membrane // membrane // integral to membrane // plasma membrane // integral to plasma membrane // external side of plasma membrane // plasma membrane // integral to plasma membrane // membrane // integral to membrane // plasma membrane // integral to plasma membrane // exter…	traceable author statement // inferred from electronic annotation // inferred from electronic annotation // inferred from electronic annotation // traceable author statement // inferred from electronic annotation // inferred from electronic annotation // traceable author statement // inferred from electronic annotation // inferred from electronic annotation // inferred from electronic annotation …	GO:0019767 // GO:0019863 // GO:0019767 // GO:0019863 // GO:0005515 // GO:0019767 // GO:0019863 // GO:0005515 // GO:0019767 // GO:0019863 // GO:0019767 // GO:0019863 // GO:0019767 // GO:0019863	IgE receptor activity // IgE binding // IgE receptor activity // IgE binding // protein binding // IgE receptor activity // IgE binding // protein binding // IgE receptor activity // IgE binding // IgE receptor activity // IgE binding // IgE receptor activity // IgE binding	inferred from electronic annotation // inferred from electronic annotation // inferred from electronic annotation // inferred from electronic annotation // inferred from electronic annotation // inferred from electronic annotation // inferred from electronic annotation // inferred from electronic annotation // inferred from electronic annotation // inferred from electronic annotation // inferred …	---	---	Pfam	IPR013151	Immunoglobulin	main
TC01001382.hg.1	FCER1G	6.90435	4.84512	0.239944	down	Homo sapiens Fc fragment of IgE, high affinity I, receptor for; gamma polypeptide (FCER1G), mRNA.	NM_004106	RefSeq	coding	1q23 // 1q23 // 1q23 // 1q23 // 1q23 // --- // --- // ---	chr1	+	161185024	161190489	GO:0001798 // GO:0001805 // GO:0001812 // GO:0002283 // GO:0002431 // GO:0002554 // GO:0006911 // GO:0007229 // GO:0007596 // GO:0010543 // GO:0016064 // GO:0019886 // GO:0030168 // GO:0030593 // GO:0032733 // GO:0032755 // GO:0032760 // GO:0032765 // GO:0033026 // GO:0042590 // GO:0042742 // GO:0043306 // GO:0045576 // GO:0050766 // GO:0050900 // GO:0007165 // GO:0007166 // GO:0038095 // GO:0038…	positive regulation of type IIa hypersensitivity // positive regulation of type III hypersensitivity // positive regulation of type I hypersensitivity // neutrophil activation involved in immune response // Fc receptor mediated stimulatory signaling pathway // serotonin secretion by platelet // phagocytosis, engulfment // integrin-mediated signaling pathway // blood coagulation // regulation of p…	inferred from electronic annotation // inferred from electronic annotation // inferred from electronic annotation // inferred from electronic annotation // inferred from electronic annotation // inferred from electronic annotation // inferred from electronic annotation // inferred from electronic annotation // traceable author statement // inferred from electronic annotation // inferred from elec…	GO:0005886 // GO:0005887 // GO:0009897 // GO:0032998 // GO:0005886 // GO:0005887 // GO:0016020 // GO:0016021 // GO:0005886 // GO:0005887 // GO:0009897 // GO:0032998 // GO:0016020 // GO:0005886 // GO:0005887 // GO:0016021 // GO:0005886 // GO:0005887 // GO:0009897 // GO:0032998 // GO:0005886 // GO:0005887 // GO:0016020 // GO:0016021 // GO:0005886 // GO:0005887 // GO:0009897 // GO:0032998 // GO:0005…	plasma membrane // integral to plasma membrane // external side of plasma membrane // Fc-epsilon receptor I complex // plasma membrane // integral to plasma membrane // membrane // integral to membrane // plasma membrane // integral to plasma membrane // external side of plasma membrane // Fc-epsilon receptor I complex // membrane // plasma membrane // integral to plasma membrane // integral to m…	traceable author statement // inferred from electronic annotation // inferred from electronic annotation // inferred from electronic annotation // inferred from electronic annotation // traceable author statement // inferred from electronic annotation // inferred from electronic annotation // traceable author statement // inferred from electronic annotation // inferred from electronic annotation …	GO:0019767 // GO:0019863 // GO:0019864 // GO:0004888 // GO:0005515 // GO:0019767 // GO:0019863 // GO:0019864 // GO:0005515 // GO:0004888 // GO:0005515 // GO:0019767 // GO:0019863 // GO:0019864 // GO:0004888 // GO:0005515 // GO:0019767 // GO:0019863 // GO:0019864 // GO:0004888 // GO:0005515 // GO:0019767 // GO:0019863 // GO:0019864 // GO:0004888 // GO:0005515 // GO:0004888 // GO:0019767 // GO:0019…	IgE receptor activity // IgE binding // IgG binding // transmembrane signaling receptor activity // protein binding // IgE receptor activity // IgE binding // IgG binding // protein binding // transmembrane signaling receptor activity // protein binding // IgE receptor activity // IgE binding // IgG binding // transmembrane signaling receptor activity // protein binding // IgE receptor activity /…	inferred from electronic annotation // inferred from electronic annotation // inferred from electronic annotation // inferred from electronic annotation // inferred from physical interaction // inferred from electronic annotation // inferred from electronic annotation // inferred from electronic annotation // inferred from electronic annotation // inferred from electronic annotation // inferred f…	---	---	Pfam // Pfam // Pfam	IPR003110 // IPR021663 // IPR021663	Phosphorylated immunoreceptor signaling ITAM // T-cell surface glycoprotein CD3 zeta/eta subunit/High affinity IgE receptor gamma subunit // T-cell surface glycoprotein CD3 zeta/eta subunit/High affinity IgE receptor gamma subunit	main
TC01001399.hg.1	FCGR2A	8.97326	5.02561	0.0648096	down	Homo sapiens Fc fragment of IgG, low affinity IIa, receptor (CD32) (FCGR2A), transcript variant 1, mRNA.	NM_001136219	RefSeq	coding	1q23 // 1q23 // 1q23 // 1q23 // 1q23 // 1q23 // 1q23 // 1q23 // --- // --- // --- // --- // --- // --- // --- // --- // --- // --- // --- // ---	chr1	+	161475205	161493803	GO:0038096 // GO:0045087 // GO:0038096 // GO:0045087 // GO:0038096 // GO:0045087 // GO:0038096 // GO:0045087 // GO:0038096 // GO:0045087 // GO:0038096 // GO:0045087 // GO:0038096 // GO:0045087 // GO:0038096 // GO:0045087	Fc-gamma receptor signaling pathway involved in phagocytosis // innate immune response // Fc-gamma receptor signaling pathway involved in phagocytosis // innate immune response // Fc-gamma receptor signaling pathway involved in phagocytosis // innate immune response // Fc-gamma receptor signaling pathway involved in phagocytosis // innate immune response // Fc-gamma receptor signaling pathway inv…	traceable author statement // traceable author statement // traceable author statement // traceable author statement // traceable author statement // traceable author statement // traceable author statement // traceable author statement // traceable author statement // traceable author statement // traceable author statement // traceable author statement // traceable author statement // traceable…	GO:0005886 // GO:0016021 // GO:0005886 // GO:0005886 // GO:0016020 // GO:0005886 // GO:0016021 // GO:0005886 // GO:0005886 // GO:0016020 // GO:0005886 // GO:0016021 // GO:0005886 // GO:0005886 // GO:0016020 // GO:0005886 // GO:0016021 // GO:0005886 // GO:0005886 // GO:0016020 // GO:0005886 // GO:0016021 // GO:0005886 // GO:0005886 // GO:0016020 // GO:0005886 // GO:0016021 // GO:0005886 // GO:0005…	plasma membrane // integral to membrane // plasma membrane // plasma membrane // membrane // plasma membrane // integral to membrane // plasma membrane // plasma membrane // membrane // plasma membrane // integral to membrane // plasma membrane // plasma membrane // membrane // plasma membrane // integral to membrane // plasma membrane // plasma membrane // membrane // plasma membrane // integral…	traceable author statement // inferred from electronic annotation // inferred from electronic annotation // non-traceable author statement // inferred from electronic annotation // traceable author statement // inferred from electronic annotation // inferred from electronic annotation // non-traceable author statement // inferred from electronic annotation // traceable author statement // inferre…	GO:0019864 // GO:0019864 // GO:0019864 // GO:0019864 // GO:0005515 // GO:0019864 // GO:0019864 // GO:0019864 // GO:0005515 // GO:0019864 // GO:0019864	IgG binding // IgG binding // IgG binding // IgG binding // protein binding // IgG binding // IgG binding // IgG binding // protein binding // IgG binding // IgG binding	inferred from electronic annotation // inferred from electronic annotation // inferred from electronic annotation // inferred from electronic annotation // inferred from electronic annotation // inferred from electronic annotation // inferred from electronic annotation // inferred from electronic annotation // inferred from electronic annotation // inferred from electronic annotation // inferred …	---	---	---	---	---	main			n326353 2461bp
TC01001401.hg.1	HSPA6	5.71442	5.12398	0.664144	down	Homo sapiens heat shock 70kDa protein 6 (HSP70B') (HSPA6), mRNA.	NM_002155	RefSeq	coding	1q23 // 1q23 // 1q23 // 1q23 // ---	chr1	+	161494036	161496700	GO:0006986 // GO:0006950 // GO:0006986 // GO:0000902 // GO:0006950 // GO:0006986 // GO:0000902 // GO:0006950 // GO:0006986 // GO:0006950 // GO:0006986 // GO:0006950	response to unfolded protein // response to stress // response to unfolded protein // cell morphogenesis // response to stress // response to unfolded protein // cell morphogenesis // response to stress // response to unfolded protein // response to stress // response to unfolded protein // response to stress	traceable author statement // inferred from electronic annotation // traceable author statement // inferred from electronic annotation // inferred from electronic annotation // traceable author statement // inferred from electronic annotation // inferred from electronic annotation // traceable author statement // inferred from electronic annotation // traceable author statement // inferred from e…	GO:0008180 // GO:0008180 // GO:0008180 // GO:0008180	signalosome // signalosome // signalosome // signalosome	inferred from direct assay // inferred from direct assay // inferred from direct assay // inferred from direct assay	GO:0005524 // GO:0000166 // GO:0005524 // GO:0000166 // GO:0005524 // GO:0000166 // GO:0005524 // GO:0000166 // GO:0000166 // GO:0005524	ATP binding // nucleotide binding // ATP binding // nucleotide binding // ATP binding // nucleotide binding // ATP binding // nucleotide binding // nucleotide binding // ATP binding	inferred from electronic annotation // inferred from electronic annotation // inferred from electronic annotation // inferred from electronic annotation // inferred from electronic annotation // inferred from electronic annotation // inferred from electronic annotation // inferred from electronic annotation // inferred from electronic annotation // inferred from electronic annotation	---	---	Pfam // Pfam // Pfam // Pfam	IPR004753 // IPR013126 // IPR004753 // IPR013126	Cell shape determining protein MreB/Mrl // Heat shock protein 70 family // Cell shape determining protein MreB/Mrl // Heat shock protein 70 family	main		n326353
TC01001475.hg.1	BLZF1	10.3005	10.711	1.32916	up	Homo sapiens basic leucine zipper nuclear factor 1 (BLZF1), mRNA.	NM_003666	RefSeq	coding	1q24 // 1q24 // 1q24 // 1q24 // 1q24 // --- // --- // --- // --- // ---	chr1	+	169337194	169365780	GO:0000278 // GO:0001558 // GO:0006357 // GO:0007030 // GO:0008283 // GO:0043001 // GO:0006810 // GO:0007030 // GO:0015031 // GO:0016192 // GO:0043001 // GO:0000278 // GO:0001558 // GO:0006357 // GO:0007030 // GO:0008283 // GO:0043001 // GO:0006810 // GO:0007030 // GO:0015031 // GO:0016192 // GO:0043001 // GO:0000278 // GO:0001558 // GO:0006357 // GO:0007030 // GO:0008283 // GO:0043001 // GO:0006…	mitotic cell cycle // regulation of cell growth // regulation of transcription from RNA polymerase II promoter // Golgi organization // cell proliferation // Golgi to plasma membrane protein transport // transport // Golgi organization // protein transport // vesicle-mediated transport // Golgi to plasma membrane protein transport // mitotic cell cycle // regulation of cell growth // regulation o…	traceable author statement // non-traceable author statement // traceable author statement // inferred from direct assay // traceable author statement // inferred from direct assay // inferred from electronic annotation // inferred from electronic annotation // inferred from electronic annotation // inferred from electronic annotation // inferred from electronic annotation // traceable author sta…	GO:0000139 // GO:0005634 // GO:0005634 // GO:0005730 // GO:0005737 // GO:0005796 // GO:0000139 // GO:0005737 // GO:0005794 // GO:0000139 // GO:0005634 // GO:0005634 // GO:0005730 // GO:0005737 // GO:0005796 // GO:0000139 // GO:0005737 // GO:0005794 // GO:0000139 // GO:0005634 // GO:0005634 // GO:0005730 // GO:0005737 // GO:0005796 // GO:0000139 // GO:0005737 // GO:0005794 // GO:0000139 // GO:0005…	Golgi membrane // nucleus // nucleus // nucleolus // cytoplasm // Golgi lumen // Golgi membrane // cytoplasm // Golgi apparatus // Golgi membrane // nucleus // nucleus // nucleolus // cytoplasm // Golgi lumen // Golgi membrane // cytoplasm // Golgi apparatus // Golgi membrane // nucleus // nucleus // nucleolus // cytoplasm // Golgi lumen // Golgi membrane // cytoplasm // Golgi apparatus // Golgi …	traceable author statement // inferred from direct assay // non-traceable author statement // inferred from direct assay // non-traceable author statement // inferred from electronic annotation // inferred from electronic annotation // inferred from electronic annotation // inferred from electronic annotation // traceable author statement // inferred from direct assay // non-traceable author stat…	GO:0003677 // GO:0003700 // GO:0019899 // GO:0031625 // GO:0003677 // GO:0003700 // GO:0019899 // GO:0031625 // GO:0003677 // GO:0003700 // GO:0019899 // GO:0031625 // GO:0003677 // GO:0003700 // GO:0019899 // GO:0031625 // GO:0005515 // GO:0003677 // GO:0003700 // GO:0019899 // GO:0031625 // GO:0003677 // GO:0003700 // GO:0019899 // GO:0031625 // GO:0003677 // GO:0003700 // GO:0019899 // GO:0031…	DNA binding // sequence-specific DNA binding transcription factor activity // enzyme binding // ubiquitin protein ligase binding // DNA binding // sequence-specific DNA binding transcription factor activity // enzyme binding // ubiquitin protein ligase binding // DNA binding // sequence-specific DNA binding transcription factor activity // enzyme binding // ubiquitin protein ligase binding // DNA…	non-traceable author statement // non-traceable author statement // inferred from physical interaction // inferred from physical interaction // non-traceable author statement // non-traceable author statement // inferred from physical interaction // inferred from physical interaction // non-traceable author statement // non-traceable author statement // inferred from physical interaction // infer…	---	---	Pfam // Pfam	IPR013183 // IPR013183	DASH complex subunit Hsk3 like // DASH complex subunit Hsk3 like	main
TC01001523.hg.1	GPR52	5.28957	4.84163	0.733088	down	Homo sapiens G protein-coupled receptor 52 (GPR52), mRNA.	NM_005684	RefSeq	coding	1q24 // 1q24 // 1q24 // 1q24 // ---	chr1	+	174417212	174418683	GO:0007186 // GO:0007165 // GO:0007186 // GO:0007186 // GO:0007165 // GO:0007186 // GO:0007186 // GO:0007165 // GO:0007186 // GO:0007186 // GO:0007165 // GO:0007186 // GO:0007165 // GO:0007186	G-protein coupled receptor signaling pathway // signal transduction // G-protein coupled receptor signaling pathway // G-protein coupled receptor signaling pathway // signal transduction // G-protein coupled receptor signaling pathway // G-protein coupled receptor signaling pathway // signal transduction // G-protein coupled receptor signaling pathway // G-protein coupled receptor signaling pathw…	traceable author statement // inferred from electronic annotation // inferred from electronic annotation // traceable author statement // inferred from electronic annotation // inferred from electronic annotation // traceable author statement // inferred from electronic annotation // inferred from electronic annotation // traceable author statement // inferred from electronic annotation // inferr…	GO:0005887 // GO:0005886 // GO:0016020 // GO:0016021 // GO:0005887 // GO:0016021 // GO:0005886 // GO:0016020 // GO:0005887 // GO:0005886 // GO:0016020 // GO:0016021 // GO:0005887 // GO:0005886 // GO:0016020 // GO:0016021 // GO:0005886 // GO:0016021 // GO:0016020 // GO:0005887	integral to plasma membrane // plasma membrane // membrane // integral to membrane // integral to plasma membrane // integral to membrane // plasma membrane // membrane // integral to plasma membrane // plasma membrane // membrane // integral to membrane // integral to plasma membrane // plasma membrane // membrane // integral to membrane // plasma membrane // integral to membrane // membrane // …	traceable author statement // inferred from electronic annotation // inferred from electronic annotation // inferred from electronic annotation // traceable author statement // inferred from electronic annotation // inferred from electronic annotation // inferred from electronic annotation // traceable author statement // inferred from electronic annotation // inferred from electronic annotation …	GO:0004930 // GO:0004871 // GO:0004930 // GO:0004930 // GO:0004871 // GO:0004930 // GO:0004930 // GO:0004871 // GO:0004930 // GO:0004930 // GO:0004871 // GO:0004930 // GO:0004871 // GO:0004930	G-protein coupled receptor activity // signal transducer activity // G-protein coupled receptor activity // G-protein coupled receptor activity // signal transducer activity // G-protein coupled receptor activity // G-protein coupled receptor activity // signal transducer activity // G-protein coupled receptor activity // G-protein coupled receptor activity // signal transducer activity // G-prot…	inferred from electronic annotation // inferred from electronic annotation // traceable author statement // inferred from electronic annotation // inferred from electronic annotation // traceable author statement // inferred from electronic annotation // inferred from electronic annotation // traceable author statement // inferred from electronic annotation // inferred from electronic annotation …	---	---	Pfam	IPR000276	G protein-coupled receptor, rhodopsin-like	main
TC01001619.hg.1	RGS18	8.91596	4.2597	0.0396577	down	Homo sapiens regulator of G-protein signaling 18 (RGS18), mRNA.	NM_130782	RefSeq	coding	1q31.2 // 1q31.2 // 1q31.2 // 1q31.2 // --- // --- // --- // ---	chr1	+	192127587	192154945	GO:0007186 // GO:0038032 // GO:0008277 // GO:0009968 // GO:0043547 // GO:0007186 // GO:0038032 // GO:0008277 // GO:0043547 // GO:0009968 // GO:0007186 // GO:0038032 // GO:0008277 // GO:0009968 // GO:0043547 // GO:0007186 // GO:0038032 // GO:0008277 // GO:0009968 // GO:0043547 // GO:0007186 // GO:0008277 // GO:0009968 // GO:0038032 // GO:0043547	G-protein coupled receptor signaling pathway // termination of G-protein coupled receptor signaling pathway // regulation of G-protein coupled receptor protein signaling pathway // negative regulation of signal transduction // positive regulation of GTPase activity // G-protein coupled receptor signaling pathway // termination of G-protein coupled receptor signaling pathway // regulation of G-pro…	inferred from electronic annotation // inferred from electronic annotation // inferred from electronic annotation // inferred from electronic annotation // inferred from electronic annotation // inferred from electronic annotation // inferred from electronic annotation // inferred from electronic annotation // inferred from electronic annotation // inferred from electronic annotation // inferred …	GO:0005737 // GO:0005886 // GO:0005737 // GO:0005737 // GO:0005886 // GO:0005737 // GO:0005886 // GO:0005886 // GO:0005737 // GO:0005737 // GO:0005737 // GO:0005886 // GO:0005737 // GO:0005737 // GO:0005886 // GO:0005737 // GO:0005886 // GO:0005737 // GO:0005737 // GO:0005886 // GO:0005886 // GO:0005737	cytoplasm // plasma membrane // cytoplasm // cytoplasm // plasma membrane // cytoplasm // plasma membrane // plasma membrane // cytoplasm // cytoplasm // cytoplasm // plasma membrane // cytoplasm // cytoplasm // plasma membrane // cytoplasm // plasma membrane // cytoplasm // cytoplasm // plasma membrane // plasma membrane // cytoplasm	not recorded // not recorded // --- // inferred from electronic annotation // --- // not recorded // not recorded // --- // --- // inferred from electronic annotation // not recorded // not recorded // --- // inferred from electronic annotation // --- // not recorded // not recorded // --- // inferred from electronic annotation // --- // --- // ---	GO:0005096 // GO:0005096 // GO:0005096 // GO:0005096 // GO:0005096 // GO:0005096 // GO:0005096 // GO:0005096 // GO:0005096 // GO:0005096 // GO:0005096 // GO:0005096 // GO:0005096	GTPase activator activity // GTPase activator activity // GTPase activator activity // GTPase activator activity // GTPase activator activity // GTPase activator activity // GTPase activator activity // GTPase activator activity // GTPase activator activity // GTPase activator activity // GTPase activator activity // GTPase activator activity // GTPase activator activity	not recorded // --- // inferred from electronic annotation // not recorded // --- // inferred from electronic annotation // not recorded // --- // inferred from electronic annotation // not recorded // --- // inferred from electronic annotation // ---	GenMAPP // GenMAPP // GenMAPP // GenMAPP // GenMAPP // GenMAPP // GenMAPP // GenMAPP	Calcium_regulation_in_cardiac_cells // Smooth_muscle_contraction // Calcium_regulation_in_cardiac_cells // Smooth_muscle_contraction // Calcium_regulation_in_cardiac_cells // Smooth_muscle_contraction // Calcium_regulation_in_cardiac_cells // Smooth_muscle_contraction	Pfam	IPR000342	Regulator of G protein signalling	main
TC01001624.hg.1	RGS2	11.6788	7.69911	0.0633846	down	Homo sapiens regulator of G-protein signaling 2, 24kDa (RGS2), mRNA.	NM_002923	RefSeq	coding	1q31 // 1q31 // 1q31 // 1q31 // --- // --- // --- // ---	chr1	+	192778169	192781407	GO:0006417 // GO:0007049 // GO:0007283 // GO:0008277 // GO:0010519 // GO:0010614 // GO:0038032 // GO:0043407 // GO:0043547 // GO:0043547 // GO:0045744 // GO:0050873 // GO:0055119 // GO:0060087 // GO:0060452 // GO:0071877 // GO:0009968 // GO:0010519 // GO:0010614 // GO:0043407 // GO:0043547 // GO:0045744 // GO:0055119 // GO:0060452 // GO:0071877 // GO:0006417 // GO:0007049 // GO:0007283 // GO:0008…	regulation of translation // cell cycle // spermatogenesis // regulation of G-protein coupled receptor protein signaling pathway // negative regulation of phospholipase activity // negative regulation of cardiac muscle hypertrophy // termination of G-protein coupled receptor signaling pathway // negative regulation of MAP kinase activity // positive regulation of GTPase activity // positive regul…	inferred from electronic annotation // inferred from electronic annotation // inferred from electronic annotation // traceable author statement // inferred from sequence or structural similarity // inferred from sequence or structural similarity // inferred from electronic annotation // inferred from sequence or structural similarity // not recorded // traceable author statement // inferred from …	GO:0005730 // GO:0005737 // GO:0005739 // GO:0005829 // GO:0005886 // GO:0009898 // GO:0005634 // GO:0005737 // GO:0005737 // GO:0005829 // GO:0005886 // GO:0005886 // GO:0009898 // GO:0016020 // GO:0005730 // GO:0005737 // GO:0005739 // GO:0005829 // GO:0005886 // GO:0009898 // GO:0005886 // GO:0005829 // GO:0005737 // GO:0009898 // GO:0005634 // GO:0005737 // GO:0005886 // GO:0016020 // GO:0005…	nucleolus // cytoplasm // mitochondrion // cytosol // plasma membrane // internal side of plasma membrane // nucleus // cytoplasm // cytoplasm // cytosol // plasma membrane // plasma membrane // internal side of plasma membrane // membrane // nucleolus // cytoplasm // mitochondrion // cytosol // plasma membrane // internal side of plasma membrane // plasma membrane // cytosol // cytoplasm // inte…	inferred from electronic annotation // not recorded // inferred from electronic annotation // inferred from sequence or structural similarity // not recorded // inferred from sequence or structural similarity // inferred from electronic annotation // --- // inferred from electronic annotation // inferred from electronic annotation // --- // inferred from electronic annotation // inferred from ele…	GO:0005096 // GO:0005515 // GO:0005516 // GO:0005096 // GO:0005096 // GO:0005096 // GO:0005515 // GO:0005516 // GO:0005515 // GO:0005096 // GO:0005096 // GO:0005096 // GO:0005515 // GO:0005516 // GO:0005096 // GO:0005096 // GO:0005096 // GO:0005515 // GO:0005516 // GO:0005096 // GO:0005096 // GO:0005515 // GO:0005096 // GO:0005516	GTPase activator activity // protein binding // calmodulin binding // GTPase activator activity // GTPase activator activity // GTPase activator activity // protein binding // calmodulin binding // protein binding // GTPase activator activity // GTPase activator activity // GTPase activator activity // protein binding // calmodulin binding // GTPase activator activity // GTPase activator activity…	not recorded // inferred from physical interaction // traceable author statement // --- // traceable author statement // not recorded // inferred from physical interaction // traceable author statement // inferred from electronic annotation // --- // traceable author statement // not recorded // inferred from physical interaction // traceable author statement // --- // traceable author statement …	GenMAPP // GenMAPP // GenMAPP // GenMAPP // GenMAPP // GenMAPP // GenMAPP // GenMAPP	Calcium_regulation_in_cardiac_cells // Smooth_muscle_contraction // Calcium_regulation_in_cardiac_cells // Smooth_muscle_contraction // Calcium_regulation_in_cardiac_cells // Smooth_muscle_contraction // Calcium_regulation_in_cardiac_cells // Smooth_muscle_contraction	Pfam	IPR000342	Regulator of G protein signalling	main
TC01001640.hg.1	PTPRC	9.66463	4.03714	0.0202281	down	Homo sapiens protein tyrosine phosphatase, receptor type, C (PTPRC), transcript variant 1, mRNA.	NM_002838	RefSeq	coding	1q31-q32 // 1q31-q32 // 1q31-q32 // 1q31-q32 // 1q31-q32 // 1q31-q32 // 1q31-q32 // 1q31-q32 // 1q31-q32 // 1q31-q32 // 1q31-q32 // 1q31-q32 // --- // --- // --- // --- // --- // --- // --- // --- // --- // --- // --- // ---	chr1	+	198607801	198726545	GO:0000187 // GO:0001915 // GO:0001916 // GO:0001960 // GO:0002244 // GO:0002378 // GO:0002925 // GO:0006469 // GO:0006469 // GO:0006470 // GO:0006933 // GO:0007159 // GO:0007166 // GO:0007411 // GO:0010332 // GO:0016311 // GO:0030183 // GO:0030217 // GO:0030890 // GO:0031953 // GO:0033261 // GO:0034113 // GO:0035335 // GO:0042098 // GO:0042100 // GO:0042102 // GO:0043065 // GO:0045059 // GO:0045…	activation of MAPK activity // negative regulation of T cell mediated cytotoxicity // positive regulation of T cell mediated cytotoxicity // negative regulation of cytokine-mediated signaling pathway // hematopoietic progenitor cell differentiation // immunoglobulin biosynthetic process // positive regulation of humoral immune response mediated by circulating immunoglobulin // negative regulation…	inferred from electronic annotation // inferred from sequence or structural similarity // inferred from electronic annotation // inferred from sequence or structural similarity // inferred from mutant phenotype // inferred from mutant phenotype // inferred from electronic annotation // inferred from direct assay // inferred from sequence or structural similarity // inferred from sequence or struc…	GO:0005886 // GO:0005887 // GO:0005925 // GO:0009897 // GO:0045121 // GO:0005887 // GO:0016020 // GO:0016021 // GO:0005886 // GO:0005887 // GO:0005925 // GO:0009897 // GO:0045121 // GO:0005887 // GO:0016020 // GO:0016021 // GO:0005886 // GO:0005887 // GO:0005925 // GO:0009897 // GO:0045121 // GO:0005886 // GO:0005887 // GO:0005925 // GO:0009897 // GO:0045121 // GO:0005886 // GO:0005887 // GO:0005…	plasma membrane // integral to plasma membrane // focal adhesion // external side of plasma membrane // membrane raft // integral to plasma membrane // membrane // integral to membrane // plasma membrane // integral to plasma membrane // focal adhesion // external side of plasma membrane // membrane raft // integral to plasma membrane // membrane // integral to membrane // plasma membrane // inte…	traceable author statement // inferred from sequence or structural similarity // inferred from sequence or structural similarity // inferred from direct assay // inferred from electronic annotation // traceable author statement // inferred from electronic annotation // inferred from electronic annotation // traceable author statement // inferred from sequence or structural similarity // inferred …	GO:0004725 // GO:0005001 // GO:0005515 // GO:0008201 // GO:0019901 // GO:0043395 // GO:0004721 // GO:0004725 // GO:0016787 // GO:0016791 // GO:0004725 // GO:0005001 // GO:0005515 // GO:0008201 // GO:0019901 // GO:0043395 // GO:0004721 // GO:0004725 // GO:0016787 // GO:0016791 // GO:0004725 // GO:0004872 // GO:0005001 // GO:0005515 // GO:0019901 // GO:0004725 // GO:0005001 // GO:0005515 // GO:0008…	protein tyrosine phosphatase activity // transmembrane receptor protein tyrosine phosphatase activity // protein binding // heparin binding // protein kinase binding // heparan sulfate proteoglycan binding // phosphoprotein phosphatase activity // protein tyrosine phosphatase activity // hydrolase activity // phosphatase activity // protein tyrosine phosphatase activity // transmembrane receptor …	inferred from direct assay // traceable author statement // inferred from physical interaction // inferred from electronic annotation // inferred from physical interaction // inferred from electronic annotation // inferred from electronic annotation // inferred from electronic annotation // inferred from electronic annotation // inferred from electronic annotation // inferred from direct assay //…	---	---	Pfam // Pfam // Pfam // Pfam // Pfam // Pfam // Pfam // Pfam // Pfam // Pfam // Pfam // Pfam // Pfam // Pfam // Pfam // Pfam // Pfam // Pfam // Pfam // Pfam // Pfam // Pfam // Pfam // Pfam // Pfam // Pfam // Pfam // Pfam	IPR000242 // IPR003961 // IPR016335 // IPR024739 // IPR000242 // IPR003961 // IPR016335 // IPR024739 // IPR024739 // IPR000242 // IPR003961 // IPR024739 // IPR000242 // IPR003961 // IPR016335 // IPR024739 // IPR024739 // IPR000242 // IPR003961 // IPR016335 // IPR024739 // IPR000242 // IPR003961 // IPR016335 // IPR024739 // IPR000242 // IPR003961 // IPR024739	Protein-tyrosine phosphatase, receptor/non-receptor type // Fibronectin, type III // Leukocyte common antigen // Protein tyrosine phosphatase, receptor type, N-terminal // Protein-tyrosine phosphatase, receptor/non-receptor type // Fibronectin, type III // Leukocyte common antigen // Protein tyrosine phosphatase, receptor type, N-terminal // Protein tyrosine phosphatase, receptor type, N-terminal…	main		n326274		OTTHUMT00000086823
TC01001685.hg.1	BTG2	9.30681	8.57676	0.602883	down	Homo sapiens BTG family, member 2 (BTG2), mRNA.	NM_006763	RefSeq	coding	1q32 // 1q32 // 1q32 // 1q32 // --- // ---	chr1	+	203274619	203278730	GO:0006281 // GO:0006479 // GO:0006974 // GO:0008285 // GO:0008306 // GO:0009612 // GO:0009952 // GO:0014070 // GO:0017148 // GO:0021542 // GO:0021954 // GO:0031175 // GO:0043066 // GO:0043434 // GO:0051602 // GO:0060213 // GO:2000178 // GO:0006351 // GO:0006355 // GO:0008285 // GO:0010033 // GO:0010243 // GO:0030182 // GO:0035914 // GO:0045944 // GO:0006281 // GO:0006479 // GO:0006974 // GO:0008…	DNA repair // protein methylation // response to DNA damage stimulus // negative regulation of cell proliferation // associative learning // response to mechanical stimulus // anterior/posterior pattern specification // response to organic cyclic compound // negative regulation of translation // dentate gyrus development // central nervous system neuron development // neuron projection developmen…	traceable author statement // inferred from electronic annotation // inferred from direct assay // inferred from mutant phenotype // inferred from electronic annotation // inferred from electronic annotation // inferred from electronic annotation // inferred from electronic annotation // inferred from direct assay // inferred from electronic annotation // inferred from electronic annotation // in…	---	---	---	GO:0001077 // GO:0005515 // GO:0001077 // GO:0005515 // GO:0005515 // GO:0001077 // GO:0005515 // GO:0001077 // GO:0005515 // GO:0005515 // GO:0001077 // GO:0005515 // GO:0001077	RNA polymerase II core promoter proximal region sequence-specific DNA binding transcription factor activity involved in positive regulation of transcription // protein binding // RNA polymerase II core promoter proximal region sequence-specific DNA binding transcription factor activity involved in positive regulation of transcription // protein binding // protein binding // RNA polymerase II core…	inferred from electronic annotation // inferred from physical interaction // inferred from electronic annotation // inferred from physical interaction // inferred from electronic annotation // inferred from electronic annotation // inferred from physical interaction // inferred from electronic annotation // inferred from physical interaction // inferred from physical interaction // inferred from …	---	---	Pfam	IPR002087	Anti-proliferative protein	main
TC01001690.hg.1	LINC00260	4.88235	4.48155	0.757441	down	Homo sapiens chromosome 1 open reading frame 217, mRNA (cDNA clone MGC:5457 IMAGE:3450898), complete cds.	BC000988	GenBank	coding	1q32.1	chr1	+	203699705	203700979	---	---	---	---	---	---	---	---	---	---	---	---	---	---	main	NR_003019 872bp	n326267
TC01001693.hg.1	SNRPE	7.25327	7.88627	1.55079	up	Homo sapiens small nuclear ribonucleoprotein polypeptide E (SNRPE), mRNA.	NM_003094	RefSeq	coding	1q32 // 1q32 // 1q32 // 1q32 // 1q32 // 1q32 // 1q32 // --- // --- // --- // --- // --- // ---	chr1	+	203830727	203840280	GO:0000245 // GO:0000387 // GO:0000398 // GO:0000398 // GO:0006366 // GO:0006369 // GO:0008334 // GO:0008380 // GO:0010467 // GO:0016070 // GO:0031124 // GO:0034660 // GO:0000398 // GO:0006397 // GO:0008380 // GO:0042633 // GO:0000245 // GO:0000387 // GO:0000398 // GO:0000398 // GO:0006366 // GO:0006369 // GO:0008334 // GO:0008380 // GO:0010467 // GO:0016070 // GO:0031124 // GO:0034660 // GO:0000…	spliceosomal complex assembly // spliceosomal snRNP assembly // mRNA splicing, via spliceosome // mRNA splicing, via spliceosome // transcription from RNA polymerase II promoter // termination of RNA polymerase II transcription // histone mRNA metabolic process // RNA splicing // gene expression // RNA metabolic process // mRNA 3'-end processing // ncRNA metabolic process // mRNA splicing, via sp…	non-traceable author statement // traceable author statement // inferred by curator // traceable author statement // traceable author statement // traceable author statement // traceable author statement // traceable author statement // traceable author statement // traceable author statement // traceable author statement // traceable author statement // inferred from electronic annotation // inf…	GO:0005654 // GO:0005681 // GO:0005683 // GO:0005689 // GO:0005829 // GO:0030532 // GO:0071013 // GO:0005634 // GO:0005634 // GO:0005681 // GO:0030529 // GO:0005654 // GO:0005681 // GO:0005683 // GO:0005689 // GO:0005829 // GO:0030532 // GO:0071013 // GO:0005681 // GO:0005634 // GO:0005634 // GO:0030529 // GO:0005654 // GO:0005681 // GO:0005683 // GO:0005689 // GO:0005829 // GO:0030532 // GO:0071…	nucleoplasm // spliceosomal complex // U7 snRNP // U12-type spliceosomal complex // cytosol // small nuclear ribonucleoprotein complex // catalytic step 2 spliceosome // nucleus // nucleus // spliceosomal complex // ribonucleoprotein complex // nucleoplasm // spliceosomal complex // U7 snRNP // U12-type spliceosomal complex // cytosol // small nuclear ribonucleoprotein complex // catalytic step 2…	traceable author statement // non-traceable author statement // inferred from direct assay // inferred from direct assay // traceable author statement // non-traceable author statement // inferred from direct assay // inferred from direct assay // inferred from electronic annotation // inferred from electronic annotation // inferred from electronic annotation // traceable author statement // non-…	GO:0003723 // GO:0005515 // GO:0003723 // GO:0005515 // GO:0003723 // GO:0005515 // GO:0003723 // GO:0005515 // GO:0003723 // GO:0005515 // GO:0003723 // GO:0005515 // GO:0003723 // GO:0005515 // GO:0005515 // GO:0003723	RNA binding // protein binding // RNA binding // protein binding // RNA binding // protein binding // RNA binding // protein binding // RNA binding // protein binding // RNA binding // protein binding // RNA binding // protein binding // protein binding // RNA binding	inferred from electronic annotation // inferred from physical interaction // inferred from electronic annotation // inferred from physical interaction // inferred from electronic annotation // inferred from physical interaction // inferred from electronic annotation // inferred from physical interaction // inferred from electronic annotation // inferred from physical interaction // inferred from …	GenMAPP // GenMAPP // GenMAPP // GenMAPP // GenMAPP // GenMAPP // GenMAPP // GenMAPP // GenMAPP // GenMAPP // GenMAPP // GenMAPP // GenMAPP // GenMAPP	mRNA_processing_Reactome // mRNA_processing_binding_Reactome // mRNA_processing_Reactome // mRNA_processing_binding_Reactome // mRNA_processing_Reactome // mRNA_processing_binding_Reactome // mRNA_processing_Reactome // mRNA_processing_binding_Reactome // mRNA_processing_Reactome // mRNA_processing_binding_Reactome // mRNA_processing_Reactome // mRNA_processing_binding_Reactome // mRNA_processing…	Pfam // Pfam	IPR001163 // IPR001163	Ribonucleoprotein LSM domain // Ribonucleoprotein LSM domain	main
TC01001724.hg.1	RASSF5	7.5271	6.64121	0.541152	down	Homo sapiens Ras association (RalGDS/AF-6) domain family member 5 (RASSF5), transcript variant 1, mRNA.	NM_182663	RefSeq	coding	1q32.1 // 1q32.1 // 1q32.1 // 1q32.1 // 1q32.1 // 1q32.1 // 1q32.1 // 1q32.1 // 1q32.1 // 1q32.1 // 1q32.1 // 1q32.1 // --- // --- // --- // --- // ---	chr1	+	206680879	206762616	GO:0006915 // GO:0035556 // GO:0007165 // GO:0031398 // GO:0006915 // GO:0035556 // GO:0007165 // GO:0031398 // GO:0006915 // GO:0035556 // GO:0007165 // GO:0031398 // GO:0006915 // GO:0035556 // GO:0007165 // GO:0031398 // GO:0006915 // GO:0035556 // GO:0007165 // GO:0031398 // GO:0006915 // GO:0035556 // GO:0007165 // GO:0031398 // GO:0006915 // GO:0035556 // GO:0007165 // GO:0031398 // GO:0006…	apoptotic process // intracellular signal transduction // signal transduction // positive regulation of protein ubiquitination // apoptotic process // intracellular signal transduction // signal transduction // positive regulation of protein ubiquitination // apoptotic process // intracellular signal transduction // signal transduction // positive regulation of protein ubiquitination // apoptotic…	inferred from electronic annotation // inferred from electronic annotation // inferred from electronic annotation // inferred from electronic annotation // inferred from electronic annotation // inferred from electronic annotation // inferred from electronic annotation // inferred from electronic annotation // inferred from electronic annotation // inferred from electronic annotation // inferred …	GO:0005737 // GO:0005874 // GO:0005634 // GO:0005856 // GO:0005737 // GO:0005874 // GO:0005634 // GO:0005856 // GO:0005737 // GO:0005874 // GO:0005634 // GO:0005856 // GO:0005737 // GO:0005874 // GO:0005634 // GO:0005856 // GO:0005737 // GO:0005874 // GO:0005634 // GO:0005856 // GO:0005737 // GO:0005874 // GO:0005634 // GO:0005856 // GO:0005737 // GO:0005874 // GO:0005634 // GO:0005856 // GO:0005…	cytoplasm // microtubule // nucleus // cytoskeleton // cytoplasm // microtubule // nucleus // cytoskeleton // cytoplasm // microtubule // nucleus // cytoskeleton // cytoplasm // microtubule // nucleus // cytoskeleton // cytoplasm // microtubule // nucleus // cytoskeleton // cytoplasm // microtubule // nucleus // cytoskeleton // cytoplasm // microtubule // nucleus // cytoskeleton // cytoplasm // m…	inferred from electronic annotation // inferred from electronic annotation // inferred from electronic annotation // inferred from electronic annotation // inferred from electronic annotation // inferred from electronic annotation // inferred from electronic annotation // inferred from electronic annotation // inferred from electronic annotation // inferred from electronic annotation // inferred …	GO:0005515 // GO:0046872 // GO:0005515 // GO:0046872 // GO:0005515 // GO:0046872 // GO:0005515 // GO:0046872 // GO:0005515 // GO:0046872 // GO:0005515 // GO:0046872 // GO:0005515 // GO:0005515 // GO:0046872 // GO:0005515 // GO:0046872 // GO:0005515 // GO:0046872 // GO:0005515 // GO:0046872 // GO:0005515 // GO:0046872 // GO:0005515 // GO:0046872 // GO:0005515 // GO:0046872	protein binding // metal ion binding // protein binding // metal ion binding // protein binding // metal ion binding // protein binding // metal ion binding // protein binding // metal ion binding // protein binding // metal ion binding // protein binding // protein binding // metal ion binding // protein binding // metal ion binding // protein binding // metal ion binding // protein binding // m…	inferred from physical interaction // inferred from electronic annotation // inferred from physical interaction // inferred from electronic annotation // inferred from physical interaction // inferred from electronic annotation // inferred from physical interaction // inferred from electronic annotation // inferred from physical interaction // inferred from electronic annotation // inferred from …	---	---	Pfam // Pfam // Pfam // Pfam // Pfam // Pfam // Pfam // Pfam // Pfam	IPR000159 // IPR000159 // IPR002219 // IPR000159 // IPR002219 // IPR000159 // IPR002219 // IPR000159 // IPR002219	Ras-association // Ras-association // Protein kinase C-like, phorbol ester/diacylglycerol binding // Ras-association // Protein kinase C-like, phorbol ester/diacylglycerol binding // Ras-association // Protein kinase C-like, phorbol ester/diacylglycerol binding // Ras-association // Protein kinase C-like, phorbol ester/diacylglycerol binding	main	n338496 3090bp
TC01001736.hg.1	CD55	8.27458	7.72285	0.6822	down	Homo sapiens CD55 molecule, decay accelerating factor for complement (Cromer blood group) (CD55), transcript variant 1, mRNA.	NM_000574	RefSeq	coding	1q32 // 1q32 // 1q32 // 1q32 // 1q32 // 1q32 // 1q32 // 1q32 // 1q32 // 1q32 // 1q32 // 1q32 // 1q32 // --- // --- // --- // --- // --- // --- // --- // ---	chr1	+	207494817	207534311	GO:0006958 // GO:0007204 // GO:0007283 // GO:0030449 // GO:0043434 // GO:0045087 // GO:0045730 // GO:0045916 // GO:0060137 // GO:0009615 // GO:0043086 // GO:0045087 // GO:0006958 // GO:0007204 // GO:0007283 // GO:0030449 // GO:0043434 // GO:0045087 // GO:0045730 // GO:0045916 // GO:0060137 // GO:0009615 // GO:0043086 // GO:0045087 // GO:0006958 // GO:0007204 // GO:0007283 // GO:0030449 // GO:0043…	complement activation, classical pathway // elevation of cytosolic calcium ion concentration // spermatogenesis // regulation of complement activation // response to peptide hormone stimulus // innate immune response // respiratory burst // negative regulation of complement activation // maternal process involved in parturition // response to virus // negative regulation of catalytic activity // …	inferred from electronic annotation // inferred from direct assay // inferred from electronic annotation // traceable author statement // inferred from electronic annotation // traceable author statement // non-traceable author statement // inferred from electronic annotation // inferred from electronic annotation // inferred from electronic annotation // inferred from electronic annotation // in…	GO:0005576 // GO:0005886 // GO:0005887 // GO:0009986 // GO:0016324 // GO:0031225 // GO:0045121 // GO:0005576 // GO:0005886 // GO:0016020 // GO:0005576 // GO:0005886 // GO:0005887 // GO:0009986 // GO:0016324 // GO:0031225 // GO:0045121 // GO:0005576 // GO:0005886 // GO:0016020 // GO:0005576 // GO:0005886 // GO:0005887 // GO:0009986 // GO:0016324 // GO:0031225 // GO:0045121 // GO:0005576 // GO:0005…	extracellular region // plasma membrane // integral to plasma membrane // cell surface // apical plasma membrane // anchored to membrane // membrane raft // extracellular region // plasma membrane // membrane // extracellular region // plasma membrane // integral to plasma membrane // cell surface // apical plasma membrane // anchored to membrane // membrane raft // extracellular region // plasma…	traceable author statement // traceable author statement // traceable author statement // inferred from direct assay // inferred from electronic annotation // inferred from electronic annotation // inferred from direct assay // inferred from electronic annotation // inferred from electronic annotation // inferred from electronic annotation // traceable author statement // traceable author stateme…	GO:0004857 // GO:0001618 // GO:0004857 // GO:0001618 // GO:0004857 // GO:0001618 // GO:0004857 // GO:0001618 // GO:0004857 // GO:0001618 // GO:0004857 // GO:0001618 // GO:0004857 // GO:0001618 // GO:0004857 // GO:0001618 // GO:0004857 // GO:0001618 // GO:0004857 // GO:0001618 // GO:0004857 // GO:0001618 // GO:0004872 // GO:0004857 // GO:0001618	enzyme inhibitor activity // viral receptor activity // enzyme inhibitor activity // viral receptor activity // enzyme inhibitor activity // viral receptor activity // enzyme inhibitor activity // viral receptor activity // enzyme inhibitor activity // viral receptor activity // enzyme inhibitor activity // viral receptor activity // enzyme inhibitor activity // viral receptor activity // enzyme …	inferred from electronic annotation // inferred from electronic annotation // inferred from electronic annotation // inferred from electronic annotation // inferred from electronic annotation // inferred from electronic annotation // inferred from electronic annotation // inferred from electronic annotation // inferred from electronic annotation // inferred from electronic annotation // inferred …	GenMAPP // GenMAPP // GenMAPP // GenMAPP // GenMAPP // GenMAPP // GenMAPP // GenMAPP // GenMAPP // GenMAPP // GenMAPP // GenMAPP	Complement_Activation_Classical // Complement_Activation_Classical // Complement_Activation_Classical // Complement_Activation_Classical // Complement_Activation_Classical // Complement_Activation_Classical // Complement_Activation_Classical // Complement_Activation_Classical // Complement_Activation_Classical // Complement_Activation_Classical // Complement_Activation_Classical // Complement_Act…	Pfam // Pfam // Pfam // Pfam // Pfam // Pfam // Pfam // Pfam // Pfam	IPR000436 // IPR000436 // IPR000436 // IPR000436 // IPR000436 // IPR000436 // IPR000436 // IPR000436 // IPR000436	Sushi/SCR/CCP // Sushi/SCR/CCP // Sushi/SCR/CCP // Sushi/SCR/CCP // Sushi/SCR/CCP // Sushi/SCR/CCP // Sushi/SCR/CCP // Sushi/SCR/CCP // Sushi/SCR/CCP	main
TC01001738.hg.1	CR1	6.03092	4.32461	0.306443	down	Homo sapiens complement component (3b/4b) receptor 1 (Knops blood group) (CR1), transcript variant F, mRNA.	NM_000573	RefSeq	coding	1q32 // 1q32 // 1q32 // 1q32 // 1q32 // 1q32 // 1q32 // 1q32 // 1q32 // --- // --- // --- // --- // --- // ---	chr1	+	207669473	207815110	GO:0006958 // GO:0030449 // GO:0045087 // GO:0045957 // GO:0045959 // GO:1900004 // GO:1900005 // GO:0045087 // GO:0006958 // GO:0030449 // GO:0045087 // GO:0045957 // GO:0045959 // GO:1900004 // GO:1900005 // GO:0045087 // GO:0006958 // GO:0030449 // GO:0045087 // GO:0045957 // GO:0045959 // GO:1900004 // GO:1900005 // GO:0045087 // GO:0006958 // GO:0030449 // GO:0045087 // GO:0045957 // GO:0045…	complement activation, classical pathway // regulation of complement activation // innate immune response // negative regulation of complement activation, alternative pathway // negative regulation of complement activation, classical pathway // negative regulation of serine-type endopeptidase activity // positive regulation of serine-type endopeptidase activity // innate immune response // comple…	inferred from electronic annotation // traceable author statement // traceable author statement // inferred from direct assay // inferred from direct assay // inferred from direct assay // inferred from direct assay // inferred from electronic annotation // inferred from electronic annotation // traceable author statement // traceable author statement // inferred from direct assay // inferred fro…	GO:0005886 // GO:0005887 // GO:0009986 // GO:0016020 // GO:0016021 // GO:0005886 // GO:0005887 // GO:0009986 // GO:0016020 // GO:0016021 // GO:0005886 // GO:0005887 // GO:0009986 // GO:0016020 // GO:0016021 // GO:0005886 // GO:0005887 // GO:0009986 // GO:0016020 // GO:0016021 // GO:0005886 // GO:0005887 // GO:0009986 // GO:0016020 // GO:0016021 // GO:0005886 // GO:0005887 // GO:0009986 // GO:0016…	plasma membrane // integral to plasma membrane // cell surface // membrane // integral to membrane // plasma membrane // integral to plasma membrane // cell surface // membrane // integral to membrane // plasma membrane // integral to plasma membrane // cell surface // membrane // integral to membrane // plasma membrane // integral to plasma membrane // cell surface // membrane // integral to mem…	traceable author statement // inferred from direct assay // inferred from direct assay // inferred from electronic annotation // inferred from electronic annotation // traceable author statement // inferred from direct assay // inferred from direct assay // inferred from electronic annotation // inferred from electronic annotation // traceable author statement // inferred from direct assay // inf…	GO:0001851 // GO:0001855 // GO:0001861 // GO:0004877 // GO:0001851 // GO:0001855 // GO:0001861 // GO:0004877 // GO:0001851 // GO:0001855 // GO:0001861 // GO:0004877 // GO:0001851 // GO:0001855 // GO:0001861 // GO:0004877 // GO:0001851 // GO:0001855 // GO:0001861 // GO:0004877 // GO:0001851 // GO:0001855 // GO:0001861 // GO:0004877 // GO:0001851 // GO:0001855 // GO:0001861 // GO:0004877 // GO:0001…	complement component C3b binding // complement component C4b binding // complement component C4b receptor activity // complement component C3b receptor activity // complement component C3b binding // complement component C4b binding // complement component C4b receptor activity // complement component C3b receptor activity // complement component C3b binding // complement component C4b binding //…	inferred from direct assay // inferred from direct assay // inferred from direct assay // inferred from direct assay // inferred from direct assay // inferred from direct assay // inferred from direct assay // inferred from direct assay // inferred from direct assay // inferred from direct assay // inferred from direct assay // inferred from direct assay // inferred from direct assay // inferred …	---	---	Pfam // Pfam // Pfam // Pfam // Pfam // Pfam	IPR000436 // IPR000436 // IPR000436 // IPR000436 // IPR000436 // IPR000436	Sushi/SCR/CCP // Sushi/SCR/CCP // Sushi/SCR/CCP // Sushi/SCR/CCP // Sushi/SCR/CCP // Sushi/SCR/CCP	main		ENST00000517235		ENST00000439443;n326257
TC01001751.hg.1	TRAF3IP3	5.25522	4.59128	0.631151	down	Homo sapiens TRAF3 interacting protein 3 (TRAF3IP3), mRNA.	NM_025228	RefSeq	coding	1q32 // 1q32 // 1q32 // 1q32 // 1q32 // 1q32 // 1q32 // 1q32 // 1q32 // 1q32 // 1q32 // 1q32 // --- // --- // --- // --- // --- // --- // --- // --- // --- // --- // --- // --- // --- // --- // --- // --- // ---	chr1	+	209929377	209955668	GO:0006355 // GO:0006355	regulation of transcription, DNA-dependent // regulation of transcription, DNA-dependent	inferred from electronic annotation // inferred from electronic annotation	GO:0016021 // GO:0016020 // GO:0016021 // GO:0016020 // GO:0016021 // GO:0005634 // GO:0016020 // GO:0016021 // GO:0016020 // GO:0016021 // GO:0016020 // GO:0016021 // GO:0016020 // GO:0016021 // GO:0016020 // GO:0016021 // GO:0016021 // GO:0016020 // GO:0016021 // GO:0005634 // GO:0016020 // GO:0016021 // GO:0016020 // GO:0016021 // GO:0016020 // GO:0016021 // GO:0016020 // GO:0016021 // GO:0016…	integral to membrane // membrane // integral to membrane // membrane // integral to membrane // nucleus // membrane // integral to membrane // membrane // integral to membrane // membrane // integral to membrane // membrane // integral to membrane // membrane // integral to membrane // integral to membrane // membrane // integral to membrane // nucleus // membrane // integral to membrane // membr…	inferred from electronic annotation // inferred from electronic annotation // inferred from electronic annotation // inferred from electronic annotation // inferred from electronic annotation // inferred from electronic annotation // inferred from electronic annotation // inferred from electronic annotation // inferred from electronic annotation // inferred from electronic annotation // inferred …	GO:0005515 // GO:0005515 // GO:0005515 // GO:0003677 // GO:0005515 // GO:0005515 // GO:0005515 // GO:0005515 // GO:0005515 // GO:0005515 // GO:0005515 // GO:0003677 // GO:0005515 // GO:0005515 // GO:0005515 // GO:0005515 // GO:0005515	protein binding // protein binding // protein binding // DNA binding // protein binding // protein binding // protein binding // protein binding // protein binding // protein binding // protein binding // DNA binding // protein binding // protein binding // protein binding // protein binding // protein binding	inferred from physical interaction // inferred from physical interaction // inferred from physical interaction // inferred from electronic annotation // inferred from physical interaction // inferred from physical interaction // inferred from physical interaction // inferred from physical interaction // inferred from physical interaction // inferred from physical interaction // inferred from phys…	---	---	Pfam // Pfam	IPR003106 // IPR003106	Leucine zipper, homeobox-associated // Leucine zipper, homeobox-associated	main		n326251
TC01001778.hg.1	FAM71A	3.72565	3.33345	0.761969	down	Homo sapiens family with sequence similarity 71, member A (FAM71A), mRNA.	NM_153606	RefSeq	coding	1q32.3 // 1q32.3 // 1q32.3 // 1q32.3 // ---	chr1	+	212797789	212800120	---	---	---	---	---	---	---	---	---	---	---	Pfam	IPR022168	Protein of unknown function DUF3699	main				ENST00000427949
TC01001836.hg.1	C1orf65	3.57821	4.13239	1.46833	up	Homo sapiens chromosome 1 open reading frame 65 (C1orf65), mRNA.	NM_152610	RefSeq	coding	1q41 // 1q41 // 1q41 // 1q41 // ---	chr1	+	223566715	223568812	---	---	---	---	---	---	---	---	---	---	---	---	---	---	main
TC01001863.hg.1	C1orf95	4.9698	5.42865	1.37445	up	Homo sapiens chromosome 1 open reading frame 95 (C1orf95), mRNA.	NM_001003665	RefSeq	coding	1q42.12 // 1q42.12 // 1q42.12 // --- // ---	chr1	+	226736501	226796915	---	---	---	GO:0016021 // GO:0016020 // GO:0016021 // GO:0016020 // GO:0016021 // GO:0016020 // GO:0016021 // GO:0016020	integral to membrane // membrane // integral to membrane // membrane // integral to membrane // membrane // integral to membrane // membrane	inferred from electronic annotation // inferred from electronic annotation // inferred from electronic annotation // inferred from electronic annotation // inferred from electronic annotation // inferred from electronic annotation // inferred from electronic annotation // inferred from electronic annotation	---	---	---	---	---	---	---	---	main		n338544
TC01002017.hg.1	OR2T8	4.48385	4.94143	1.37323	up	Homo sapiens olfactory receptor, family 2, subfamily T, member 8 (OR2T8), mRNA.	NM_001005522	RefSeq	coding	1q44 // 1q44 // ---	chr1	+	248084320	248085258	GO:0007165 // GO:0007186 // GO:0007608 // GO:0050896 // GO:0050911 // GO:0007186 // GO:0007165 // GO:0007608 // GO:0050896 // GO:0050911 // GO:0007165 // GO:0007186 // GO:0007608 // GO:0050896 // GO:0050911	signal transduction // G-protein coupled receptor signaling pathway // sensory perception of smell // response to stimulus // detection of chemical stimulus involved in sensory perception of smell // G-protein coupled receptor signaling pathway // signal transduction // sensory perception of smell // response to stimulus // detection of chemical stimulus involved in sensory perception of smell //…	inferred from electronic annotation // inferred from electronic annotation // inferred from electronic annotation // inferred from electronic annotation // inferred from electronic annotation // inferred from electronic annotation // inferred from electronic annotation // inferred from electronic annotation // inferred from electronic annotation // inferred from electronic annotation // inferred …	GO:0005886 // GO:0016021 // GO:0005886 // GO:0016020 // GO:0005886 // GO:0016021 // GO:0005886 // GO:0016020 // GO:0005886 // GO:0016021 // GO:0016020	plasma membrane // integral to membrane // plasma membrane // membrane // plasma membrane // integral to membrane // plasma membrane // membrane // plasma membrane // integral to membrane // membrane	traceable author statement // inferred from electronic annotation // inferred from electronic annotation // inferred from electronic annotation // traceable author statement // inferred from electronic annotation // inferred from electronic annotation // inferred from electronic annotation // traceable author statement // inferred from electronic annotation // inferred from electronic annotation	GO:0004930 // GO:0004984 // GO:0004871 // GO:0004930 // GO:0004984 // GO:0004871 // GO:0004871 // GO:0004930 // GO:0004984	G-protein coupled receptor activity // olfactory receptor activity // signal transducer activity // G-protein coupled receptor activity // olfactory receptor activity // signal transducer activity // signal transducer activity // G-protein coupled receptor activity // olfactory receptor activity	inferred from electronic annotation // inferred from electronic annotation // inferred from electronic annotation // inferred from electronic annotation // inferred from electronic annotation // inferred from electronic annotation // inferred from electronic annotation // inferred from electronic annotation // inferred from electronic annotation	---	---	Pfam // Pfam	IPR000276 // IPR019424	G protein-coupled receptor, rhodopsin-like // 7TM GPCR, olfactory receptor/chemoreceptor Srsx	main
TC01002030.hg.1	OR2M5	2.87365	3.42417	1.46461	up	Homo sapiens olfactory receptor, family 2, subfamily M, member 5 (OR2M5), mRNA.	NM_001004690	RefSeq	coding	1q44 // 1q44 // ---	chr1	+	248308450	248309388	GO:0007165 // GO:0007186 // GO:0007608 // GO:0050896 // GO:0050911 // GO:0007186 // GO:0007165 // GO:0007608 // GO:0050896 // GO:0050911 // GO:0007165 // GO:0007186 // GO:0007608 // GO:0050896 // GO:0050911	signal transduction // G-protein coupled receptor signaling pathway // sensory perception of smell // response to stimulus // detection of chemical stimulus involved in sensory perception of smell // G-protein coupled receptor signaling pathway // signal transduction // sensory perception of smell // response to stimulus // detection of chemical stimulus involved in sensory perception of smell //…	inferred from electronic annotation // inferred from electronic annotation // inferred from electronic annotation // inferred from electronic annotation // inferred from electronic annotation // inferred from electronic annotation // inferred from electronic annotation // inferred from electronic annotation // inferred from electronic annotation // inferred from electronic annotation // inferred …	GO:0005886 // GO:0016021 // GO:0005886 // GO:0016020 // GO:0005886 // GO:0016021 // GO:0005886 // GO:0016020 // GO:0005886 // GO:0016021 // GO:0016020	plasma membrane // integral to membrane // plasma membrane // membrane // plasma membrane // integral to membrane // plasma membrane // membrane // plasma membrane // integral to membrane // membrane	traceable author statement // inferred from electronic annotation // inferred from electronic annotation // inferred from electronic annotation // traceable author statement // inferred from electronic annotation // inferred from electronic annotation // inferred from electronic annotation // traceable author statement // inferred from electronic annotation // inferred from electronic annotation	GO:0004930 // GO:0004984 // GO:0004871 // GO:0004930 // GO:0004984 // GO:0004871 // GO:0004871 // GO:0004930 // GO:0004984	G-protein coupled receptor activity // olfactory receptor activity // signal transducer activity // G-protein coupled receptor activity // olfactory receptor activity // signal transducer activity // signal transducer activity // G-protein coupled receptor activity // olfactory receptor activity	inferred from electronic annotation // inferred from electronic annotation // inferred from electronic annotation // inferred from electronic annotation // inferred from electronic annotation // inferred from electronic annotation // inferred from electronic annotation // inferred from electronic annotation // inferred from electronic annotation	---	---	Pfam // Pfam	IPR000276 // IPR019424	G protein-coupled receptor, rhodopsin-like // 7TM GPCR, olfactory receptor/chemoreceptor Srsx	main
TC01002032.hg.1	OR2M3	3.42173	4.01344	1.50703	up	Homo sapiens olfactory receptor, family 2, subfamily M, member 3 (OR2M3), mRNA.	NM_001004689	RefSeq	coding	1q44 // 1q44 // 1q44 // 1q44 // ---	chr1	+	248366332	248367393	GO:0007165 // GO:0007186 // GO:0007608 // GO:0050896 // GO:0050911 // GO:0007165 // GO:0007186 // GO:0007608 // GO:0050896 // GO:0050911 // GO:0007186 // GO:0007165 // GO:0007608 // GO:0050896 // GO:0050911 // GO:0007165 // GO:0007186 // GO:0007608 // GO:0050896 // GO:0050911 // GO:0007165 // GO:0007186 // GO:0007608 // GO:0050896 // GO:0050911	signal transduction // G-protein coupled receptor signaling pathway // sensory perception of smell // response to stimulus // detection of chemical stimulus involved in sensory perception of smell // signal transduction // G-protein coupled receptor signaling pathway // sensory perception of smell // response to stimulus // detection of chemical stimulus involved in sensory perception of smell //…	inferred from electronic annotation // inferred from electronic annotation // inferred from electronic annotation // inferred from electronic annotation // inferred from electronic annotation // inferred from electronic annotation // inferred from electronic annotation // inferred from electronic annotation // inferred from electronic annotation // inferred from electronic annotation // inferred …	GO:0005886 // GO:0016021 // GO:0005886 // GO:0016020 // GO:0005886 // GO:0016021 // GO:0005886 // GO:0016020 // GO:0005886 // GO:0016021 // GO:0005886 // GO:0016020 // GO:0005886 // GO:0016021 // GO:0005886 // GO:0016020 // GO:0005886 // GO:0016021 // GO:0016020	plasma membrane // integral to membrane // plasma membrane // membrane // plasma membrane // integral to membrane // plasma membrane // membrane // plasma membrane // integral to membrane // plasma membrane // membrane // plasma membrane // integral to membrane // plasma membrane // membrane // plasma membrane // integral to membrane // membrane	traceable author statement // inferred from electronic annotation // inferred from electronic annotation // inferred from electronic annotation // traceable author statement // inferred from electronic annotation // inferred from electronic annotation // inferred from electronic annotation // traceable author statement // inferred from electronic annotation // inferred from electronic annotation …	GO:0004930 // GO:0004984 // GO:0004871 // GO:0004930 // GO:0004984 // GO:0004871 // GO:0004930 // GO:0004984 // GO:0004871 // GO:0004930 // GO:0004984 // GO:0004871 // GO:0004871 // GO:0004930 // GO:0004984	G-protein coupled receptor activity // olfactory receptor activity // signal transducer activity // G-protein coupled receptor activity // olfactory receptor activity // signal transducer activity // G-protein coupled receptor activity // olfactory receptor activity // signal transducer activity // G-protein coupled receptor activity // olfactory receptor activity // signal transducer activity //…	inferred from electronic annotation // inferred from electronic annotation // inferred from electronic annotation // inferred from electronic annotation // inferred from electronic annotation // inferred from electronic annotation // inferred from electronic annotation // inferred from electronic annotation // inferred from electronic annotation // inferred from electronic annotation // inferred …	---	---	Pfam // Pfam	IPR000276 // IPR019424	G protein-coupled receptor, rhodopsin-like // 7TM GPCR, olfactory receptor/chemoreceptor Srsx	main
TC01002162.hg.1	UTS2	4.67185	4.16224	0.702412	down	Homo sapiens urotensin 2 (UTS2), transcript variant 2, mRNA.	NM_006786	RefSeq	coding	1p36 // 1p36 // 1p36 // 1p36 // 1p36 // 1p36 // 1p36 // --- // --- // ---	chr1	-	7903143	7973294	GO:0001666 // GO:0003105 // GO:0006936 // GO:0007204 // GO:0007268 // GO:0008217 // GO:0010459 // GO:0010460 // GO:0010763 // GO:0010841 // GO:0032224 // GO:0032967 // GO:0033574 // GO:0035811 // GO:0035814 // GO:0042493 // GO:0045597 // GO:0045766 // GO:0045776 // GO:0045777 // GO:0045909 // GO:0046005 // GO:0046676 // GO:0048146 // GO:0008217 // GO:0042312 // GO:0001666 // GO:0003105 // GO:0006…	response to hypoxia // negative regulation of glomerular filtration // muscle contraction // elevation of cytosolic calcium ion concentration // synaptic transmission // regulation of blood pressure // negative regulation of heart rate // positive regulation of heart rate // positive regulation of fibroblast migration // positive regulation of circadian sleep/wake cycle, wakefulness // positive r…	inferred from electronic annotation // inferred from electronic annotation // traceable author statement // inferred from electronic annotation // traceable author statement // traceable author statement // inferred from electronic annotation // inferred from electronic annotation // inferred from electronic annotation // inferred from electronic annotation // inferred from electronic annotation …	GO:0005576 // GO:0005615 // GO:0005576 // GO:0005615 // GO:0005576 // GO:0005615 // GO:0005576 // GO:0005615 // GO:0005576 // GO:0005615 // GO:0005576 // GO:0005615 // GO:0005576 // GO:0005615 // GO:0005576 // GO:0005615 // GO:0005576 // GO:0005615 // GO:0005576 // GO:0005615 // GO:0005576 // GO:0005615 // GO:0005576 // GO:0005615 // GO:0005576 // GO:0005615 // GO:0005576 // GO:0005615	extracellular region // extracellular space // extracellular region // extracellular space // extracellular region // extracellular space // extracellular region // extracellular space // extracellular region // extracellular space // extracellular region // extracellular space // extracellular region // extracellular space // extracellular region // extracellular space // extracellular region //…	traceable author statement // inferred from electronic annotation // inferred from electronic annotation // traceable author statement // traceable author statement // inferred from electronic annotation // inferred from electronic annotation // traceable author statement // traceable author statement // inferred from electronic annotation // inferred from electronic annotation // traceable autho…	GO:0005102 // GO:0005179 // GO:0005179 // GO:0005102 // GO:0005179 // GO:0005179 // GO:0005102 // GO:0005179 // GO:0005179 // GO:0005102 // GO:0005179 // GO:0005179 // GO:0005102 // GO:0005179 // GO:0005179 // GO:0005102 // GO:0005179 // GO:0005102 // GO:0005179 // GO:0005179 // GO:0005102 // GO:0005179	receptor binding // hormone activity // hormone activity // receptor binding // hormone activity // hormone activity // receptor binding // hormone activity // hormone activity // receptor binding // hormone activity // hormone activity // receptor binding // hormone activity // hormone activity // receptor binding // hormone activity // receptor binding // hormone activity // hormone activity //…	traceable author statement // inferred from electronic annotation // traceable author statement // traceable author statement // inferred from electronic annotation // traceable author statement // traceable author statement // inferred from electronic annotation // traceable author statement // traceable author statement // inferred from electronic annotation // traceable author statement // tra…	---	---	Pfam // Pfam	IPR001483 // IPR001483	Urotensin II // Urotensin II	main
TC01002196.hg.1	EXOSC10	9.31774	9.70264	1.30577	up	Homo sapiens exosome component 10 (EXOSC10), transcript variant 1, mRNA.	NM_001001998	RefSeq	coding	1p36.22 // 1p36.22 // 1p36.22 // 1p36.22 // 1p36.22 // 1p36.22 // 1p36.22 // 1p36.22 // --- // --- // --- // --- // --- // --- // --- // --- // --- // --- // ---	chr1	-	11126675	11159943	GO:0000184 // GO:0000460 // GO:0000956 // GO:0009048 // GO:0071028 // GO:0071034 // GO:0071035 // GO:0071044 // GO:0071048 // GO:0000184 // GO:0006139 // GO:0006364 // GO:0006396 // GO:0044237 // GO:0090305 // GO:0000184 // GO:0000460 // GO:0000956 // GO:0009048 // GO:0071028 // GO:0071034 // GO:0071035 // GO:0071044 // GO:0071048 // GO:0000184 // GO:0006139 // GO:0006364 // GO:0006396 // GO:0044…	nuclear-transcribed mRNA catabolic process, nonsense-mediated decay // maturation of 5.8S rRNA // nuclear-transcribed mRNA catabolic process // dosage compensation by inactivation of X chromosome // nuclear mRNA surveillance // CUT catabolic process // nuclear polyadenylation-dependent rRNA catabolic process // histone mRNA catabolic process // nuclear retention of unspliced pre-mRNA at the site …	inferred from mutant phenotype // inferred from mutant phenotype // inferred from mutant phenotype // inferred from electronic annotation // inferred from mutant phenotype // inferred from mutant phenotype // inferred from mutant phenotype // inferred from mutant phenotype // inferred from mutant phenotype // inferred from electronic annotation // inferred from electronic annotation // inferred f…	GO:0000176 // GO:0000178 // GO:0005634 // GO:0005730 // GO:0005737 // GO:0035327 // GO:0000178 // GO:0005622 // GO:0005634 // GO:0005730 // GO:0005730 // GO:0005737 // GO:0000176 // GO:0000178 // GO:0005634 // GO:0005730 // GO:0005737 // GO:0035327 // GO:0000178 // GO:0005622 // GO:0005634 // GO:0005730 // GO:0005730 // GO:0005737 // GO:0000176 // GO:0000178 // GO:0005634 // GO:0005730 // GO:0005…	nuclear exosome (RNase complex) // exosome (RNase complex) // nucleus // nucleolus // cytoplasm // transcriptionally active chromatin // exosome (RNase complex) // intracellular // nucleus // nucleolus // nucleolus // cytoplasm // nuclear exosome (RNase complex) // exosome (RNase complex) // nucleus // nucleolus // cytoplasm // transcriptionally active chromatin // exosome (RNase complex) // intr…	inferred from electronic annotation // inferred from direct assay // inferred from direct assay // inferred from direct assay // inferred from direct assay // inferred from mutant phenotype // inferred from electronic annotation // inferred from electronic annotation // inferred from electronic annotation // inferred from electronic annotation // traceable author statement // inferred from electr…	GO:0000166 // GO:0003723 // GO:0004532 // GO:0005515 // GO:0008408 // GO:0003676 // GO:0003824 // GO:0004518 // GO:0004527 // GO:0016787 // GO:0000166 // GO:0003723 // GO:0004532 // GO:0005515 // GO:0008408 // GO:0003676 // GO:0003824 // GO:0004518 // GO:0004527 // GO:0016787 // GO:0000166 // GO:0003723 // GO:0004532 // GO:0005515 // GO:0008408 // GO:0003676 // GO:0003824 // GO:0004518 // GO:0004…	nucleotide binding // RNA binding // exoribonuclease activity // protein binding // 3'-5' exonuclease activity // nucleic acid binding // catalytic activity // nuclease activity // exonuclease activity // hydrolase activity // nucleotide binding // RNA binding // exoribonuclease activity // protein binding // 3'-5' exonuclease activity // nucleic acid binding // catalytic activity // nuclease act…	inferred from electronic annotation // inferred from electronic annotation // inferred from direct assay // inferred from physical interaction // inferred from electronic annotation // inferred from electronic annotation // inferred from electronic annotation // inferred from electronic annotation // inferred from electronic annotation // inferred from electronic annotation // inferred from elect…	---	---	Pfam // Pfam // Pfam // Pfam // Pfam // Pfam // Pfam // Pfam // Pfam	IPR002121 // IPR002562 // IPR012588 // IPR002121 // IPR002562 // IPR012588 // IPR002121 // IPR002562 // IPR012588	HRDC domain // 3'-5' exonuclease domain // Exosome-associated factor Rrp6, N-terminal // HRDC domain // 3'-5' exonuclease domain // Exosome-associated factor Rrp6, N-terminal // HRDC domain // 3'-5' exonuclease domain // Exosome-associated factor Rrp6, N-terminal	main				ENST00000452378;ENST00000435388;n337713
TC01002222.hg.1	LOC645359	4.2523	3.77565	0.718646	down	cdna:putative chromosome:GRCh37:1:13216356:13219581:-1 gene:ENSG00000229571 gene_biotype:protein_coding transcript_biotype:protein_coding	ENST00000423177	ENSEMBL	coding	1p36.21 // --- // ---	chr1	-	13216356	13219581	---	---	---	---	---	---	---	---	---	---	---	---	---	---	main
TC01002337.hg.1	HTR1D	4.42486	4.86804	1.3596	up	cdna:known chromosome:GRCh37:1:23516993:23520755:-1 gene:ENSG00000179546 gene_biotype:protein_coding transcript_biotype:protein_coding	ENST00000314113	ENSEMBL	coding	1p36.3-p34.3	chr1	-	23516993	23520755	GO:0007187 // GO:0007268 // GO:0007610 // GO:0009636 // GO:0014827 // GO:0030815 // GO:0040012 // GO:0042310 // GO:0050795 // GO:0007186 // GO:0007268 // GO:0006939 // GO:0007165 // GO:0007193 // GO:0007210	G-protein coupled receptor signaling pathway, coupled to cyclic nucleotide second messenger // synaptic transmission // behavior // response to toxic substance // intestine smooth muscle contraction // negative regulation of cAMP metabolic process // regulation of locomotion // vasoconstriction // regulation of behavior // G-protein coupled receptor signaling pathway // synaptic transmission // s…	traceable author statement // inferred from electronic annotation // inferred from electronic annotation // inferred from electronic annotation // inferred from mutant phenotype // inferred from electronic annotation // inferred from electronic annotation // inferred from electronic annotation // inferred from electronic annotation // inferred from electronic annotation // traceable author statem…	GO:0005886 // GO:0005887 // GO:0016021 // GO:0005887 // GO:0005886 // GO:0005887 // GO:0016020	plasma membrane // integral to plasma membrane // integral to membrane // integral to plasma membrane // plasma membrane // integral to plasma membrane // membrane	traceable author statement // inferred from electronic annotation // inferred from electronic annotation // traceable author statement // inferred from electronic annotation // inferred from direct assay // inferred from electronic annotation	GO:0004993 // GO:0051378 // GO:0004930 // GO:0004871 // GO:0004993 // GO:0004993	serotonin receptor activity // serotonin binding // G-protein coupled receptor activity // signal transducer activity // serotonin receptor activity // serotonin receptor activity	inferred from electronic annotation // inferred from electronic annotation // inferred from electronic annotation // inferred from electronic annotation // inferred from mutant phenotype // traceable author statement	GenMAPP // GenMAPP	GPCRDB_Class_A_Rhodopsin-like // Monoamine_GPCRs	Pfam // Pfam	IPR000276 // IPR019424	G protein-coupled receptor, rhodopsin-like // 7TM GPCR, olfactory receptor/chemoreceptor Srsx	main
TC01002338.hg.1	HTR1D	4.10739	4.58071	1.38831	up	Homo sapiens 5-hydroxytryptamine (serotonin) receptor 1D, G protein-coupled (HTR1D), mRNA.	NM_000864	RefSeq	coding	1p36.3-p34.3 // 1p36.3-p34.3 // 1p36.3-p34.3 // ---	chr1	-	23518388	23521222	GO:0007187 // GO:0007268 // GO:0007610 // GO:0009636 // GO:0014827 // GO:0030815 // GO:0040012 // GO:0042310 // GO:0050795 // GO:0006939 // GO:0007165 // GO:0007186 // GO:0007193 // GO:0007210 // GO:0007268 // GO:0007187 // GO:0007268 // GO:0007610 // GO:0009636 // GO:0014827 // GO:0030815 // GO:0040012 // GO:0042310 // GO:0050795 // GO:0007186 // GO:0007210 // GO:0007268 // GO:0006939 // GO:0007…	G-protein coupled receptor signaling pathway, coupled to cyclic nucleotide second messenger // synaptic transmission // behavior // response to toxic substance // intestine smooth muscle contraction // negative regulation of cAMP metabolic process // regulation of locomotion // vasoconstriction // regulation of behavior // smooth muscle contraction // signal transduction // G-protein coupled rece…	traceable author statement // inferred from electronic annotation // inferred from electronic annotation // inferred from electronic annotation // inferred from mutant phenotype // inferred from electronic annotation // inferred from electronic annotation // inferred from electronic annotation // inferred from electronic annotation // inferred from electronic annotation // inferred from electroni…	GO:0005886 // GO:0005887 // GO:0005886 // GO:0005887 // GO:0005887 // GO:0016020 // GO:0016021 // GO:0005886 // GO:0005887 // GO:0016021 // GO:0005887 // GO:0005886 // GO:0005887 // GO:0016020 // GO:0005886 // GO:0005887 // GO:0005886 // GO:0005887 // GO:0005887 // GO:0016020 // GO:0016021 // GO:0005886 // GO:0016021 // GO:0016020 // GO:0005887	plasma membrane // integral to plasma membrane // plasma membrane // integral to plasma membrane // integral to plasma membrane // membrane // integral to membrane // plasma membrane // integral to plasma membrane // integral to membrane // integral to plasma membrane // plasma membrane // integral to plasma membrane // membrane // plasma membrane // integral to plasma membrane // plasma membrane…	traceable author statement // inferred from electronic annotation // inferred from electronic annotation // inferred from direct assay // traceable author statement // inferred from electronic annotation // inferred from electronic annotation // traceable author statement // inferred from electronic annotation // inferred from electronic annotation // traceable author statement // inferred from e…	GO:0004993 // GO:0051378 // GO:0004871 // GO:0004930 // GO:0004993 // GO:0004993 // GO:0004993 // GO:0051378 // GO:0004930 // GO:0004871 // GO:0004993 // GO:0004993 // GO:0004993 // GO:0051378 // GO:0004871 // GO:0004930 // GO:0004993 // GO:0004993 // GO:0004871 // GO:0004930 // GO:0004993 // GO:0051378	serotonin receptor activity // serotonin binding // signal transducer activity // G-protein coupled receptor activity // serotonin receptor activity // serotonin receptor activity // serotonin receptor activity // serotonin binding // G-protein coupled receptor activity // signal transducer activity // serotonin receptor activity // serotonin receptor activity // serotonin receptor activity // se…	inferred from electronic annotation // inferred from electronic annotation // inferred from electronic annotation // inferred from electronic annotation // inferred from mutant phenotype // traceable author statement // inferred from electronic annotation // inferred from electronic annotation // inferred from electronic annotation // inferred from electronic annotation // inferred from mutant ph…	GenMAPP // GenMAPP // GenMAPP // GenMAPP // GenMAPP // GenMAPP	GPCRDB_Class_A_Rhodopsin-like // Monoamine_GPCRs // GPCRDB_Class_A_Rhodopsin-like // Monoamine_GPCRs // GPCRDB_Class_A_Rhodopsin-like // Monoamine_GPCRs	Pfam // Pfam	IPR000276 // IPR019424	G protein-coupled receptor, rhodopsin-like // 7TM GPCR, olfactory receptor/chemoreceptor Srsx	main
TC01002374.hg.1	C1orf63	8.00413	7.57012	0.740203	down	Homo sapiens chromosome 1 open reading frame 63 (C1orf63), mRNA.	NM_020317	RefSeq	coding	1p36.13-p35.1 // 1p36.13-p35.1 // 1p36.13-p35.1 // 1p36.13-p35.1 // 1p36.13-p35.1 // 1p36.13-p35.1 // 1p36.13-p35.1 // 1p36.13-p35.1 // 1p36.13-p35.1 // 1p36.13-p35.1 // --- // --- // --- // --- // ---	chr1	-	25568740	25664656	---	---	---	---	---	---	---	---	---	---	---	---	---	---	main	ENST00000459565 8109bp	TCONS_00000490-XLOC_000746;n342232;n342233		n335193
TC01002414.hg.1	RPA2	7.65649	8.04209	1.3064	up	Homo sapiens replication protein A2, 32kDa (RPA2), mRNA.	NM_002946	RefSeq	coding	1p35 // 1p35 // 1p35 // 1p35 // 1p35 // 1p35 // 1p35 // --- // --- // --- // --- // ---	chr1	-	28218035	28241257	GO:0000082 // GO:0000278 // GO:0000718 // GO:0000722 // GO:0000723 // GO:0000724 // GO:0000730 // GO:0006260 // GO:0006261 // GO:0006271 // GO:0006281 // GO:0006283 // GO:0006289 // GO:0006297 // GO:0006302 // GO:0010569 // GO:0032201 // GO:0006260 // GO:0006281 // GO:0006310 // GO:0006974 // GO:0000082 // GO:0000278 // GO:0000718 // GO:0000722 // GO:0000723 // GO:0000724 // GO:0000730 // GO:0006…	G1/S transition of mitotic cell cycle // mitotic cell cycle // nucleotide-excision repair, DNA damage removal // telomere maintenance via recombination // telomere maintenance // double-strand break repair via homologous recombination // DNA recombinase assembly // DNA replication // DNA-dependent DNA replication // DNA strand elongation involved in DNA replication // DNA repair // transcription-…	traceable author statement // traceable author statement // traceable author statement // traceable author statement // traceable author statement // traceable author statement // traceable author statement // traceable author statement // traceable author statement // traceable author statement // traceable author statement // traceable author statement // traceable author statement // traceable…	GO:0005634 // GO:0005654 // GO:0005662 // GO:0005730 // GO:0016605 // GO:0005634 // GO:0005662 // GO:0005662 // GO:0005634 // GO:0005654 // GO:0005662 // GO:0005730 // GO:0016605 // GO:0005662 // GO:0005634 // GO:0005662 // GO:0005634 // GO:0005654 // GO:0005662 // GO:0005730 // GO:0016605 // GO:0005662 // GO:0005634 // GO:0005662 // GO:0005634 // GO:0005654 // GO:0005662 // GO:0005730 // GO:0016…	nucleus // nucleoplasm // DNA replication factor A complex // nucleolus // PML body // nucleus // DNA replication factor A complex // DNA replication factor A complex // nucleus // nucleoplasm // DNA replication factor A complex // nucleolus // PML body // DNA replication factor A complex // nucleus // DNA replication factor A complex // nucleus // nucleoplasm // DNA replication factor A complex …	inferred from direct assay // traceable author statement // inferred from physical interaction // inferred from direct assay // inferred from electronic annotation // inferred from electronic annotation // inferred from electronic annotation // traceable author statement // inferred from direct assay // traceable author statement // inferred from physical interaction // inferred from direct assay…	GO:0003697 // GO:0005515 // GO:0019903 // GO:0047485 // GO:0003676 // GO:0003677 // GO:0003697 // GO:0003697 // GO:0005515 // GO:0019903 // GO:0047485 // GO:0003676 // GO:0003677 // GO:0003697 // GO:0003697 // GO:0005515 // GO:0019903 // GO:0047485 // GO:0003676 // GO:0003677 // GO:0003697 // GO:0003697 // GO:0005515 // GO:0019903 // GO:0047485 // GO:0005515 // GO:0003676 // GO:0003677 // GO:0003…	single-stranded DNA binding // protein binding // protein phosphatase binding // protein N-terminus binding // nucleic acid binding // DNA binding // single-stranded DNA binding // single-stranded DNA binding // protein binding // protein phosphatase binding // protein N-terminus binding // nucleic acid binding // DNA binding // single-stranded DNA binding // single-stranded DNA binding // protei…	inferred from electronic annotation // inferred from physical interaction // inferred from physical interaction // inferred from electronic annotation // inferred from electronic annotation // inferred from electronic annotation // traceable author statement // inferred from electronic annotation // inferred from physical interaction // inferred from physical interaction // inferred from electron…	GenMAPP // GenMAPP // GenMAPP // GenMAPP // GenMAPP // GenMAPP // GenMAPP // GenMAPP // GenMAPP // GenMAPP // GenMAPP // GenMAPP // GenMAPP // GenMAPP	DNA_replication_Reactome // G1_to_S_cell_cycle_Reactome // DNA_replication_Reactome // G1_to_S_cell_cycle_Reactome // DNA_replication_Reactome // G1_to_S_cell_cycle_Reactome // DNA_replication_Reactome // G1_to_S_cell_cycle_Reactome // DNA_replication_Reactome // G1_to_S_cell_cycle_Reactome // DNA_replication_Reactome // G1_to_S_cell_cycle_Reactome // DNA_replication_Reactome // G1_to_S_cell_cycl…	Pfam // Pfam // Pfam // Pfam // Pfam // Pfam	IPR004365 // IPR014892 // IPR004365 // IPR014892 // IPR004365 // IPR014892	Nucleic acid binding, OB-fold, tRNA/helicase-type // Replication protein A, C-terminal // Nucleic acid binding, OB-fold, tRNA/helicase-type // Replication protein A, C-terminal // Nucleic acid binding, OB-fold, tRNA/helicase-type // Replication protein A, C-terminal	main
TC01002441.hg.1	LAPTM5	10.7045	4.93577	0.0183415	down	Homo sapiens lysosomal protein transmembrane 5 (LAPTM5), mRNA.	NM_006762	RefSeq	coding	1p34 // 1p34 // 1p34 // 1p34 // 1p34 // --- // --- // ---	chr1	-	31205315	31230683	GO:0006810 // GO:0006810 // GO:0006810 // GO:0006810 // GO:0006810 // GO:0006810	transport // transport // transport // transport // transport // transport	inferred from electronic annotation // inferred from electronic annotation // inferred from electronic annotation // inferred from electronic annotation // inferred from electronic annotation // inferred from electronic annotation	GO:0005764 // GO:0005765 // GO:0005887 // GO:0005764 // GO:0005887 // GO:0016020 // GO:0016021 // GO:0005764 // GO:0005765 // GO:0005887 // GO:0016021 // GO:0005764 // GO:0005887 // GO:0016020 // GO:0005764 // GO:0005765 // GO:0005887 // GO:0016021 // GO:0005764 // GO:0005765 // GO:0005887 // GO:0005764 // GO:0005887 // GO:0016020 // GO:0016021 // GO:0005764 // GO:0005765 // GO:0005887 // GO:0005…	lysosome // lysosomal membrane // integral to plasma membrane // lysosome // integral to plasma membrane // membrane // integral to membrane // lysosome // lysosomal membrane // integral to plasma membrane // integral to membrane // lysosome // integral to plasma membrane // membrane // lysosome // lysosomal membrane // integral to plasma membrane // integral to membrane // lysosome // lysosomal …	traceable author statement // inferred from electronic annotation // inferred from electronic annotation // inferred from electronic annotation // traceable author statement // inferred from electronic annotation // inferred from electronic annotation // traceable author statement // inferred from electronic annotation // inferred from electronic annotation // inferred from electronic annotation …	---	---	---	---	---	Pfam // Pfam	IPR004687 // IPR004687	Lysosomal-associated transmembrane protein 4/5 // Lysosomal-associated transmembrane protein 4/5	main		NR_039616
TC01002506.hg.1	STK40	6.39459	5.96476	0.74235	down	Homo sapiens serine/threonine kinase 40 (STK40), mRNA.	NM_032017	RefSeq	coding	1p34.3 // 1p34.3 // 1p34.3 // 1p34.3 // 1p34.3 // 1p34.3 // 1p34.3 // 1p34.3 // --- // --- // --- // --- // --- // --- // --- // ---	chr1	-	36805225	36851497	GO:0006468 // GO:0016310 // GO:0006468 // GO:0016310 // GO:0006468 // GO:0016310 // GO:0006468 // GO:0016310 // GO:0006468 // GO:0016310 // GO:0006468 // GO:0016310 // GO:0006468 // GO:0016310 // GO:0006468 // GO:0016310 // GO:0006468 // GO:0016310 // GO:0006468 // GO:0016310	protein phosphorylation // phosphorylation // protein phosphorylation // phosphorylation // protein phosphorylation // phosphorylation // protein phosphorylation // phosphorylation // protein phosphorylation // phosphorylation // protein phosphorylation // phosphorylation // protein phosphorylation // phosphorylation // protein phosphorylation // phosphorylation // protein phosphorylation // phos…	inferred from electronic annotation // inferred from electronic annotation // inferred from electronic annotation // inferred from electronic annotation // inferred from electronic annotation // inferred from electronic annotation // inferred from electronic annotation // inferred from electronic annotation // inferred from electronic annotation // inferred from electronic annotation // inferred …	GO:0005634 // GO:0005730 // GO:0005737 // GO:0005634 // GO:0005737 // GO:0005634 // GO:0005730 // GO:0005737 // GO:0005634 // GO:0005737 // GO:0005634 // GO:0005730 // GO:0005737 // GO:0005634 // GO:0005737 // GO:0005634 // GO:0005730 // GO:0005737 // GO:0005634 // GO:0005737 // GO:0005634 // GO:0005730 // GO:0005737 // GO:0005634 // GO:0005737 // GO:0005634 // GO:0005730 // GO:0005737 // GO:0005…	nucleus // nucleolus // cytoplasm // nucleus // cytoplasm // nucleus // nucleolus // cytoplasm // nucleus // cytoplasm // nucleus // nucleolus // cytoplasm // nucleus // cytoplasm // nucleus // nucleolus // cytoplasm // nucleus // cytoplasm // nucleus // nucleolus // cytoplasm // nucleus // cytoplasm // nucleus // nucleolus // cytoplasm // nucleus // cytoplasm // nucleus // nucleolus // cytoplasm…	inferred from direct assay // inferred from direct assay // inferred from direct assay // inferred from electronic annotation // inferred from electronic annotation // inferred from direct assay // inferred from direct assay // inferred from direct assay // inferred from electronic annotation // inferred from electronic annotation // inferred from direct assay // inferred from direct assay // inf…	GO:0004674 // GO:0005515 // GO:0005524 // GO:0000166 // GO:0004672 // GO:0016301 // GO:0016740 // GO:0016772 // GO:0004674 // GO:0005515 // GO:0005524 // GO:0004672 // GO:0004713 // GO:0016772 // GO:0000166 // GO:0016301 // GO:0016740 // GO:0004674 // GO:0005515 // GO:0005524 // GO:0004672 // GO:0004713 // GO:0016772 // GO:0000166 // GO:0016301 // GO:0016740 // GO:0004674 // GO:0005515 // GO:0005…	protein serine/threonine kinase activity // protein binding // ATP binding // nucleotide binding // protein kinase activity // kinase activity // transferase activity // transferase activity, transferring phosphorus-containing groups // protein serine/threonine kinase activity // protein binding // ATP binding // protein kinase activity // protein tyrosine kinase activity // transferase activity,…	inferred from electronic annotation // inferred from physical interaction // inferred from electronic annotation // inferred from electronic annotation // inferred from electronic annotation // inferred from electronic annotation // inferred from electronic annotation // inferred from electronic annotation // inferred from electronic annotation // inferred from physical interaction // inferred fr…	---	---	Pfam // Pfam // Pfam // Pfam // Pfam // Pfam // Pfam // Pfam	IPR000719 // IPR001245 // IPR000719 // IPR001245 // IPR000719 // IPR001245 // IPR000719 // IPR001245	Protein kinase, catalytic domain // Serine-threonine/tyrosine-protein kinase catalytic domain // Protein kinase, catalytic domain // Serine-threonine/tyrosine-protein kinase catalytic domain // Protein kinase, catalytic domain // Serine-threonine/tyrosine-protein kinase catalytic domain // Protein kinase, catalytic domain // Serine-threonine/tyrosine-protein kinase catalytic domain	main
TC01002512.hg.1	CSF3R	6.82606	4.64972	0.221236	down	Homo sapiens colony stimulating factor 3 receptor (granulocyte) (CSF3R), transcript variant 1, mRNA.	NM_000760	RefSeq	coding	1p35-p34.3 // 1p35-p34.3 // 1p35-p34.3 // 1p35-p34.3 // 1p35-p34.3 // 1p35-p34.3 // 1p35-p34.3 // 1p35-p34.3 // 1p35-p34.3 // 1p35-p34.3 // 1p35-p34.3 // 1p35-p34.3 // 1p35-p34.3 // --- // --- // --- // --- // --- // --- // --- // ---	chr1	-	36931644	36948915	GO:0006952 // GO:0007155 // GO:0007165 // GO:0030593 // GO:0042475 // GO:0019221 // GO:0006952 // GO:0007155 // GO:0007165 // GO:0030593 // GO:0042475 // GO:0019221 // GO:0006952 // GO:0007155 // GO:0007165 // GO:0030593 // GO:0042475 // GO:0019221 // GO:0006952 // GO:0007155 // GO:0007165 // GO:0030593 // GO:0042475 // GO:0019221 // GO:0006952 // GO:0007155 // GO:0007165 // GO:0030593 // GO:0042…	defense response // cell adhesion // signal transduction // neutrophil chemotaxis // odontogenesis of dentin-containing tooth // cytokine-mediated signaling pathway // defense response // cell adhesion // signal transduction // neutrophil chemotaxis // odontogenesis of dentin-containing tooth // cytokine-mediated signaling pathway // defense response // cell adhesion // signal transduction // neu…	traceable author statement // inferred from electronic annotation // non-traceable author statement // inferred from electronic annotation // inferred from electronic annotation // inferred from electronic annotation // traceable author statement // inferred from electronic annotation // non-traceable author statement // inferred from electronic annotation // inferred from electronic annotation /…	GO:0005576 // GO:0005887 // GO:0005886 // GO:0016020 // GO:0016021 // GO:0005576 // GO:0005887 // GO:0005886 // GO:0016020 // GO:0016021 // GO:0005576 // GO:0005887 // GO:0005886 // GO:0016020 // GO:0016021 // GO:0005576 // GO:0005887 // GO:0005886 // GO:0016020 // GO:0016021 // GO:0005576 // GO:0005887 // GO:0016020 // GO:0005886 // GO:0016021 // GO:0005576 // GO:0005887 // GO:0005886 // GO:0016…	extracellular region // integral to plasma membrane // plasma membrane // membrane // integral to membrane // extracellular region // integral to plasma membrane // plasma membrane // membrane // integral to membrane // extracellular region // integral to plasma membrane // plasma membrane // membrane // integral to membrane // extracellular region // integral to plasma membrane // plasma membran…	inferred from electronic annotation // traceable author statement // inferred from electronic annotation // inferred from electronic annotation // inferred from electronic annotation // inferred from electronic annotation // traceable author statement // inferred from electronic annotation // inferred from electronic annotation // inferred from electronic annotation // inferred from electronic an…	GO:0004872 // GO:0004896 // GO:0005515 // GO:0004872 // GO:0004896 // GO:0005515 // GO:0004872 // GO:0004896 // GO:0005515 // GO:0004872 // GO:0004896 // GO:0005515 // GO:0005515 // GO:0004872 // GO:0004896 // GO:0005515 // GO:0005515 // GO:0004872 // GO:0004896 // GO:0005515 // GO:0005515 // GO:0004872 // GO:0004896 // GO:0005515 // GO:0005515 // GO:0004872 // GO:0004896 // GO:0005515 // GO:0005…	receptor activity // cytokine receptor activity // protein binding // receptor activity // cytokine receptor activity // protein binding // receptor activity // cytokine receptor activity // protein binding // receptor activity // cytokine receptor activity // protein binding // protein binding // receptor activity // cytokine receptor activity // protein binding // protein binding // receptor ac…	traceable author statement // inferred from electronic annotation // inferred from physical interaction // traceable author statement // inferred from electronic annotation // inferred from physical interaction // traceable author statement // inferred from electronic annotation // inferred from physical interaction // traceable author statement // inferred from electronic annotation // inferred …	---	---	Pfam // Pfam // Pfam // Pfam // Pfam // Pfam // Pfam // Pfam // Pfam // Pfam // Pfam // Pfam // Pfam // Pfam // Pfam // Pfam	IPR003961 // IPR010457 // IPR003961 // IPR010457 // IPR003961 // IPR010457 // IPR003961 // IPR010457 // IPR003961 // IPR010457 // IPR003961 // IPR010457 // IPR003961 // IPR010457 // IPR003961 // IPR010457	Fibronectin, type III // Immunoglobulin C2-set-like, ligand-binding // Fibronectin, type III // Immunoglobulin C2-set-like, ligand-binding // Fibronectin, type III // Immunoglobulin C2-set-like, ligand-binding // Fibronectin, type III // Immunoglobulin C2-set-like, ligand-binding // Fibronectin, type III // Immunoglobulin C2-set-like, ligand-binding // Fibronectin, type III // Immunoglobulin C2-s…	main
TC01002527.hg.1		5.42129	4.97977	0.736358	down	cdna:novel chromosome:GRCh37:1:38292232:38293886:-1 gene:ENSG00000230610 gene_biotype:protein_coding transcript_biotype:protein_coding	ENST00000448796	ENSEMBL	coding	---	chr1	-	38292232	38293886	---	---	---	---	---	---	---	---	---	---	---	---	---	---	main
TC01002611.hg.1	PRDX1	14.4064	14.8943	1.40242	up	Homo sapiens peroxiredoxin 1 (PRDX1), transcript variant 4, mRNA.	NM_001202431	RefSeq	coding	1p34.1 // 1p34.1 // 1p34.1 // 1p34.1 // 1p34.1 // 1p34.1 // 1p34.1 // 1p34.1 // 1p34.1 // 1p34.1 // --- // --- // --- // --- // ---	chr1	-	45976707	45988719	GO:0001501 // GO:0008283 // GO:0019430 // GO:0032872 // GO:0034101 // GO:0042267 // GO:0042345 // GO:0042744 // GO:0000302 // GO:0006979 // GO:0008283 // GO:0055114 // GO:0001501 // GO:0008283 // GO:0019430 // GO:0032872 // GO:0034101 // GO:0042267 // GO:0042345 // GO:0042744 // GO:0000302 // GO:0006979 // GO:0008283 // GO:0055114 // GO:0001501 // GO:0008283 // GO:0019430 // GO:0032872 // GO:0034…	skeletal system development // cell proliferation // removal of superoxide radicals // regulation of stress-activated MAPK cascade // erythrocyte homeostasis // natural killer cell mediated cytotoxicity // regulation of NF-kappaB import into nucleus // hydrogen peroxide catabolic process // response to reactive oxygen species // response to oxidative stress // cell proliferation // oxidation-redu…	traceable author statement // inferred from electronic annotation // inferred from electronic annotation // inferred from electronic annotation // inferred from electronic annotation // inferred from electronic annotation // inferred from electronic annotation // inferred from direct assay // inferred from electronic annotation // inferred from electronic annotation // traceable author statement …	GO:0005634 // GO:0005719 // GO:0005730 // GO:0005737 // GO:0005739 // GO:0005759 // GO:0005782 // GO:0005829 // GO:0042470 // GO:0005737 // GO:0005739 // GO:0005634 // GO:0005719 // GO:0005730 // GO:0005737 // GO:0005739 // GO:0005759 // GO:0005782 // GO:0005829 // GO:0042470 // GO:0005737 // GO:0005739 // GO:0005634 // GO:0005719 // GO:0005730 // GO:0005737 // GO:0005739 // GO:0005759 // GO:0005…	nucleus // nuclear euchromatin // nucleolus // cytoplasm // mitochondrion // mitochondrial matrix // peroxisomal matrix // cytosol // melanosome // cytoplasm // mitochondrion // nucleus // nuclear euchromatin // nucleolus // cytoplasm // mitochondrion // mitochondrial matrix // peroxisomal matrix // cytosol // melanosome // cytoplasm // mitochondrion // nucleus // nuclear euchromatin // nucleolus…	inferred from direct assay // inferred from electronic annotation // inferred from electronic annotation // inferred from direct assay // inferred from direct assay // inferred from electronic annotation // inferred from electronic annotation // inferred from electronic annotation // inferred from electronic annotation // inferred from electronic annotation // inferred from electronic annotation …	GO:0004601 // GO:0005515 // GO:0008379 // GO:0020037 // GO:0042803 // GO:0004601 // GO:0016209 // GO:0016491 // GO:0042802 // GO:0051920 // GO:0004601 // GO:0005515 // GO:0008379 // GO:0020037 // GO:0042803 // GO:0004601 // GO:0016209 // GO:0016491 // GO:0042802 // GO:0051920 // GO:0004601 // GO:0005515 // GO:0008379 // GO:0020037 // GO:0042803 // GO:0004601 // GO:0016209 // GO:0016491 // GO:0042…	peroxidase activity // protein binding // thioredoxin peroxidase activity // heme binding // protein homodimerization activity // peroxidase activity // antioxidant activity // oxidoreductase activity // identical protein binding // peroxiredoxin activity // peroxidase activity // protein binding // thioredoxin peroxidase activity // heme binding // protein homodimerization activity // peroxidase…	inferred from direct assay // inferred from physical interaction // inferred from direct assay // inferred from electronic annotation // inferred from electronic annotation // inferred from electronic annotation // inferred from electronic annotation // inferred from electronic annotation // inferred from electronic annotation // inferred from electronic annotation // inferred from direct assay /…	---	---	Pfam // Pfam // Pfam // Pfam // Pfam // Pfam // Pfam	IPR000866 // IPR013740 // IPR019479 // IPR000866 // IPR013740 // IPR019479 // IPR019479	Alkyl hydroperoxide reductase subunit C/ Thiol specific antioxidant // Redoxin // Peroxiredoxin, C-terminal // Alkyl hydroperoxide reductase subunit C/ Thiol specific antioxidant // Redoxin // Peroxiredoxin, C-terminal // Peroxiredoxin, C-terminal	main
TC01002679.hg.1	HSPB11	6.97829	7.60172	1.54053	up	Homo sapiens heat shock protein family B (small), member 11 (HSPB11), mRNA.	NM_016126	RefSeq	coding	1p32 // 1p32 // 1p32 // 1p32 // 1p32 // 1p32 // 1p32 // --- // --- // --- // --- // --- // ---	chr1	-	54387234	54411975	GO:0006950 // GO:0007155 // GO:0006950 // GO:0007155 // GO:0006950 // GO:0007155 // GO:0006950 // GO:0007155 // GO:0006950 // GO:0007155 // GO:0006950 // GO:0007155 // GO:0006950 // GO:0007155 // GO:0007155 // GO:0006950 // GO:0007155 // GO:0007155 // GO:0007155 // GO:0006950	response to stress // cell adhesion // response to stress // cell adhesion // response to stress // cell adhesion // response to stress // cell adhesion // response to stress // cell adhesion // response to stress // cell adhesion // response to stress // cell adhesion // cell adhesion // response to stress // cell adhesion // cell adhesion // cell adhesion // response to stress	inferred from electronic annotation // inferred from electronic annotation // inferred from electronic annotation // inferred from electronic annotation // inferred from electronic annotation // inferred from electronic annotation // inferred from electronic annotation // inferred from electronic annotation // inferred from electronic annotation // inferred from electronic annotation // inferred …	GO:0005929 // GO:0030992 // GO:0005929 // GO:0030992 // GO:0005929 // GO:0030992 // GO:0005929 // GO:0030992 // GO:0005929 // GO:0030992 // GO:0005929 // GO:0030992 // GO:0005929 // GO:0030992 // GO:0005929 // GO:0030992 // GO:0005929 // GO:0030992	cilium // intraflagellar transport particle B // cilium // intraflagellar transport particle B // cilium // intraflagellar transport particle B // cilium // intraflagellar transport particle B // cilium // intraflagellar transport particle B // cilium // intraflagellar transport particle B // cilium // intraflagellar transport particle B // cilium // intraflagellar transport particle B // cilium …	inferred from electronic annotation // inferred from electronic annotation // inferred from electronic annotation // inferred from electronic annotation // inferred from electronic annotation // inferred from electronic annotation // inferred from electronic annotation // inferred from electronic annotation // inferred from electronic annotation // inferred from electronic annotation // inferred …	---	---	---	---	---	Pfam // Pfam // Pfam // Pfam	IPR000421 // IPR000421 // IPR000421 // IPR000421	Coagulation factor 5/8 C-terminal type domain // Coagulation factor 5/8 C-terminal type domain // Coagulation factor 5/8 C-terminal type domain // Coagulation factor 5/8 C-terminal type domain	main		n336012	TCONS_00001498-XLOC_000839 8391bp
TC01002694.hg.1	DHCR24	11.4754	12.2101	1.6641	up	Homo sapiens 24-dehydrocholesterol reductase (DHCR24), mRNA.	NM_014762	RefSeq	coding	1p32.3 // 1p32.3 // 1p32.3 // 1p32.3 // 1p32.3 // 1p32.3 // 1p32.3 // --- // ---	chr1	-	55315300	55352921	GO:0006695 // GO:0006695 // GO:0006695 // GO:0006695 // GO:0006695 // GO:0006915 // GO:0006979 // GO:0007050 // GO:0007265 // GO:0008104 // GO:0008285 // GO:0009725 // GO:0009888 // GO:0016044 // GO:0030539 // GO:0031639 // GO:0042987 // GO:0043066 // GO:0043154 // GO:0043588 // GO:0044281 // GO:1901214 // GO:0006629 // GO:0006694 // GO:0008202 // GO:0008203 // GO:0016125 // GO:0016126 // GO:0043…	cholesterol biosynthetic process // cholesterol biosynthetic process // cholesterol biosynthetic process // cholesterol biosynthetic process // cholesterol biosynthetic process // apoptotic process // response to oxidative stress // cell cycle arrest // Ras protein signal transduction // protein localization // negative regulation of cell proliferation // response to hormone stimulus // tissue de…	inferred from electronic annotation // inferred from mutant phenotype // inferred from sequence or structural similarity // non-traceable author statement // traceable author statement // non-traceable author statement // inferred from expression pattern // non-traceable author statement // inferred from electronic annotation // inferred from electronic annotation // inferred from electronic anno…	GO:0000139 // GO:0005634 // GO:0005783 // GO:0005789 // GO:0005789 // GO:0005829 // GO:0005856 // GO:0016021 // GO:0005737 // GO:0005783 // GO:0005789 // GO:0005794 // GO:0016020 // GO:0000139 // GO:0005634 // GO:0005783 // GO:0005789 // GO:0005789 // GO:0005829 // GO:0005856 // GO:0016021 // GO:0016020 // GO:0005737 // GO:0005783 // GO:0005789 // GO:0005794 // GO:0000139 // GO:0005634 // GO:0005…	Golgi membrane // nucleus // endoplasmic reticulum // endoplasmic reticulum membrane // endoplasmic reticulum membrane // cytosol // cytoskeleton // integral to membrane // cytoplasm // endoplasmic reticulum // endoplasmic reticulum membrane // Golgi apparatus // membrane // Golgi membrane // nucleus // endoplasmic reticulum // endoplasmic reticulum membrane // endoplasmic reticulum membrane // c…	inferred from electronic annotation // inferred from direct assay // inferred from direct assay // non-traceable author statement // traceable author statement // inferred from electronic annotation // inferred from electronic annotation // inferred from electronic annotation // inferred from electronic annotation // inferred from electronic annotation // inferred from electronic annotation // in…	GO:0008762 // GO:0016628 // GO:0019899 // GO:0042605 // GO:0050614 // GO:0050660 // GO:0003824 // GO:0016491 // GO:0016614 // GO:0008762 // GO:0016628 // GO:0019899 // GO:0042605 // GO:0050614 // GO:0050660 // GO:0003824 // GO:0016491 // GO:0016614 // GO:0008762 // GO:0016628 // GO:0019899 // GO:0042605 // GO:0050614 // GO:0050660 // GO:0003824 // GO:0016491 // GO:0016614 // GO:0008762 // GO:0016…	UDP-N-acetylmuramate dehydrogenase activity // oxidoreductase activity, acting on the CH-CH group of donors, NAD or NADP as acceptor // enzyme binding // peptide antigen binding // delta24-sterol reductase activity // flavin adenine dinucleotide binding // catalytic activity // oxidoreductase activity // oxidoreductase activity, acting on CH-OH group of donors // UDP-N-acetylmuramate dehydrogenas…	inferred from electronic annotation // inferred from direct assay // inferred from physical interaction // inferred from physical interaction // inferred from electronic annotation // inferred from electronic annotation // inferred from electronic annotation // inferred from electronic annotation // inferred from electronic annotation // inferred from electronic annotation // inferred from direct…	---	---	Pfam // Pfam	IPR006094 // IPR006094	FAD linked oxidase, N-terminal // FAD linked oxidase, N-terminal	main		ENST00000458389		ENST00000415336
TC01002707.hg.1	MYSM1	9.24059	8.8003	0.736985	down	Homo sapiens Myb-like, SWIRM and MPN domains 1 (MYSM1), mRNA.	NM_001085487	RefSeq	coding	1p32.1 // 1p32.1 // 1p32.1 // --- // --- // --- // --- // --- // --- // ---	chr1	-	59120411	59165764	GO:0006351 // GO:0006508 // GO:0016578 // GO:0045893 // GO:0006355 // GO:0016568 // GO:0006351 // GO:0006508 // GO:0016578 // GO:0045893 // GO:0006355 // GO:0016568 // GO:0006351 // GO:0006508 // GO:0016578 // GO:0045893 // GO:0006355 // GO:0016568 // GO:0006351 // GO:0006355 // GO:0006508 // GO:0045893 // GO:0016568 // GO:0016578	transcription, DNA-dependent // proteolysis // histone deubiquitination // positive regulation of transcription, DNA-dependent // regulation of transcription, DNA-dependent // chromatin modification // transcription, DNA-dependent // proteolysis // histone deubiquitination // positive regulation of transcription, DNA-dependent // regulation of transcription, DNA-dependent // chromatin modificatio…	inferred from electronic annotation // inferred from electronic annotation // inferred from direct assay // inferred from direct assay // inferred from electronic annotation // inferred from electronic annotation // inferred from electronic annotation // inferred from electronic annotation // inferred from direct assay // inferred from direct assay // inferred from electronic annotation // inferr…	GO:0005634 // GO:0005634 // GO:0005634 // GO:0016585 // GO:0005634 // GO:0005634 // GO:0005634 // GO:0005634 // GO:0016585	nucleus // nucleus // nucleus // chromatin remodeling complex // nucleus // nucleus // nucleus // nucleus // chromatin remodeling complex	inferred from direct assay // inferred from electronic annotation // inferred from direct assay // inferred from direct assay // inferred from electronic annotation // inferred from direct assay // inferred from electronic annotation // inferred from direct assay // inferred from direct assay	GO:0003677 // GO:0003682 // GO:0003713 // GO:0004221 // GO:0004843 // GO:0008237 // GO:0042393 // GO:0046872 // GO:0008233 // GO:0008237 // GO:0016787 // GO:0003677 // GO:0003682 // GO:0003713 // GO:0004221 // GO:0004843 // GO:0008237 // GO:0042393 // GO:0046872 // GO:0005515 // GO:0008233 // GO:0008237 // GO:0016787 // GO:0003677 // GO:0003682 // GO:0003713 // GO:0004221 // GO:0004843 // GO:0008…	DNA binding // chromatin binding // transcription coactivator activity // ubiquitin thiolesterase activity // ubiquitin-specific protease activity // metallopeptidase activity // histone binding // metal ion binding // peptidase activity // metallopeptidase activity // hydrolase activity // DNA binding // chromatin binding // transcription coactivator activity // ubiquitin thiolesterase activity …	inferred from electronic annotation // inferred from electronic annotation // inferred from direct assay // inferred from direct assay // inferred from direct assay // inferred from mutant phenotype // inferred from direct assay // inferred from electronic annotation // inferred from electronic annotation // inferred from electronic annotation // inferred from electronic annotation // inferred fr…	---	---	Pfam // Pfam // Pfam	IPR000555 // IPR001005 // IPR007526	JAB1/Mov34/MPN/PAD-1 // SANT/Myb domain // SWIRM domain	main		n381132
TC01002741.hg.1	JAK1	10.0258	9.57484	0.731562	down	Homo sapiens Janus kinase 1 (JAK1), mRNA.	NM_002227	RefSeq	coding	1p32.3-p31.3 // 1p32.3-p31.3 // 1p32.3-p31.3 // 1p32.3-p31.3 // --- // --- // --- // --- // --- // ---	chr1	-	65298906	65432619	GO:0006468 // GO:0007167 // GO:0007243 // GO:0018108 // GO:0019221 // GO:0035556 // GO:0046677 // GO:0060333 // GO:0060334 // GO:0060337 // GO:0060338 // GO:0006468 // GO:0016310 // GO:0019221 // GO:0038110 // GO:0006468 // GO:0007167 // GO:0007243 // GO:0018108 // GO:0019221 // GO:0035556 // GO:0046677 // GO:0060333 // GO:0060334 // GO:0060337 // GO:0060338 // GO:0019221 // GO:0006468 // GO:0016…	protein phosphorylation // enzyme linked receptor protein signaling pathway // intracellular protein kinase cascade // peptidyl-tyrosine phosphorylation // cytokine-mediated signaling pathway // intracellular signal transduction // response to antibiotic // interferon-gamma-mediated signaling pathway // regulation of interferon-gamma-mediated signaling pathway // type I interferon-mediated signal…	traceable author statement // inferred from electronic annotation // inferred from electronic annotation // inferred from electronic annotation // traceable author statement // traceable author statement // inferred from direct assay // traceable author statement // traceable author statement // traceable author statement // traceable author statement // inferred from electronic annotation // inf…	GO:0005634 // GO:0005737 // GO:0005829 // GO:0005856 // GO:0012505 // GO:0016020 // GO:0005634 // GO:0005737 // GO:0005829 // GO:0005856 // GO:0012505 // GO:0016020 // GO:0005634 // GO:0005737 // GO:0005829 // GO:0005856 // GO:0012505 // GO:0016020 // GO:0005634 // GO:0005737 // GO:0005829 // GO:0005856 // GO:0012505 // GO:0016020 // GO:0016020 // GO:0005829 // GO:0005634 // GO:0005737 // GO:0005…	nucleus // cytoplasm // cytosol // cytoskeleton // endomembrane system // membrane // nucleus // cytoplasm // cytosol // cytoskeleton // endomembrane system // membrane // nucleus // cytoplasm // cytosol // cytoskeleton // endomembrane system // membrane // nucleus // cytoplasm // cytosol // cytoskeleton // endomembrane system // membrane // membrane // cytosol // nucleus // cytoplasm // cytoskel…	inferred from direct assay // inferred from direct assay // traceable author statement // inferred from electronic annotation // inferred from electronic annotation // inferred from electronic annotation // inferred from direct assay // inferred from direct assay // traceable author statement // inferred from electronic annotation // inferred from electronic annotation // inferred from electronic…	GO:0004713 // GO:0004713 // GO:0004715 // GO:0005131 // GO:0005515 // GO:0005524 // GO:0000166 // GO:0004672 // GO:0004713 // GO:0004713 // GO:0016301 // GO:0016740 // GO:0016772 // GO:0019903 // GO:0004713 // GO:0004713 // GO:0004715 // GO:0005131 // GO:0005515 // GO:0005524 // GO:0005515 // GO:0004672 // GO:0004713 // GO:0016772 // GO:0000166 // GO:0004713 // GO:0016301 // GO:0016740 // GO:0019…	protein tyrosine kinase activity // protein tyrosine kinase activity // non-membrane spanning protein tyrosine kinase activity // growth hormone receptor binding // protein binding // ATP binding // nucleotide binding // protein kinase activity // protein tyrosine kinase activity // protein tyrosine kinase activity // kinase activity // transferase activity // transferase activity, transferring p…	not recorded // traceable author statement // inferred from electronic annotation // inferred from sequence or structural similarity // inferred from physical interaction // inferred from electronic annotation // inferred from electronic annotation // inferred from electronic annotation // --- // inferred from electronic annotation // inferred from electronic annotation // inferred from electroni…	GenMAPP // GenMAPP // GenMAPP // GenMAPP	TGF_Beta_Signaling_Pathway // TGF_Beta_Signaling_Pathway // TGF_Beta_Signaling_Pathway // TGF_Beta_Signaling_Pathway	Pfam // Pfam	IPR000719 // IPR001245	Protein kinase, catalytic domain // Serine-threonine/tyrosine-protein kinase catalytic domain	main	ENST00000447748 5289bp;n377904 5289bp	n326579
TC01002819.hg.1	CTBS	8.30427	7.6021	0.614646	down	Homo sapiens chitobiase, di-N-acetyl- (CTBS), mRNA.	NM_004388	RefSeq	coding	1p22 // 1p22 // 1p22 // 1p22 // --- // --- // --- // ---	chr1	-	85018804	85040163	GO:0006032 // GO:0009313 // GO:0005975 // GO:0008152 // GO:0006032 // GO:0009313 // GO:0005975 // GO:0008152 // GO:0006032 // GO:0009313 // GO:0005975 // GO:0008152 // GO:0006032 // GO:0009313 // GO:0005975 // GO:0008152 // GO:0008152 // GO:0005975 // GO:0006032 // GO:0009313 // GO:0005975 // GO:0006032 // GO:0009313	chitin catabolic process // oligosaccharide catabolic process // carbohydrate metabolic process // metabolic process // chitin catabolic process // oligosaccharide catabolic process // carbohydrate metabolic process // metabolic process // chitin catabolic process // oligosaccharide catabolic process // carbohydrate metabolic process // metabolic process // chitin catabolic process // oligosaccha…	inferred from electronic annotation // inferred from electronic annotation // inferred from electronic annotation // inferred from electronic annotation // inferred from electronic annotation // inferred from electronic annotation // inferred from electronic annotation // inferred from electronic annotation // inferred from electronic annotation // inferred from electronic annotation // inferred …	GO:0005764 // GO:0005764 // GO:0005764 // GO:0005764 // GO:0005764	lysosome // lysosome // lysosome // lysosome // lysosome	inferred from electronic annotation // inferred from electronic annotation // inferred from electronic annotation // inferred from electronic annotation // inferred from electronic annotation	GO:0004568 // GO:0003824 // GO:0004553 // GO:0016787 // GO:0016798 // GO:0004568 // GO:0004553 // GO:0043169 // GO:0003824 // GO:0016787 // GO:0016798 // GO:0004568 // GO:0003824 // GO:0004553 // GO:0016787 // GO:0016798 // GO:0004568 // GO:0003824 // GO:0004553 // GO:0016787 // GO:0016798 // GO:0003824 // GO:0004553 // GO:0004568 // GO:0016787 // GO:0016798 // GO:0043169 // GO:0003824 // GO:0004…	chitinase activity // catalytic activity // hydrolase activity, hydrolyzing O-glycosyl compounds // hydrolase activity // hydrolase activity, acting on glycosyl bonds // chitinase activity // hydrolase activity, hydrolyzing O-glycosyl compounds // cation binding // catalytic activity // hydrolase activity // hydrolase activity, acting on glycosyl bonds // chitinase activity // catalytic activity …	inferred from electronic annotation // inferred from electronic annotation // inferred from electronic annotation // inferred from electronic annotation // inferred from electronic annotation // inferred from electronic annotation // inferred from electronic annotation // inferred from electronic annotation // inferred from electronic annotation // inferred from electronic annotation // inferred …	---	---	Pfam	IPR001223	Glycoside hydrolase, family 18, catalytic domain	main				ENST00000370638
TC01002850.hg.1	GBP5	7.57271	5.74105	0.280942	down	Homo sapiens guanylate binding protein 5 (GBP5), transcript variant 2, mRNA.	NM_001134486	RefSeq	coding	1p22.2 // 1p22.2 // 1p22.2 // 1p22.2 // 1p22.2 // 1p22.2 // --- // --- // --- // --- // ---	chr1	-	89724633	89738544	GO:0071346 // GO:0006184 // GO:0071346 // GO:0006184 // GO:0071346 // GO:0006184 // GO:0071346 // GO:0006184 // GO:0071346 // GO:0006184 // GO:0071346 // GO:0006184 // GO:0006184 // GO:0071346 // GO:0006184 // GO:0071346	cellular response to interferon-gamma // GTP catabolic process // cellular response to interferon-gamma // GTP catabolic process // cellular response to interferon-gamma // GTP catabolic process // cellular response to interferon-gamma // GTP catabolic process // cellular response to interferon-gamma // GTP catabolic process // cellular response to interferon-gamma // GTP catabolic process // GTP…	inferred from electronic annotation // inferred from electronic annotation // inferred from electronic annotation // inferred from electronic annotation // inferred from electronic annotation // inferred from electronic annotation // inferred from electronic annotation // inferred from electronic annotation // inferred from electronic annotation // inferred from electronic annotation // inferred …	GO:0016020 // GO:0031410 // GO:0005737 // GO:0016020 // GO:0031410 // GO:0005737 // GO:0016020 // GO:0031410 // GO:0005737 // GO:0016020 // GO:0031410 // GO:0005737 // GO:0016020 // GO:0031410 // GO:0005737 // GO:0016020 // GO:0031410 // GO:0005737 // GO:0016020 // GO:0005737 // GO:0031410 // GO:0031410	membrane // cytoplasmic vesicle // cytoplasm // membrane // cytoplasmic vesicle // cytoplasm // membrane // cytoplasmic vesicle // cytoplasm // membrane // cytoplasmic vesicle // cytoplasm // membrane // cytoplasmic vesicle // cytoplasm // membrane // cytoplasmic vesicle // cytoplasm // membrane // cytoplasm // cytoplasmic vesicle // cytoplasmic vesicle	inferred from electronic annotation // inferred from electronic annotation // inferred from electronic annotation // inferred from electronic annotation // inferred from electronic annotation // inferred from electronic annotation // inferred from electronic annotation // inferred from electronic annotation // inferred from electronic annotation // inferred from electronic annotation // inferred …	GO:0003924 // GO:0005525 // GO:0000166 // GO:0042802 // GO:0003924 // GO:0005525 // GO:0000166 // GO:0042802 // GO:0003924 // GO:0005525 // GO:0000166 // GO:0042802 // GO:0003924 // GO:0005525 // GO:0000166 // GO:0042802 // GO:0003924 // GO:0005525 // GO:0000166 // GO:0042802 // GO:0003924 // GO:0005525 // GO:0000166 // GO:0042802 // GO:0000166 // GO:0003924 // GO:0005525 // GO:0003924 // GO:0005…	GTPase activity // GTP binding // nucleotide binding // identical protein binding // GTPase activity // GTP binding // nucleotide binding // identical protein binding // GTPase activity // GTP binding // nucleotide binding // identical protein binding // GTPase activity // GTP binding // nucleotide binding // identical protein binding // GTPase activity // GTP binding // nucleotide binding // ide…	inferred from electronic annotation // inferred from electronic annotation // inferred from electronic annotation // inferred from physical interaction // inferred from electronic annotation // inferred from electronic annotation // inferred from electronic annotation // inferred from physical interaction // inferred from electronic annotation // inferred from electronic annotation // inferred fr…	---	---	Pfam // Pfam // Pfam // Pfam	IPR003191 // IPR015894 // IPR003191 // IPR015894	Guanylate-binding protein, C-terminal // Guanylate-binding protein, N-terminal // Guanylate-binding protein, C-terminal // Guanylate-binding protein, N-terminal	main				ENST00000437128
TC01002859.hg.1	BARHL2	4.96307	4.52759	0.739451	down	Homo sapiens BarH-like homeobox 2 (BARHL2), mRNA.	NM_020063	RefSeq	coding	1p22.2 // 1p22.2 // 1p22.2 // ---	chr1	-	91177159	91182794	GO:0001709 // GO:0001764 // GO:0030182 // GO:0030516 // GO:0045727 // GO:0006351 // GO:0006355 // GO:0006357 // GO:0007399 // GO:0045165 // GO:0045944 // GO:0001709 // GO:0001764 // GO:0030182 // GO:0030516 // GO:0045727 // GO:0006355 // GO:0006357 // GO:0007399 // GO:0045165 // GO:0045944 // GO:0006351 // GO:0001709 // GO:0001764 // GO:0030182 // GO:0030516 // GO:0045727 // GO:0006351 // GO:0006…	cell fate determination // neuron migration // neuron differentiation // regulation of axon extension // positive regulation of translation // transcription, DNA-dependent // regulation of transcription, DNA-dependent // regulation of transcription from RNA polymerase II promoter // nervous system development // cell fate commitment // positive regulation of transcription from RNA polymerase II p…	inferred from electronic annotation // inferred from electronic annotation // inferred from electronic annotation // inferred from electronic annotation // inferred from electronic annotation // inferred from electronic annotation // inferred from electronic annotation // inferred from electronic annotation // inferred from electronic annotation // inferred from electronic annotation // inferred …	GO:0005634 // GO:0005634 // GO:0005634 // GO:0005634	nucleus // nucleus // nucleus // nucleus	inferred from electronic annotation // inferred from electronic annotation // inferred from electronic annotation // inferred from electronic annotation	GO:0001077 // GO:0043565 // GO:0003677 // GO:0003700 // GO:0001077 // GO:0043565 // GO:0003677 // GO:0003700 // GO:0001077 // GO:0043565 // GO:0003677 // GO:0003700 // GO:0001077 // GO:0003677 // GO:0003700 // GO:0043565	RNA polymerase II core promoter proximal region sequence-specific DNA binding transcription factor activity involved in positive regulation of transcription // sequence-specific DNA binding // DNA binding // sequence-specific DNA binding transcription factor activity // RNA polymerase II core promoter proximal region sequence-specific DNA binding transcription factor activity involved in positive…	inferred from electronic annotation // inferred from electronic annotation // inferred from electronic annotation // inferred from electronic annotation // inferred from electronic annotation // inferred from electronic annotation // inferred from electronic annotation // inferred from electronic annotation // inferred from electronic annotation // inferred from electronic annotation // inferred …	---	---	Pfam	IPR001356	Homeodomain	main
TC01002974.hg.1	KCNA10	3.64341	4.13173	1.40281	up	Homo sapiens potassium voltage-gated channel, shaker-related subfamily, member 10 (KCNA10), mRNA.	NM_005549	RefSeq	coding	1p13.1 // 1p13.1 // 1p13.1 // ---	chr1	-	111059839	111061797	GO:0006813 // GO:0007268 // GO:0051260 // GO:0006810 // GO:0006811 // GO:0006813 // GO:0034765 // GO:0055085 // GO:0071805 // GO:0006813 // GO:0007268 // GO:0051260 // GO:0006811 // GO:0055085 // GO:0006810 // GO:0006813 // GO:0034765 // GO:0071805 // GO:0006813 // GO:0007268 // GO:0051260 // GO:0006810 // GO:0006811 // GO:0006813 // GO:0034765 // GO:0055085 // GO:0071805 // GO:0006810 // GO:0006…	potassium ion transport // synaptic transmission // protein homooligomerization // transport // ion transport // potassium ion transport // regulation of ion transmembrane transport // transmembrane transport // potassium ion transmembrane transport // potassium ion transport // synaptic transmission // protein homooligomerization // ion transport // transmembrane transport // transport // potass…	traceable author statement // traceable author statement // inferred from electronic annotation // inferred from electronic annotation // inferred from electronic annotation // inferred from electronic annotation // inferred from electronic annotation // inferred from electronic annotation // inferred from electronic annotation // traceable author statement // traceable author statement // inferr…	GO:0005886 // GO:0008076 // GO:0016020 // GO:0016021 // GO:0005886 // GO:0008076 // GO:0016020 // GO:0016021 // GO:0005886 // GO:0008076 // GO:0016020 // GO:0016021 // GO:0005886 // GO:0016021 // GO:0016020 // GO:0008076	plasma membrane // voltage-gated potassium channel complex // membrane // integral to membrane // plasma membrane // voltage-gated potassium channel complex // membrane // integral to membrane // plasma membrane // voltage-gated potassium channel complex // membrane // integral to membrane // plasma membrane // integral to membrane // membrane // voltage-gated potassium channel complex	traceable author statement // inferred from electronic annotation // inferred from electronic annotation // inferred from electronic annotation // traceable author statement // inferred from electronic annotation // inferred from electronic annotation // inferred from electronic annotation // traceable author statement // inferred from electronic annotation // inferred from electronic annotation …	GO:0005221 // GO:0005251 // GO:0005216 // GO:0005244 // GO:0005249 // GO:0005251 // GO:0005267 // GO:0005221 // GO:0005251 // GO:0005515 // GO:0005216 // GO:0005251 // GO:0005244 // GO:0005249 // GO:0005267 // GO:0005221 // GO:0005251 // GO:0005216 // GO:0005244 // GO:0005249 // GO:0005251 // GO:0005267 // GO:0005216 // GO:0005221 // GO:0005244 // GO:0005249 // GO:0005251 // GO:0005267	intracellular cyclic nucleotide activated cation channel activity // delayed rectifier potassium channel activity // ion channel activity // voltage-gated ion channel activity // voltage-gated potassium channel activity // delayed rectifier potassium channel activity // potassium channel activity // intracellular cyclic nucleotide activated cation channel activity // delayed rectifier potassium c…	traceable author statement // not recorded // inferred from electronic annotation // inferred from electronic annotation // inferred from electronic annotation // --- // inferred from electronic annotation // traceable author statement // not recorded // inferred from electronic annotation // inferred from electronic annotation // --- // inferred from electronic annotation // inferred from electr…	---	---	Pfam // Pfam // Pfam // Pfam	IPR003131 // IPR005821 // IPR013099 // IPR013122	Potassium channel tetramerisation-type BTB domain // Ion transport domain // Ion transport 2 // Polycystin cation channel, PKD1/PKD2	main				n342286
TC01002977.hg.1	KCNA3	4.22374	3.41447	0.570673	down	Homo sapiens potassium voltage-gated channel, shaker-related subfamily, member 3 (KCNA3), mRNA.	NM_002232	RefSeq	coding	1p13.3 // 1p13.3 // 1p13.3 // ---	chr1	-	111214310	111217655	GO:0006813 // GO:0007268 // GO:0051260 // GO:0006810 // GO:0006811 // GO:0006813 // GO:0034765 // GO:0055085 // GO:0071805 // GO:0006813 // GO:0007268 // GO:0051260 // GO:0006811 // GO:0055085 // GO:0006810 // GO:0006813 // GO:0034765 // GO:0071805 // GO:0006813 // GO:0007268 // GO:0051260 // GO:0006810 // GO:0006811 // GO:0006813 // GO:0034765 // GO:0055085 // GO:0071805 // GO:0006810 // GO:0006…	potassium ion transport // synaptic transmission // protein homooligomerization // transport // ion transport // potassium ion transport // regulation of ion transmembrane transport // transmembrane transport // potassium ion transmembrane transport // potassium ion transport // synaptic transmission // protein homooligomerization // ion transport // transmembrane transport // transport // potass…	traceable author statement // traceable author statement // inferred from electronic annotation // inferred from electronic annotation // inferred from electronic annotation // inferred from electronic annotation // inferred from electronic annotation // inferred from electronic annotation // inferred from electronic annotation // traceable author statement // traceable author statement // inferr…	GO:0005886 // GO:0008076 // GO:0045121 // GO:0005886 // GO:0008076 // GO:0016020 // GO:0016021 // GO:0005886 // GO:0008076 // GO:0045121 // GO:0005886 // GO:0016020 // GO:0008076 // GO:0016021 // GO:0005886 // GO:0008076 // GO:0045121 // GO:0005886 // GO:0008076 // GO:0016020 // GO:0016021 // GO:0005886 // GO:0016021 // GO:0016020 // GO:0008076	plasma membrane // voltage-gated potassium channel complex // membrane raft // plasma membrane // voltage-gated potassium channel complex // membrane // integral to membrane // plasma membrane // voltage-gated potassium channel complex // membrane raft // plasma membrane // membrane // voltage-gated potassium channel complex // integral to membrane // plasma membrane // voltage-gated potassium ch…	traceable author statement // inferred from electronic annotation // inferred from electronic annotation // inferred from electronic annotation // traceable author statement // inferred from electronic annotation // inferred from electronic annotation // traceable author statement // inferred from electronic annotation // inferred from electronic annotation // inferred from electronic annotation …	GO:0005244 // GO:0005251 // GO:0015271 // GO:0005216 // GO:0005244 // GO:0005249 // GO:0005251 // GO:0005251 // GO:0005267 // GO:0005244 // GO:0005251 // GO:0015271 // GO:0005515 // GO:0005216 // GO:0005251 // GO:0005251 // GO:0005244 // GO:0005249 // GO:0005267 // GO:0005244 // GO:0005251 // GO:0015271 // GO:0005216 // GO:0005244 // GO:0005249 // GO:0005251 // GO:0005251 // GO:0005267 // GO:0005…	voltage-gated ion channel activity // delayed rectifier potassium channel activity // outward rectifier potassium channel activity // ion channel activity // voltage-gated ion channel activity // voltage-gated potassium channel activity // delayed rectifier potassium channel activity // delayed rectifier potassium channel activity // potassium channel activity // voltage-gated ion channel activit…	traceable author statement // not recorded // inferred from electronic annotation // inferred from electronic annotation // inferred from electronic annotation // inferred from electronic annotation // --- // inferred from electronic annotation // inferred from electronic annotation // traceable author statement // not recorded // inferred from electronic annotation // inferred from electronic an…	---	---	Pfam // Pfam // Pfam	IPR003131 // IPR005821 // IPR013099	Potassium channel tetramerisation-type BTB domain // Ion transport domain // Ion transport 2	main
TC01003006.hg.1	PTPN22	5.00442	3.8849	0.460245	down	Homo sapiens protein tyrosine phosphatase, non-receptor type 22 (lymphoid) (PTPN22), transcript variant 3, mRNA.	NM_001193431	RefSeq	coding	1p13.2 // 1p13.2 // 1p13.2 // 1p13.2 // 1p13.2 // 1p13.2 // 1p13.2 // 1p13.2 // 1p13.2 // 1p13.2 // 1p13.2 // --- // --- // --- // --- // ---	chr1	-	114356433	114414381	GO:0006470 // GO:0006470 // GO:0030217 // GO:0032817 // GO:0035335 // GO:0035644 // GO:0045088 // GO:0050852 // GO:0050855 // GO:0050860 // GO:0050868 // GO:0006470 // GO:0016311 // GO:0030217 // GO:0035335 // GO:0035644 // GO:0050868 // GO:0006470 // GO:0006470 // GO:0030217 // GO:0032817 // GO:0035335 // GO:0035644 // GO:0045088 // GO:0050852 // GO:0050855 // GO:0050860 // GO:0050868 // GO:0006…	protein dephosphorylation // protein dephosphorylation // T cell differentiation // regulation of natural killer cell proliferation // peptidyl-tyrosine dephosphorylation // phosphoanandamide dephosphorylation // regulation of innate immune response // T cell receptor signaling pathway // regulation of B cell receptor signaling pathway // negative regulation of T cell receptor signaling pathway /…	inferred from direct assay // traceable author statement // inferred from sequence or structural similarity // inferred from direct assay // inferred from direct assay // inferred from sequence or structural similarity // inferred by curator // inferred from electronic annotation // non-traceable author statement // inferred from direct assay // inferred from mutant phenotype // inferred from ele…	GO:0005634 // GO:0005737 // GO:0005737 // GO:0009898 // GO:0048471 // GO:0005634 // GO:0005737 // GO:0009898 // GO:0005634 // GO:0005737 // GO:0005737 // GO:0009898 // GO:0048471 // GO:0005634 // GO:0005737 // GO:0009898 // GO:0005634 // GO:0005737 // GO:0005737 // GO:0009898 // GO:0048471 // GO:0005634 // GO:0005737 // GO:0009898 // GO:0005634 // GO:0005737 // GO:0005737 // GO:0009898 // GO:0048…	nucleus // cytoplasm // cytoplasm // internal side of plasma membrane // perinuclear region of cytoplasm // nucleus // cytoplasm // internal side of plasma membrane // nucleus // cytoplasm // cytoplasm // internal side of plasma membrane // perinuclear region of cytoplasm // nucleus // cytoplasm // internal side of plasma membrane // nucleus // cytoplasm // cytoplasm // internal side of plasma me…	inferred from direct assay // inferred from direct assay // traceable author statement // inferred from direct assay // inferred from direct assay // inferred from electronic annotation // inferred from electronic annotation // inferred from electronic annotation // inferred from direct assay // inferred from direct assay // traceable author statement // inferred from direct assay // inferred fro…	GO:0004725 // GO:0005515 // GO:0017124 // GO:0019900 // GO:0004721 // GO:0004725 // GO:0016787 // GO:0016791 // GO:0017124 // GO:0019900 // GO:0004725 // GO:0005515 // GO:0017124 // GO:0019900 // GO:0004721 // GO:0004725 // GO:0016787 // GO:0016791 // GO:0017124 // GO:0019900 // GO:0004725 // GO:0005515 // GO:0017124 // GO:0019900 // GO:0004721 // GO:0004725 // GO:0016787 // GO:0016791 // GO:0017…	protein tyrosine phosphatase activity // protein binding // SH3 domain binding // kinase binding // phosphoprotein phosphatase activity // protein tyrosine phosphatase activity // hydrolase activity // phosphatase activity // SH3 domain binding // kinase binding // protein tyrosine phosphatase activity // protein binding // SH3 domain binding // kinase binding // phosphoprotein phosphatase activi…	inferred from direct assay // inferred from physical interaction // inferred from sequence or structural similarity // inferred from sequence or structural similarity // inferred from electronic annotation // inferred from electronic annotation // inferred from electronic annotation // inferred from electronic annotation // inferred from electronic annotation // inferred from electronic annotatio…	---	---	Pfam // Pfam // Pfam // Pfam // Pfam // Pfam	IPR000242 // IPR000242 // IPR000242 // IPR000242 // IPR000242 // IPR000242	Protein-tyrosine phosphatase, receptor/non-receptor type // Protein-tyrosine phosphatase, receptor/non-receptor type // Protein-tyrosine phosphatase, receptor/non-receptor type // Protein-tyrosine phosphatase, receptor/non-receptor type // Protein-tyrosine phosphatase, receptor/non-receptor type // Protein-tyrosine phosphatase, receptor/non-receptor type	main	n338184 6409bp	n334581		ENST00000418238;NR_037864;n338180
TC01003057.hg.1	FCGR1B	5.52552	4.32763	0.435911	down	Homo sapiens Fc fragment of IgG, high affinity Ib, receptor (CD64) (FCGR1B), transcript variant 2, mRNA.	NM_001004340	RefSeq	coding	1p11.2 // 1p11.2 // 1p11.2 // 1p11.2 // 1q21.2 // 1p11.2 // 1q21.2 // 1p11.2 // 1q21.2 // 1p11.2 // --- // --- // --- // --- // --- // ---	chr1	-	120926128	120935944	GO:0002474 // GO:0002479 // GO:0006955 // GO:0019221 // GO:0038093 // GO:0042590 // GO:0060333 // GO:0002474 // GO:0002479 // GO:0006955 // GO:0019221 // GO:0038093 // GO:0042590 // GO:0060333 // GO:0002474 // GO:0002479 // GO:0006955 // GO:0019221 // GO:0038093 // GO:0042590 // GO:0060333 // GO:0002474 // GO:0002479 // GO:0006955 // GO:0019221 // GO:0038093 // GO:0042590 // GO:0060333 // GO:0002…	antigen processing and presentation of peptide antigen via MHC class I // antigen processing and presentation of exogenous peptide antigen via MHC class I, TAP-dependent // immune response // cytokine-mediated signaling pathway // Fc receptor signaling pathway // antigen processing and presentation of exogenous peptide antigen via MHC class I // interferon-gamma-mediated signaling pathway // anti…	traceable author statement // traceable author statement // non-traceable author statement // traceable author statement // non-traceable author statement // traceable author statement // traceable author statement // traceable author statement // traceable author statement // non-traceable author statement // traceable author statement // non-traceable author statement // traceable author statem…	GO:0005886 // GO:0005886 // GO:0016021 // GO:0030669 // GO:0031901 // GO:0005886 // GO:0016020 // GO:0005886 // GO:0005886 // GO:0016021 // GO:0030669 // GO:0031901 // GO:0005886 // GO:0016020 // GO:0005886 // GO:0005886 // GO:0016021 // GO:0030669 // GO:0031901 // GO:0005886 // GO:0016020 // GO:0005886 // GO:0005886 // GO:0016021 // GO:0030669 // GO:0031901 // GO:0005886 // GO:0016020 // GO:0005…	plasma membrane // plasma membrane // integral to membrane // clathrin-coated endocytic vesicle membrane // early endosome membrane // plasma membrane // membrane // plasma membrane // plasma membrane // integral to membrane // clathrin-coated endocytic vesicle membrane // early endosome membrane // plasma membrane // membrane // plasma membrane // plasma membrane // integral to membrane // clath…	non-traceable author statement // traceable author statement // inferred from electronic annotation // traceable author statement // traceable author statement // inferred from electronic annotation // inferred from electronic annotation // non-traceable author statement // traceable author statement // inferred from electronic annotation // traceable author statement // traceable author statemen…	GO:0019763 // GO:0019864 // GO:0019763 // GO:0019864 // GO:0019763 // GO:0019864 // GO:0019763 // GO:0019864 // GO:0019763 // GO:0019864 // GO:0005515 // GO:0019763 // GO:0019864 // GO:0005515 // GO:0019763 // GO:0019864 // GO:0019763 // GO:0019864	immunoglobulin receptor activity // IgG binding // immunoglobulin receptor activity // IgG binding // immunoglobulin receptor activity // IgG binding // immunoglobulin receptor activity // IgG binding // immunoglobulin receptor activity // IgG binding // protein binding // immunoglobulin receptor activity // IgG binding // protein binding // immunoglobulin receptor activity // IgG binding // immu…	non-traceable author statement // inferred from electronic annotation // non-traceable author statement // inferred from electronic annotation // non-traceable author statement // inferred from electronic annotation // non-traceable author statement // inferred from electronic annotation // non-traceable author statement // inferred from electronic annotation // inferred from electronic annotatio…	---	---	Pfam	IPR013151	Immunoglobulin	main				ENST00000426275;ENST00000457996;n380476
TC01003083.hg.1	PPIAL4G	3.69375	4.21785	1.43804	up	Homo sapiens peptidylprolyl isomerase A (cyclophilin A)-like 4G (PPIAL4G), mRNA.	NM_001123068	RefSeq	coding	1q21.1 // 1q21.1 // 1q21.1 // ---	chr1	-	143764420	143768275	GO:0006457 // GO:0000413 // GO:0006457 // GO:0000413 // GO:0006457 // GO:0000413 // GO:0000413 // GO:0006457	protein folding // protein peptidyl-prolyl isomerization // protein folding // protein peptidyl-prolyl isomerization // protein folding // protein peptidyl-prolyl isomerization // protein peptidyl-prolyl isomerization // protein folding	inferred from electronic annotation // inferred from electronic annotation // inferred from electronic annotation // inferred from electronic annotation // inferred from electronic annotation // inferred from electronic annotation // inferred from electronic annotation // inferred from electronic annotation	GO:0005737 // GO:0005737 // GO:0005737 // GO:0005737	cytoplasm // cytoplasm // cytoplasm // cytoplasm	inferred from electronic annotation // inferred from electronic annotation // inferred from electronic annotation // inferred from electronic annotation	GO:0003755 // GO:0016853 // GO:0003755 // GO:0016853 // GO:0003755 // GO:0016853 // GO:0003755 // GO:0016853	peptidyl-prolyl cis-trans isomerase activity // isomerase activity // peptidyl-prolyl cis-trans isomerase activity // isomerase activity // peptidyl-prolyl cis-trans isomerase activity // isomerase activity // peptidyl-prolyl cis-trans isomerase activity // isomerase activity	inferred from electronic annotation // inferred from electronic annotation // inferred from electronic annotation // inferred from electronic annotation // inferred from electronic annotation // inferred from electronic annotation // inferred from electronic annotation // inferred from electronic annotation	---	---	Pfam	IPR002130	Cyclophilin-like peptidyl-prolyl cis-trans isomerase domain	main
TC01003149.hg.1	PPIAL4D	5.83931	6.59586	1.68945	up	Homo sapiens peptidylprolyl isomerase A (cyclophilin A)-like 4D (PPIAL4D), mRNA.	NM_001164261	RefSeq	coding	1q21.2 // 1q21.2 // 1q21.2 // 1q21.2 // 1q21.2	chr1	-	148201752	148202536	GO:0006457 // GO:0000413 // GO:0006457 // GO:0000413 // GO:0000413 // GO:0006457	protein folding // protein peptidyl-prolyl isomerization // protein folding // protein peptidyl-prolyl isomerization // protein peptidyl-prolyl isomerization // protein folding	inferred from electronic annotation // inferred from electronic annotation // inferred from electronic annotation // inferred from electronic annotation // inferred from electronic annotation // inferred from electronic annotation	GO:0005737 // GO:0005737 // GO:0005737	cytoplasm // cytoplasm // cytoplasm	inferred from electronic annotation // inferred from electronic annotation // inferred from electronic annotation	GO:0003755 // GO:0016853 // GO:0003755 // GO:0016853 // GO:0003755 // GO:0016853	peptidyl-prolyl cis-trans isomerase activity // isomerase activity // peptidyl-prolyl cis-trans isomerase activity // isomerase activity // peptidyl-prolyl cis-trans isomerase activity // isomerase activity	inferred from electronic annotation // inferred from electronic annotation // inferred from electronic annotation // inferred from electronic annotation // inferred from electronic annotation // inferred from electronic annotation	---	---	Pfam	IPR002130	Cyclophilin-like peptidyl-prolyl cis-trans isomerase domain	main
TC01003188.hg.1	HIST2H3D	11.1547	10.5614	0.66282	down	Homo sapiens histone cluster 2, H3d (HIST2H3D), mRNA.	NM_001123375	RefSeq	coding	1q21.2 // 1q21.2 // 1q21.2 // 1q21.2 // ---	chr1	-	149784780	149785236	GO:0006334 // GO:0007596 // GO:0006334 // GO:0007596 // GO:0006334 // GO:0007596	nucleosome assembly // blood coagulation // nucleosome assembly // blood coagulation // nucleosome assembly // blood coagulation	inferred from electronic annotation // traceable author statement // inferred from electronic annotation // traceable author statement // inferred from electronic annotation // traceable author statement	GO:0000786 // GO:0005576 // GO:0005654 // GO:0005634 // GO:0005694 // GO:0000786 // GO:0005576 // GO:0005654 // GO:0005634 // GO:0005694 // GO:0000786 // GO:0005576 // GO:0005634 // GO:0005654 // GO:0005694	nucleosome // extracellular region // nucleoplasm // nucleus // chromosome // nucleosome // extracellular region // nucleoplasm // nucleus // chromosome // nucleosome // extracellular region // nucleus // nucleoplasm // chromosome	inferred from electronic annotation // traceable author statement // traceable author statement // inferred from electronic annotation // inferred from electronic annotation // inferred from electronic annotation // traceable author statement // traceable author statement // inferred from electronic annotation // inferred from electronic annotation // inferred from electronic annotation // tracea…	GO:0003677 // GO:0005515 // GO:0046982 // GO:0003677 // GO:0005515 // GO:0046982 // GO:0005515 // GO:0003677 // GO:0046982	DNA binding // protein binding // protein heterodimerization activity // DNA binding // protein binding // protein heterodimerization activity // protein binding // DNA binding // protein heterodimerization activity	inferred from electronic annotation // inferred from physical interaction // inferred from electronic annotation // inferred from electronic annotation // inferred from physical interaction // inferred from electronic annotation // inferred from physical interaction // inferred from electronic annotation // inferred from electronic annotation	---	---	Pfam	IPR007125	Histone core	main
TC01003189.hg.1	HIST2H3A	10.6789	9.91315	0.588159	down	Homo sapiens histone cluster 2, H3a (HIST2H3A), mRNA.	NM_001005464	RefSeq	coding	1q21.2 // 1q21.2 // 1q21.2 // 1q21.2 // 1q21.2 // 1q21.2 // 1q21.2 // 1q21.2 // 1q21.2 // 1q21.2 // 1q21.2 // ---	chr1	-	149811110	149812765	GO:0006334 // GO:0007596 // GO:0006334 // GO:0007596 // GO:0006334 // GO:0007596 // GO:0006334 // GO:0007596 // GO:0006334 // GO:0007596 // GO:0006334 // GO:0007596 // GO:0006334 // GO:0007596	nucleosome assembly // blood coagulation // nucleosome assembly // blood coagulation // nucleosome assembly // blood coagulation // nucleosome assembly // blood coagulation // nucleosome assembly // blood coagulation // nucleosome assembly // blood coagulation // nucleosome assembly // blood coagulation	inferred from electronic annotation // traceable author statement // inferred from electronic annotation // traceable author statement // inferred from electronic annotation // traceable author statement // inferred from electronic annotation // traceable author statement // inferred from electronic annotation // traceable author statement // inferred from electronic annotation // traceable autho…	GO:0000786 // GO:0005576 // GO:0005634 // GO:0005654 // GO:0005694 // GO:0000786 // GO:0005576 // GO:0005654 // GO:0005634 // GO:0005694 // GO:0000786 // GO:0005576 // GO:0005634 // GO:0005654 // GO:0005694 // GO:0000786 // GO:0005576 // GO:0005634 // GO:0005654 // GO:0005694 // GO:0000786 // GO:0005576 // GO:0005634 // GO:0005654 // GO:0005694 // GO:0000786 // GO:0005576 // GO:0005634 // GO:0005…	nucleosome // extracellular region // nucleus // nucleoplasm // chromosome // nucleosome // extracellular region // nucleoplasm // nucleus // chromosome // nucleosome // extracellular region // nucleus // nucleoplasm // chromosome // nucleosome // extracellular region // nucleus // nucleoplasm // chromosome // nucleosome // extracellular region // nucleus // nucleoplasm // chromosome // nucleosom…	inferred from electronic annotation // traceable author statement // inferred from electronic annotation // traceable author statement // inferred from electronic annotation // inferred from electronic annotation // traceable author statement // traceable author statement // inferred from electronic annotation // inferred from electronic annotation // inferred from electronic annotation // tracea…	GO:0003677 // GO:0005515 // GO:0046982 // GO:0003677 // GO:0005515 // GO:0046982 // GO:0003677 // GO:0005515 // GO:0046982 // GO:0003677 // GO:0005515 // GO:0046982 // GO:0003677 // GO:0005515 // GO:0046982 // GO:0003677 // GO:0005515 // GO:0046982 // GO:0005515 // GO:0003677 // GO:0046982	DNA binding // protein binding // protein heterodimerization activity // DNA binding // protein binding // protein heterodimerization activity // DNA binding // protein binding // protein heterodimerization activity // DNA binding // protein binding // protein heterodimerization activity // DNA binding // protein binding // protein heterodimerization activity // DNA binding // protein binding // …	inferred from electronic annotation // inferred from physical interaction // inferred from electronic annotation // inferred from electronic annotation // inferred from physical interaction // inferred from electronic annotation // inferred from electronic annotation // inferred from physical interaction // inferred from electronic annotation // inferred from electronic annotation // inferred fro…	---	---	Pfam	IPR007125	Histone core	main	NR_036461 8994bp;n338218 3300bp;n410024 8994bp
TC01003192.hg.1	HIST2H4B	13.8971	13.3199	0.670235	down	Homo sapiens histone cluster 2, H4b (HIST2H4B), mRNA.	NM_001034077	RefSeq	coding	1q21 // 1q21 // 12p12.3 // 1q21.2 // 6p22.1 // 6p22.1 // 6p22.1 // 6p22.1 // 6p22.1 // 6p22.1 // 6p22.1 // 6p22.1 // 6p22.1 // 6p22.1 // 6p21.33 // 1q21 // 12p12.3 // 1q21.2 // 6p22.1 // 6p22.1 // 6p22.1 // 6p22.1 // 6p22.1 // 6p22.1 // 6p22.1 // 6p22.1 // 6p22.1 // 6p22.1 // 6p21.33 // 1q21 // 12p12.3 // 1q21.2 // 6p22.1 // 6p22.1 // 6p22.1 // 6p22.1 // 6p22.1 // 6p22.1 // 6p22.1 // 6p22.1 // 6p…	chr1	-	149825607	149832725	GO:0000723 // GO:0006325 // GO:0006334 // GO:0034080 // GO:0045653 // GO:0048015 // GO:0006334 // GO:0000723 // GO:0006325 // GO:0006334 // GO:0034080 // GO:0045653 // GO:0048015 // GO:0006352 // GO:0006334 // GO:0000723 // GO:0006325 // GO:0006334 // GO:0034080 // GO:0045653 // GO:0048015 // GO:0006352 // GO:0006334 // GO:0000723 // GO:0006325 // GO:0006334 // GO:0034080 // GO:0045653 // GO:0048…	telomere maintenance // chromatin organization // nucleosome assembly // CENP-A containing nucleosome assembly at centromere // negative regulation of megakaryocyte differentiation // phosphatidylinositol-mediated signaling // nucleosome assembly // telomere maintenance // chromatin organization // nucleosome assembly // CENP-A containing nucleosome assembly at centromere // negative regulation o…	traceable author statement // non-traceable author statement // traceable author statement // traceable author statement // inferred from direct assay // non-traceable author statement // inferred from electronic annotation // traceable author statement // non-traceable author statement // traceable author statement // traceable author statement // inferred from direct assay // non-traceable auth…	GO:0000786 // GO:0005576 // GO:0005634 // GO:0005654 // GO:0005730 // GO:0015629 // GO:0000786 // GO:0005634 // GO:0005694 // GO:0000786 // GO:0005576 // GO:0005634 // GO:0005654 // GO:0005730 // GO:0015629 // GO:0000786 // GO:0005634 // GO:0005694 // GO:0000786 // GO:0005576 // GO:0005634 // GO:0005654 // GO:0005730 // GO:0015629 // GO:0000786 // GO:0005634 // GO:0005694 // GO:0000786 // GO:0005…	nucleosome // extracellular region // nucleus // nucleoplasm // nucleolus // actin cytoskeleton // nucleosome // nucleus // chromosome // nucleosome // extracellular region // nucleus // nucleoplasm // nucleolus // actin cytoskeleton // nucleosome // nucleus // chromosome // nucleosome // extracellular region // nucleus // nucleoplasm // nucleolus // actin cytoskeleton // nucleosome // nucleus //…	traceable author statement // traceable author statement // inferred from direct assay // traceable author statement // inferred from direct assay // inferred from direct assay // inferred from electronic annotation // inferred from electronic annotation // inferred from electronic annotation // traceable author statement // traceable author statement // inferred from direct assay // traceable au…	GO:0003677 // GO:0005515 // GO:0046982 // GO:0003677 // GO:0003677 // GO:0005515 // GO:0046982 // GO:0003677 // GO:0003677 // GO:0005515 // GO:0046982 // GO:0003677 // GO:0003677 // GO:0005515 // GO:0046982 // GO:0003677 // GO:0003677 // GO:0003677 // GO:0005515 // GO:0046982 // GO:0003677 // GO:0005515 // GO:0046982 // GO:0003677 // GO:0005515 // GO:0003677 // GO:0046982 // GO:0005515 // GO:0003…	DNA binding // protein binding // protein heterodimerization activity // DNA binding // DNA binding // protein binding // protein heterodimerization activity // DNA binding // DNA binding // protein binding // protein heterodimerization activity // DNA binding // DNA binding // protein binding // protein heterodimerization activity // DNA binding // DNA binding // DNA binding // protein binding /…	traceable author statement // inferred from physical interaction // inferred from electronic annotation // inferred from electronic annotation // traceable author statement // inferred from physical interaction // inferred from electronic annotation // inferred from electronic annotation // traceable author statement // inferred from physical interaction // inferred from electronic annotation // …	---	---	Pfam // Pfam // Pfam // Pfam // Pfam // Pfam	IPR004823 // IPR007125 // IPR004823 // IPR007125 // IPR004823 // IPR007125	TATA box binding protein associated factor (TAF) // Histone core // TATA box binding protein associated factor (TAF) // Histone core // TATA box binding protein associated factor (TAF) // Histone core	main			NR_036461 3267bp;n338218 5016bp;n410024 3216bp
TC01003194.hg.1	HIST2H2AB	11.4835	11.0208	0.725617	down	Homo sapiens histone cluster 2, H2ab (HIST2H2AB), mRNA.	NM_175065	RefSeq	coding	1q21 // 1q21 // ---	chr1	-	149859019	149859563	GO:0006334 // GO:0006334 // GO:0006334 // GO:0006334	nucleosome assembly // nucleosome assembly // nucleosome assembly // nucleosome assembly	inferred from electronic annotation // inferred from electronic annotation // inferred from electronic annotation // inferred from electronic annotation	GO:0000786 // GO:0005634 // GO:0005694 // GO:0000786 // GO:0005634 // GO:0005622 // GO:0005694 // GO:0000786 // GO:0005634 // GO:0005694 // GO:0000786 // GO:0005634 // GO:0005694	nucleosome // nucleus // chromosome // nucleosome // nucleus // intracellular // chromosome // nucleosome // nucleus // chromosome // nucleosome // nucleus // chromosome	inferred from electronic annotation // inferred from electronic annotation // inferred from electronic annotation // inferred from electronic annotation // inferred from electronic annotation // inferred from electronic annotation // inferred from electronic annotation // inferred from electronic annotation // inferred from electronic annotation // inferred from electronic annotation // inferred …	GO:0003677 // GO:0046982 // GO:0003677 // GO:0046982 // GO:0043565 // GO:0003677 // GO:0046982 // GO:0003677 // GO:0046982	DNA binding // protein heterodimerization activity // DNA binding // protein heterodimerization activity // sequence-specific DNA binding // DNA binding // protein heterodimerization activity // DNA binding // protein heterodimerization activity	inferred from electronic annotation // inferred from electronic annotation // inferred from electronic annotation // inferred from electronic annotation // inferred from electronic annotation // inferred from electronic annotation // inferred from electronic annotation // inferred from electronic annotation // inferred from electronic annotation	---	---	Pfam // Pfam	IPR003958 // IPR007125	Transcription factor CBF/NF-Y/archaeal histone // Histone core	main
TC01003210.hg.1	CTSS	10.0583	6.54021	0.087286	down	Homo sapiens cathepsin S (CTSS), transcript variant 1, mRNA.	NM_004079	RefSeq	coding	1q21 // 1q21 // 1q21 // 1q21 // 1q21 // 1q21 // --- // --- // --- // ---	chr1	-	150702551	150738433	GO:0002224 // GO:0002250 // GO:0002474 // GO:0002480 // GO:0006508 // GO:0006955 // GO:0019882 // GO:0019886 // GO:0042590 // GO:0045087 // GO:0097067 // GO:0006508 // GO:0002224 // GO:0002250 // GO:0002474 // GO:0002480 // GO:0006508 // GO:0006955 // GO:0019882 // GO:0019886 // GO:0042590 // GO:0045087 // GO:0097067 // GO:0006508 // GO:0002224 // GO:0002250 // GO:0002474 // GO:0002480 // GO:0006…	toll-like receptor signaling pathway // adaptive immune response // antigen processing and presentation of peptide antigen via MHC class I // antigen processing and presentation of exogenous peptide antigen via MHC class I, TAP-independent // proteolysis // immune response // antigen processing and presentation // antigen processing and presentation of exogenous peptide antigen via MHC class II /…	traceable author statement // inferred from expression pattern // traceable author statement // traceable author statement // inferred from electronic annotation // traceable author statement // traceable author statement // traceable author statement // traceable author statement // traceable author statement // inferred from expression pattern // traceable author statement // traceable author s…	GO:0005576 // GO:0005764 // GO:0005764 // GO:0016020 // GO:0036021 // GO:0043202 // GO:0043231 // GO:0005764 // GO:0005576 // GO:0005764 // GO:0005764 // GO:0016020 // GO:0036021 // GO:0043202 // GO:0043231 // GO:0005764 // GO:0005576 // GO:0005764 // GO:0005764 // GO:0016020 // GO:0036021 // GO:0043202 // GO:0043231 // GO:0005764 // GO:0005576 // GO:0005764 // GO:0005764 // GO:0016020 // GO:0036…	extracellular region // lysosome // lysosome // membrane // endolysosome lumen // lysosomal lumen // intracellular membrane-bounded organelle // lysosome // extracellular region // lysosome // lysosome // membrane // endolysosome lumen // lysosomal lumen // intracellular membrane-bounded organelle // lysosome // extracellular region // lysosome // lysosome // membrane // endolysosome lumen // lys…	non-traceable author statement // inferred from direct assay // non-traceable author statement // inferred from electronic annotation // traceable author statement // traceable author statement // inferred from direct assay // inferred from electronic annotation // non-traceable author statement // inferred from direct assay // non-traceable author statement // inferred from electronic annotation…	GO:0004197 // GO:0008233 // GO:0008234 // GO:0016787 // GO:0004197 // GO:0008233 // GO:0008234 // GO:0016787 // GO:0004197 // GO:0008234 // GO:0008233 // GO:0016787 // GO:0004197 // GO:0008234 // GO:0008233 // GO:0016787 // GO:0004197 // GO:0008233 // GO:0008234 // GO:0016787 // GO:0004197 // GO:0008233 // GO:0008234 // GO:0016787 // GO:0004197 // GO:0008234 // GO:0008233 // GO:0016787	cysteine-type endopeptidase activity // peptidase activity // cysteine-type peptidase activity // hydrolase activity // cysteine-type endopeptidase activity // peptidase activity // cysteine-type peptidase activity // hydrolase activity // cysteine-type endopeptidase activity // cysteine-type peptidase activity // peptidase activity // hydrolase activity // cysteine-type endopeptidase activity //…	traceable author statement // inferred from electronic annotation // inferred from electronic annotation // inferred from electronic annotation // traceable author statement // inferred from electronic annotation // inferred from electronic annotation // inferred from electronic annotation // traceable author statement // inferred from electronic annotation // inferred from electronic annotation …	---	---	Pfam // Pfam // Pfam // Pfam	IPR000668 // IPR013201 // IPR000668 // IPR013201	Peptidase C1A, papain C-terminal // Proteinase inhibitor I29, cathepsin propeptide // Peptidase C1A, papain C-terminal // Proteinase inhibitor I29, cathepsin propeptide	main
TC01003239.hg.1	S100A10	7.68124	8.0976	1.33456	up	Homo sapiens S100 calcium binding protein A10 (S100A10), mRNA.	NM_002966	RefSeq	coding	1q21 // 1q21 // 1q21 // 1q21 // 1q21 // 1q21 // --- // --- // --- // ---	chr1	-	151955386	151966866	GO:0007165 // GO:0051099 // GO:0071229 // GO:0007165 // GO:0051099 // GO:0071229 // GO:0007165 // GO:0051099 // GO:0071229 // GO:0007165 // GO:0051099 // GO:0071229 // GO:0007165 // GO:0051099 // GO:0071229 // GO:0007165 // GO:0051099 // GO:0071229 // GO:0007165 // GO:0051099 // GO:0071229 // GO:0007165 // GO:0051099 // GO:0071229	signal transduction // positive regulation of binding // cellular response to acid // signal transduction // positive regulation of binding // cellular response to acid // signal transduction // positive regulation of binding // cellular response to acid // signal transduction // positive regulation of binding // cellular response to acid // signal transduction // positive regulation of binding /…	non-traceable author statement // inferred from electronic annotation // inferred from electronic annotation // non-traceable author statement // inferred from electronic annotation // inferred from electronic annotation // non-traceable author statement // inferred from electronic annotation // inferred from electronic annotation // non-traceable author statement // inferred from electronic anno…	GO:0019897 // GO:0019897 // GO:0019897 // GO:0019897 // GO:0019897 // GO:0019897 // GO:0019897 // GO:0019897	extrinsic to plasma membrane // extrinsic to plasma membrane // extrinsic to plasma membrane // extrinsic to plasma membrane // extrinsic to plasma membrane // extrinsic to plasma membrane // extrinsic to plasma membrane // extrinsic to plasma membrane	inferred from electronic annotation // inferred from electronic annotation // inferred from electronic annotation // inferred from electronic annotation // inferred from electronic annotation // inferred from electronic annotation // inferred from electronic annotation // inferred from electronic annotation	GO:0005102 // GO:0005509 // GO:0005102 // GO:0005509 // GO:0005102 // GO:0005509 // GO:0005102 // GO:0005509 // GO:0005102 // GO:0005509 // GO:0005102 // GO:0005509 // GO:0005509 // GO:0005102 // GO:0005509 // GO:0005102	receptor binding // calcium ion binding // receptor binding // calcium ion binding // receptor binding // calcium ion binding // receptor binding // calcium ion binding // receptor binding // calcium ion binding // receptor binding // calcium ion binding // calcium ion binding // receptor binding // calcium ion binding // receptor binding	non-traceable author statement // inferred from electronic annotation // non-traceable author statement // inferred from electronic annotation // non-traceable author statement // inferred from electronic annotation // non-traceable author statement // inferred from electronic annotation // non-traceable author statement // inferred from electronic annotation // non-traceable author statement // …	---	---	Pfam // Pfam	IPR013787 // IPR013787	S100/CaBP-9k-type, calcium binding, subdomain // S100/CaBP-9k-type, calcium binding, subdomain	main		n335573
TC01003240.hg.1	S100A11	10.4032	10.7985	1.31513	up	Homo sapiens S100 calcium binding protein A11 (S100A11), mRNA.	NM_005620	RefSeq	coding	1q21 // 1q21 // 1q21 // 1q21 // 1q21 // --- // ---	chr1	-	152004982	152020383	GO:0007165 // GO:0008156 // GO:0008285 // GO:0007165 // GO:0008156 // GO:0008285 // GO:0007165 // GO:0008156 // GO:0008285 // GO:0007165 // GO:0008156 // GO:0008285 // GO:0007165 // GO:0008156 // GO:0008285 // GO:0007165 // GO:0008156 // GO:0008285	signal transduction // negative regulation of DNA replication // negative regulation of cell proliferation // signal transduction // negative regulation of DNA replication // negative regulation of cell proliferation // signal transduction // negative regulation of DNA replication // negative regulation of cell proliferation // signal transduction // negative regulation of DNA replication // nega…	traceable author statement // traceable author statement // traceable author statement // traceable author statement // traceable author statement // traceable author statement // traceable author statement // traceable author statement // traceable author statement // traceable author statement // traceable author statement // traceable author statement // traceable author statement // traceable…	GO:0001726 // GO:0005634 // GO:0005730 // GO:0005737 // GO:0005737 // GO:0005634 // GO:0005634 // GO:0005737 // GO:0001726 // GO:0005634 // GO:0005730 // GO:0005737 // GO:0005737 // GO:0005737 // GO:0005634 // GO:0005634 // GO:0001726 // GO:0005634 // GO:0005730 // GO:0005737 // GO:0005737 // GO:0005634 // GO:0005634 // GO:0005737 // GO:0001726 // GO:0005634 // GO:0005730 // GO:0005737 // GO:0005…	ruffle // nucleus // nucleolus // cytoplasm // cytoplasm // nucleus // nucleus // cytoplasm // ruffle // nucleus // nucleolus // cytoplasm // cytoplasm // cytoplasm // nucleus // nucleus // ruffle // nucleus // nucleolus // cytoplasm // cytoplasm // nucleus // nucleus // cytoplasm // ruffle // nucleus // nucleolus // cytoplasm // cytoplasm // nucleus // nucleus // cytoplasm // ruffle // nucleus /…	inferred from direct assay // inferred from direct assay // inferred from direct assay // inferred from direct assay // traceable author statement // inferred from electronic annotation // traceable author statement // inferred from electronic annotation // inferred from direct assay // inferred from direct assay // inferred from direct assay // inferred from direct assay // traceable author stat…	GO:0005509 // GO:0005515 // GO:0042803 // GO:0044548 // GO:0048306 // GO:0046872 // GO:0005509 // GO:0005515 // GO:0042803 // GO:0044548 // GO:0048306 // GO:0046872 // GO:0005509 // GO:0005515 // GO:0042803 // GO:0044548 // GO:0048306 // GO:0046872 // GO:0005509 // GO:0005515 // GO:0042803 // GO:0044548 // GO:0048306 // GO:0046872 // GO:0005509 // GO:0005515 // GO:0042803 // GO:0044548 // GO:0048…	calcium ion binding // protein binding // protein homodimerization activity // S100 protein binding // calcium-dependent protein binding // metal ion binding // calcium ion binding // protein binding // protein homodimerization activity // S100 protein binding // calcium-dependent protein binding // metal ion binding // calcium ion binding // protein binding // protein homodimerization activity /…	inferred from electronic annotation // inferred from physical interaction // inferred from direct assay // inferred from physical interaction // inferred from direct assay // inferred from electronic annotation // inferred from electronic annotation // inferred from physical interaction // inferred from direct assay // inferred from physical interaction // inferred from direct assay // inferred f…	---	---	Pfam	IPR013787	S100/CaBP-9k-type, calcium binding, subdomain	main				ENST00000432386;n381256
TC01003250.hg.1	LCE3A	3.74817	4.13649	1.30887	up	Homo sapiens late cornified envelope 3A (LCE3A), mRNA.	NM_178431	RefSeq	coding	1q21.3 // 1q21.3 // ---	chr1	-	152595310	152595579	GO:0031424 // GO:0008544 // GO:0031424 // GO:0008544 // GO:0031424	keratinization // epidermis development // keratinization // epidermis development // keratinization	inferred from electronic annotation // inferred from electronic annotation // inferred from electronic annotation // inferred from electronic annotation // inferred from electronic annotation	---	---	---	---	---	---	---	---	---	---	---	main
TC01003256.hg.1	SPRR2G	3.44346	3.85533	1.33041	up	Homo sapiens small proline-rich protein 2G (SPRR2G), mRNA.	NM_001014291	RefSeq	coding	1q21-q22 // 1q21-q22 // ---	chr1	-	153122058	153123427	GO:0008544 // GO:0030216 // GO:0031424 // GO:0008544 // GO:0030216 // GO:0031424 // GO:0008544 // GO:0030216 // GO:0031424	epidermis development // keratinocyte differentiation // keratinization // epidermis development // keratinocyte differentiation // keratinization // epidermis development // keratinocyte differentiation // keratinization	non-traceable author statement // non-traceable author statement // inferred from electronic annotation // non-traceable author statement // non-traceable author statement // inferred from electronic annotation // non-traceable author statement // non-traceable author statement // inferred from electronic annotation	GO:0001533 // GO:0005737 // GO:0001533 // GO:0005737 // GO:0001533 // GO:0005737	cornified envelope // cytoplasm // cornified envelope // cytoplasm // cornified envelope // cytoplasm	non-traceable author statement // inferred from electronic annotation // non-traceable author statement // inferred from electronic annotation // non-traceable author statement // inferred from electronic annotation	---	---	---	---	---	---	---	---	main		n342311	NR_003062 8089bp;n342310 8089bp
TC01003260.hg.1	S100A12	5.81459	4.49473	0.400574	down	Homo sapiens S100 calcium binding protein A12 (S100A12), mRNA.	NM_005621	RefSeq	coding	1q21 // 1q21 // 1q21 // 1q21 // ---	chr1	-	153346181	153348125	GO:0002548 // GO:0006805 // GO:0006954 // GO:0030593 // GO:0031640 // GO:0042742 // GO:0043123 // GO:0043406 // GO:0045087 // GO:0045576 // GO:0050663 // GO:0050729 // GO:0050832 // GO:0050832 // GO:0051092 // GO:0006954 // GO:0042742 // GO:0045087 // GO:0050832 // GO:0006805 // GO:0006954 // GO:0031640 // GO:0042742 // GO:0043123 // GO:0045087 // GO:0050832 // GO:0002548 // GO:0006805 // GO:0006…	monocyte chemotaxis // xenobiotic metabolic process // inflammatory response // neutrophil chemotaxis // killing of cells of other organism // defense response to bacterium // positive regulation of I-kappaB kinase/NF-kappaB cascade // positive regulation of MAP kinase activity // innate immune response // mast cell activation // cytokine secretion // positive regulation of inflammatory response …	traceable author statement // inferred from direct assay // inferred from electronic annotation // traceable author statement // inferred from electronic annotation // traceable author statement // inferred from direct assay // traceable author statement // traceable author statement // traceable author statement // traceable author statement // traceable author statement // inferred from direct …	GO:0005576 // GO:0005634 // GO:0005737 // GO:0005829 // GO:0005856 // GO:0005886 // GO:0005576 // GO:0005737 // GO:0005856 // GO:0005886 // GO:0016020 // GO:0005576 // GO:0005626 // GO:0005634 // GO:0005737 // GO:0005829 // GO:0005576 // GO:0005634 // GO:0005737 // GO:0005829 // GO:0005856 // GO:0005886 // GO:0005576 // GO:0005737 // GO:0005856 // GO:0005886 // GO:0016020 // GO:0005576 // GO:0005…	extracellular region // nucleus // cytoplasm // cytosol // cytoskeleton // plasma membrane // extracellular region // cytoplasm // cytoskeleton // plasma membrane // membrane // extracellular region // insoluble fraction // nucleus // cytoplasm // cytosol // extracellular region // nucleus // cytoplasm // cytosol // cytoskeleton // plasma membrane // extracellular region // cytoplasm // cytoskele…	traceable author statement // inferred from direct assay // inferred from direct assay // traceable author statement // traceable author statement // traceable author statement // inferred from electronic annotation // inferred from electronic annotation // inferred from electronic annotation // inferred from electronic annotation // inferred from electronic annotation // traceable author stateme…	GO:0005507 // GO:0005509 // GO:0005515 // GO:0008270 // GO:0050786 // GO:0050786 // GO:0050786 // GO:0005509 // GO:0046872 // GO:0005509 // GO:0005515 // GO:0008270 // GO:0050786 // GO:0050786 // GO:0005507 // GO:0005509 // GO:0005515 // GO:0008270 // GO:0050786 // GO:0050786 // GO:0050786 // GO:0005509 // GO:0046872 // GO:0005507 // GO:0005509 // GO:0005515 // GO:0008270 // GO:0050786 // GO:0050…	copper ion binding // calcium ion binding // protein binding // zinc ion binding // RAGE receptor binding // RAGE receptor binding // RAGE receptor binding // calcium ion binding // metal ion binding // calcium ion binding // protein binding // zinc ion binding // RAGE receptor binding // RAGE receptor binding // copper ion binding // calcium ion binding // protein binding // zinc ion binding // …	traceable author statement // traceable author statement // inferred from physical interaction // traceable author statement // inferred from direct assay // inferred from physical interaction // traceable author statement // inferred from electronic annotation // inferred from electronic annotation // inferred from electronic annotation // inferred from physical interaction // traceable author s…	---	---	Pfam // Pfam	IPR013787 // IPR013787	S100/CaBP-9k-type, calcium binding, subdomain // S100/CaBP-9k-type, calcium binding, subdomain	main
TC01003365.hg.1	FCRL3	4.30455	3.83654	0.722961	down	Homo sapiens Fc receptor-like 3 (FCRL3), mRNA.	NM_052939	RefSeq	coding	1q21-q22 // 1q21-q22 // 1q21-q22 // 1q21-q22 // 1q21-q22 // 1q21-q22 // --- // --- // --- // --- // --- // --- // --- // --- // --- // --- // ---	chr1	-	157646271	157670775	---	---	---	GO:0005886 // GO:0016021 // GO:0016020 // GO:0005886 // GO:0016021 // GO:0016020 // GO:0005886 // GO:0016021 // GO:0005886 // GO:0016021 // GO:0016020 // GO:0005886 // GO:0016021 // GO:0016020 // GO:0005886 // GO:0016021 // GO:0016020 // GO:0005886 // GO:0016021 // GO:0016020 // GO:0005886 // GO:0016021 // GO:0016020	plasma membrane // integral to membrane // membrane // plasma membrane // integral to membrane // membrane // plasma membrane // integral to membrane // plasma membrane // integral to membrane // membrane // plasma membrane // integral to membrane // membrane // plasma membrane // integral to membrane // membrane // plasma membrane // integral to membrane // membrane // plasma membrane // integra…	inferred from electronic annotation // inferred from electronic annotation // inferred from electronic annotation // inferred from electronic annotation // inferred from electronic annotation // inferred from electronic annotation // inferred from electronic annotation // inferred from electronic annotation // inferred from electronic annotation // inferred from electronic annotation // inferred …	GO:0004872 // GO:0005515 // GO:0005515 // GO:0005515	receptor activity // protein binding // protein binding // protein binding	inferred from electronic annotation // inferred from electronic annotation // inferred from electronic annotation // inferred from electronic annotation	---	---	Pfam // Pfam // Pfam	IPR013151 // IPR013151 // IPR013151	Immunoglobulin // Immunoglobulin // Immunoglobulin	main		ENST00000457799		ENST00000453692
TC01003367.hg.1	FCRL1	4.54105	4.12019	0.746977	down	Homo sapiens Fc receptor-like 1 (FCRL1), transcript variant 2, mRNA.	NM_001159397	RefSeq	coding	1q21-q22 // 1q21-q22 // 1q21-q22 // 1q21-q22 // 1q21-q22 // 1q21-q22 // 1q21-q22 // 1q21-q22 // --- // --- // --- // --- // --- // --- // --- // ---	chr1	-	157764193	157789940	---	---	---	GO:0005886 // GO:0016021 // GO:0016020 // GO:0005886 // GO:0016021 // GO:0016020 // GO:0005886 // GO:0016021 // GO:0016020 // GO:0005886 // GO:0016021 // GO:0016020 // GO:0005886 // GO:0016021 // GO:0016020 // GO:0005886 // GO:0016021 // GO:0016020 // GO:0005886 // GO:0016021 // GO:0016020 // GO:0005886 // GO:0016021 // GO:0016020 // GO:0005886 // GO:0016021 // GO:0016020	plasma membrane // integral to membrane // membrane // plasma membrane // integral to membrane // membrane // plasma membrane // integral to membrane // membrane // plasma membrane // integral to membrane // membrane // plasma membrane // integral to membrane // membrane // plasma membrane // integral to membrane // membrane // plasma membrane // integral to membrane // membrane // plasma membran…	inferred from electronic annotation // inferred from electronic annotation // inferred from electronic annotation // inferred from electronic annotation // inferred from electronic annotation // inferred from electronic annotation // inferred from electronic annotation // inferred from electronic annotation // inferred from electronic annotation // inferred from electronic annotation // inferred …	GO:0005515 // GO:0005515 // GO:0005515	protein binding // protein binding // protein binding	inferred from electronic annotation // inferred from electronic annotation // inferred from electronic annotation	---	---	Pfam // Pfam // Pfam	IPR013098 // IPR013098 // IPR013098	Immunoglobulin I-set // Immunoglobulin I-set // Immunoglobulin I-set	main
TC01003377.hg.1	OR10X1	3.29468	3.7805	1.40038	up	Homo sapiens olfactory receptor, family 10, subfamily X, member 1 (OR10X1), mRNA.	NM_001004477	RefSeq	coding	1q23.1 // 1q23.1 // ---	chr1	-	158548709	158549689	GO:0007165 // GO:0007186 // GO:0007608 // GO:0050896 // GO:0050911 // GO:0007186 // GO:0007165 // GO:0007608 // GO:0050896 // GO:0050911 // GO:0007165 // GO:0007186 // GO:0007608 // GO:0050896 // GO:0050911	signal transduction // G-protein coupled receptor signaling pathway // sensory perception of smell // response to stimulus // detection of chemical stimulus involved in sensory perception of smell // G-protein coupled receptor signaling pathway // signal transduction // sensory perception of smell // response to stimulus // detection of chemical stimulus involved in sensory perception of smell //…	inferred from electronic annotation // inferred from electronic annotation // inferred from electronic annotation // inferred from electronic annotation // inferred from electronic annotation // inferred from electronic annotation // inferred from electronic annotation // inferred from electronic annotation // inferred from electronic annotation // inferred from electronic annotation // inferred …	GO:0005886 // GO:0016021 // GO:0016020 // GO:0005886 // GO:0016021 // GO:0016020 // GO:0005886 // GO:0016021 // GO:0016020	plasma membrane // integral to membrane // membrane // plasma membrane // integral to membrane // membrane // plasma membrane // integral to membrane // membrane	inferred from electronic annotation // inferred from electronic annotation // inferred from electronic annotation // inferred from electronic annotation // inferred from electronic annotation // inferred from electronic annotation // inferred from electronic annotation // inferred from electronic annotation // inferred from electronic annotation	GO:0004930 // GO:0004984 // GO:0004871 // GO:0004930 // GO:0004984 // GO:0004871 // GO:0004871 // GO:0004930 // GO:0004984	G-protein coupled receptor activity // olfactory receptor activity // signal transducer activity // G-protein coupled receptor activity // olfactory receptor activity // signal transducer activity // signal transducer activity // G-protein coupled receptor activity // olfactory receptor activity	inferred from electronic annotation // inferred from electronic annotation // inferred from electronic annotation // inferred from electronic annotation // inferred from electronic annotation // inferred from electronic annotation // inferred from electronic annotation // inferred from electronic annotation // inferred from electronic annotation	---	---	Pfam	IPR000276	G protein-coupled receptor, rhodopsin-like	main
TC01003403.hg.1	SLAMF6	5.96463	3.78975	0.221459	down	Homo sapiens SLAM family member 6 (SLAMF6), transcript variant 2, mRNA.	NM_052931	RefSeq	coding	1q23.2 // 1q23.2 // 1q23.2 // 1q23.2 // 1q23.2 // 1q23.2 // 1q23.2 // 1q23.2 // 1q23.2 // --- // --- // ---	chr1	-	160454820	160493052	---	---	---	GO:0005886 // GO:0016021 // GO:0016020 // GO:0005886 // GO:0016021 // GO:0016020 // GO:0005886 // GO:0016021 // GO:0016020 // GO:0005886 // GO:0016021 // GO:0016020 // GO:0005886 // GO:0016021 // GO:0016020 // GO:0005886 // GO:0016021 // GO:0016020 // GO:0005886 // GO:0016021 // GO:0016020 // GO:0005886 // GO:0016021 // GO:0016020 // GO:0005886 // GO:0016021 // GO:0016020 // GO:0005886 // GO:0016…	plasma membrane // integral to membrane // membrane // plasma membrane // integral to membrane // membrane // plasma membrane // integral to membrane // membrane // plasma membrane // integral to membrane // membrane // plasma membrane // integral to membrane // membrane // plasma membrane // integral to membrane // membrane // plasma membrane // integral to membrane // membrane // plasma membran…	inferred from electronic annotation // inferred from electronic annotation // inferred from electronic annotation // inferred from electronic annotation // inferred from electronic annotation // inferred from electronic annotation // inferred from electronic annotation // inferred from electronic annotation // inferred from electronic annotation // inferred from electronic annotation // inferred …	GO:0004872 // GO:0004872 // GO:0004872 // GO:0004872 // GO:0004872 // GO:0005515 // GO:0004872 // GO:0005515 // GO:0004872 // GO:0005515 // GO:0004872 // GO:0004872 // GO:0004872 // GO:0004872	receptor activity // receptor activity // receptor activity // receptor activity // receptor activity // protein binding // receptor activity // protein binding // receptor activity // protein binding // receptor activity // receptor activity // receptor activity // receptor activity	inferred from electronic annotation // inferred from electronic annotation // inferred from electronic annotation // inferred from electronic annotation // inferred from electronic annotation // inferred from electronic annotation // inferred from electronic annotation // inferred from electronic annotation // inferred from electronic annotation // inferred from electronic annotation // inferred …	---	---	Pfam // Pfam	IPR013106 // IPR013106	Immunoglobulin V-set // Immunoglobulin V-set	main		ENST00000411077
TC01003407.hg.1	CD48	5.64103	4.15234	0.356337	down	Homo sapiens CD48 molecule (CD48), transcript variant 1, mRNA.	NM_001778	RefSeq	coding	1q21.3-q22 // 1q21.3-q22 // 1q21.3-q22 // 1q21.3-q22 // 1q21.3-q22 // 1q21.3-q22 // --- // ---	chr1	-	160648536	160681641	GO:0006952 // GO:0007165 // GO:0007596 // GO:0042110 // GO:0045576 // GO:0050900 // GO:0006952 // GO:0007165 // GO:0007596 // GO:0042110 // GO:0045576 // GO:0050900 // GO:0006952 // GO:0007165 // GO:0007596 // GO:0042110 // GO:0045576 // GO:0050900 // GO:0006952 // GO:0007165 // GO:0007596 // GO:0042110 // GO:0045576 // GO:0050900 // GO:0006952 // GO:0007165 // GO:0007596 // GO:0042110 // GO:0045…	defense response // signal transduction // blood coagulation // T cell activation // mast cell activation // leukocyte migration // defense response // signal transduction // blood coagulation // T cell activation // mast cell activation // leukocyte migration // defense response // signal transduction // blood coagulation // T cell activation // mast cell activation // leukocyte migration // def…	traceable author statement // inferred from electronic annotation // traceable author statement // inferred from electronic annotation // inferred from electronic annotation // traceable author statement // traceable author statement // inferred from electronic annotation // traceable author statement // inferred from electronic annotation // inferred from electronic annotation // traceable autho…	GO:0005886 // GO:0005887 // GO:0009897 // GO:0043234 // GO:0045121 // GO:0046658 // GO:0005886 // GO:0016020 // GO:0016021 // GO:0031225 // GO:0005886 // GO:0005887 // GO:0009897 // GO:0043234 // GO:0045121 // GO:0046658 // GO:0005886 // GO:0016020 // GO:0016021 // GO:0031225 // GO:0005886 // GO:0005887 // GO:0009897 // GO:0043234 // GO:0045121 // GO:0046658 // GO:0016021 // GO:0005886 // GO:0016…	plasma membrane // integral to plasma membrane // external side of plasma membrane // protein complex // membrane raft // anchored to plasma membrane // plasma membrane // membrane // integral to membrane // anchored to membrane // plasma membrane // integral to plasma membrane // external side of plasma membrane // protein complex // membrane raft // anchored to plasma membrane // plasma membran…	traceable author statement // traceable author statement // inferred from electronic annotation // inferred from electronic annotation // inferred from direct assay // inferred from electronic annotation // inferred from electronic annotation // inferred from electronic annotation // inferred from electronic annotation // inferred from electronic annotation // traceable author statement // tracea…	GO:0003823 // GO:0004872 // GO:0005515 // GO:0003823 // GO:0004872 // GO:0005515 // GO:0003823 // GO:0004872 // GO:0005515 // GO:0003823 // GO:0004872 // GO:0005515 // GO:0005515 // GO:0043499 // GO:0003823 // GO:0004872 // GO:0005515 // GO:0003823 // GO:0004872 // GO:0005515 // GO:0004872 // GO:0005515 // GO:0003823 // GO:0004872 // GO:0043499	antigen binding // receptor activity // protein binding // antigen binding // receptor activity // protein binding // antigen binding // receptor activity // protein binding // antigen binding // receptor activity // protein binding // protein binding // eukaryotic cell surface binding // antigen binding // receptor activity // protein binding // antigen binding // receptor activity // protein bi…	inferred from electronic annotation // inferred from electronic annotation // inferred from physical interaction // inferred from electronic annotation // inferred from electronic annotation // inferred from physical interaction // inferred from electronic annotation // inferred from electronic annotation // inferred from physical interaction // inferred from electronic annotation // inferred fro…	---	---	Pfam // Pfam	IPR013106 // IPR013106	Immunoglobulin V-set // Immunoglobulin V-set	main				ENST00000443928;n338329
TC01003414.hg.1	ARHGAP30	4.87221	4.45818	0.750525	down	Homo sapiens Rho GTPase activating protein 30 (ARHGAP30), transcript variant 1, mRNA.	NM_001025598	RefSeq	coding	1q23.3 // 1q23.3 // 1q23.3 // 1q23.3 // 1q23.3 // 1q23.3 // 1q23.3 // --- // --- // --- // --- // ---	chr1	-	161016732	161039760	GO:0007264 // GO:0051056 // GO:0007165 // GO:0043547 // GO:0007264 // GO:0051056 // GO:0007165 // GO:0043547 // GO:0007264 // GO:0051056 // GO:0007165 // GO:0043547 // GO:0007264 // GO:0051056 // GO:0007165 // GO:0043547 // GO:0007264 // GO:0051056 // GO:0007165 // GO:0043547 // GO:0007264 // GO:0051056 // GO:0007165 // GO:0007264 // GO:0051056 // GO:0007165 // GO:0043547 // GO:0007165 // GO:0007…	small GTPase mediated signal transduction // regulation of small GTPase mediated signal transduction // signal transduction // positive regulation of GTPase activity // small GTPase mediated signal transduction // regulation of small GTPase mediated signal transduction // signal transduction // positive regulation of GTPase activity // small GTPase mediated signal transduction // regulation of sm…	traceable author statement // traceable author statement // inferred from electronic annotation // inferred from electronic annotation // traceable author statement // traceable author statement // inferred from electronic annotation // inferred from electronic annotation // traceable author statement // traceable author statement // inferred from electronic annotation // inferred from electronic…	GO:0005829 // GO:0016023 // GO:0005622 // GO:0031410 // GO:0005829 // GO:0016023 // GO:0005622 // GO:0031410 // GO:0005829 // GO:0016023 // GO:0005622 // GO:0031410 // GO:0005829 // GO:0016023 // GO:0005622 // GO:0031410 // GO:0005829 // GO:0016023 // GO:0005622 // GO:0031410 // GO:0005829 // GO:0016023 // GO:0005622 // GO:0005829 // GO:0016023 // GO:0005622 // GO:0031410 // GO:0005622 // GO:0005…	cytosol // cytoplasmic membrane-bounded vesicle // intracellular // cytoplasmic vesicle // cytosol // cytoplasmic membrane-bounded vesicle // intracellular // cytoplasmic vesicle // cytosol // cytoplasmic membrane-bounded vesicle // intracellular // cytoplasmic vesicle // cytosol // cytoplasmic membrane-bounded vesicle // intracellular // cytoplasmic vesicle // cytosol // cytoplasmic membrane-bou…	traceable author statement // inferred from electronic annotation // inferred from electronic annotation // inferred from electronic annotation // traceable author statement // inferred from electronic annotation // inferred from electronic annotation // inferred from electronic annotation // traceable author statement // inferred from electronic annotation // inferred from electronic annotation …	GO:0005096 // GO:0005096 // GO:0005096 // GO:0005096 // GO:0005096 // GO:0005096 // GO:0005096 // GO:0005096	GTPase activator activity // GTPase activator activity // GTPase activator activity // GTPase activator activity // GTPase activator activity // GTPase activator activity // GTPase activator activity // GTPase activator activity	inferred from electronic annotation // inferred from electronic annotation // inferred from electronic annotation // inferred from electronic annotation // inferred from electronic annotation // inferred from electronic annotation // inferred from electronic annotation // inferred from electronic annotation	---	---	Pfam // Pfam // Pfam	IPR000198 // IPR000198 // IPR000198	Rho GTPase-activating protein domain // Rho GTPase-activating protein domain // Rho GTPase-activating protein domain	main
TC01003500.hg.1	SELL	11.4161	4.37566	0.00759657	down	Homo sapiens selectin L (SELL), transcript variant 1, mRNA.	NM_000655	RefSeq	coding	1q23-q25 // 1q23-q25 // 1q23-q25 // 1q23-q25 // 1q23-q25 // --- // --- // --- // --- // --- // ---	chr1	-	169659806	169680843	GO:0007155 // GO:0007596 // GO:0033198 // GO:0050776 // GO:0050900 // GO:0007155 // GO:0007155 // GO:0007596 // GO:0033198 // GO:0050776 // GO:0050900 // GO:0007155 // GO:0007155 // GO:0007596 // GO:0033198 // GO:0050776 // GO:0050900 // GO:0007155 // GO:0007155 // GO:0007596 // GO:0033198 // GO:0050776 // GO:0050900 // GO:0007155 // GO:0007155 // GO:0007596 // GO:0033198 // GO:0050776 // GO:0050…	cell adhesion // blood coagulation // response to ATP // regulation of immune response // leukocyte migration // cell adhesion // cell adhesion // blood coagulation // response to ATP // regulation of immune response // leukocyte migration // cell adhesion // cell adhesion // blood coagulation // response to ATP // regulation of immune response // leukocyte migration // cell adhesion // cell adhe…	inferred from electronic annotation // traceable author statement // inferred from electronic annotation // traceable author statement // traceable author statement // traceable author statement // inferred from electronic annotation // traceable author statement // inferred from electronic annotation // traceable author statement // traceable author statement // traceable author statement // inf…	GO:0005886 // GO:0005887 // GO:0009897 // GO:0005886 // GO:0016020 // GO:0016021 // GO:0005886 // GO:0005887 // GO:0009897 // GO:0005886 // GO:0016020 // GO:0016021 // GO:0005886 // GO:0005887 // GO:0009897 // GO:0005886 // GO:0016020 // GO:0016021 // GO:0005886 // GO:0005887 // GO:0009897 // GO:0005886 // GO:0016020 // GO:0016021 // GO:0005886 // GO:0005887 // GO:0009897 // GO:0016020 // GO:0005…	plasma membrane // integral to plasma membrane // external side of plasma membrane // plasma membrane // membrane // integral to membrane // plasma membrane // integral to plasma membrane // external side of plasma membrane // plasma membrane // membrane // integral to membrane // plasma membrane // integral to plasma membrane // external side of plasma membrane // plasma membrane // membrane // …	traceable author statement // traceable author statement // inferred from electronic annotation // inferred from electronic annotation // inferred from electronic annotation // inferred from electronic annotation // traceable author statement // traceable author statement // inferred from electronic annotation // inferred from electronic annotation // inferred from electronic annotation // inferr…	GO:0002020 // GO:0005515 // GO:0008201 // GO:0030246 // GO:0043208 // GO:0050839 // GO:0030246 // GO:0002020 // GO:0005515 // GO:0008201 // GO:0030246 // GO:0043208 // GO:0050839 // GO:0030246 // GO:0002020 // GO:0005515 // GO:0008201 // GO:0030246 // GO:0043208 // GO:0050839 // GO:0005515 // GO:0030246 // GO:0002020 // GO:0005515 // GO:0008201 // GO:0030246 // GO:0043208 // GO:0050839 // GO:0030…	protease binding // protein binding // heparin binding // carbohydrate binding // glycosphingolipid binding // cell adhesion molecule binding // carbohydrate binding // protease binding // protein binding // heparin binding // carbohydrate binding // glycosphingolipid binding // cell adhesion molecule binding // carbohydrate binding // protease binding // protein binding // heparin binding // car…	inferred from physical interaction // inferred from physical interaction // traceable author statement // inferred from electronic annotation // traceable author statement // inferred from electronic annotation // traceable author statement // inferred from physical interaction // inferred from physical interaction // traceable author statement // inferred from electronic annotation // traceable …	---	---	Pfam // Pfam // Pfam	IPR000436 // IPR000742 // IPR001304	Sushi/SCR/CCP // Epidermal growth factor-like domain // C-type lectin	main		n408378
TC01003546.hg.1	KIAA0040	7.02941	6.45741	0.672684	down	Homo sapiens KIAA0040 (KIAA0040), transcript variant 1, mRNA.	NM_001162893	RefSeq	coding	1q24-q25 // 1q24-q25 // 1q24-q25 // 1q24-q25 // 1q24-q25 // --- // ---	chr1	-	175126123	175162229	---	---	---	---	---	---	---	---	---	---	---	---	---	---	main		n378134
TC01003616.hg.1	NCF2	7.51724	6.48304	0.488285	down	Homo sapiens neutrophil cytosolic factor 2 (NCF2), transcript variant 1, mRNA.	NM_000433	RefSeq	coding	1q25 // 1q25 // 1q25 // 1q25 // 1q25 // 1q25 // 1q25 // 1q25 // 1q25 // 1q25 // --- // --- // --- // --- // ---	chr1	-	183524697	183560056	GO:0002474 // GO:0002479 // GO:0006801 // GO:0006968 // GO:0007568 // GO:0009749 // GO:0014823 // GO:0032496 // GO:0032570 // GO:0032870 // GO:0034616 // GO:0042493 // GO:0042554 // GO:0042590 // GO:0043525 // GO:0045087 // GO:0045730 // GO:0045777 // GO:0051701 // GO:0055093 // GO:0090382 // GO:0014070 // GO:0033993 // GO:0042554 // GO:0002474 // GO:0002479 // GO:0006801 // GO:0006968 // GO:0007…	antigen processing and presentation of peptide antigen via MHC class I // antigen processing and presentation of exogenous peptide antigen via MHC class I, TAP-dependent // superoxide metabolic process // cellular defense response // aging // response to glucose stimulus // response to activity // response to lipopolysaccharide // response to progesterone stimulus // cellular response to hormone …	traceable author statement // traceable author statement // traceable author statement // traceable author statement // inferred from electronic annotation // inferred from electronic annotation // inferred from electronic annotation // inferred from electronic annotation // inferred from electronic annotation // inferred from electronic annotation // inferred from electronic annotation // inferr…	GO:0001669 // GO:0005730 // GO:0005737 // GO:0005829 // GO:0032010 // GO:0043020 // GO:0005737 // GO:0016020 // GO:0001669 // GO:0005730 // GO:0005737 // GO:0005829 // GO:0032010 // GO:0043020 // GO:0005737 // GO:0016020 // GO:0001669 // GO:0005730 // GO:0005737 // GO:0005829 // GO:0032010 // GO:0043020 // GO:0005737 // GO:0016020 // GO:0001669 // GO:0005730 // GO:0005737 // GO:0005829 // GO:0032…	acrosomal vesicle // nucleolus // cytoplasm // cytosol // phagolysosome // NADPH oxidase complex // cytoplasm // membrane // acrosomal vesicle // nucleolus // cytoplasm // cytosol // phagolysosome // NADPH oxidase complex // cytoplasm // membrane // acrosomal vesicle // nucleolus // cytoplasm // cytosol // phagolysosome // NADPH oxidase complex // cytoplasm // membrane // acrosomal vesicle // nuc…	inferred from electronic annotation // inferred from direct assay // inferred from direct assay // traceable author statement // traceable author statement // traceable author statement // inferred from electronic annotation // inferred from electronic annotation // inferred from electronic annotation // inferred from direct assay // inferred from direct assay // traceable author statement // tra…	GO:0005515 // GO:0008022 // GO:0009055 // GO:0048365 // GO:0016175 // GO:0005515 // GO:0008022 // GO:0009055 // GO:0048365 // GO:0016175 // GO:0005515 // GO:0008022 // GO:0009055 // GO:0048365 // GO:0016175 // GO:0005515 // GO:0008022 // GO:0009055 // GO:0048365 // GO:0016175 // GO:0005515 // GO:0008022 // GO:0009055 // GO:0048365 // GO:0005515 // GO:0016175 // GO:0005515 // GO:0008022 // GO:0009…	protein binding // protein C-terminus binding // electron carrier activity // Rac GTPase binding // superoxide-generating NADPH oxidase activity // protein binding // protein C-terminus binding // electron carrier activity // Rac GTPase binding // superoxide-generating NADPH oxidase activity // protein binding // protein C-terminus binding // electron carrier activity // Rac GTPase binding // sup…	inferred from physical interaction // inferred from physical interaction // traceable author statement // inferred from electronic annotation // inferred from electronic annotation // inferred from physical interaction // inferred from physical interaction // traceable author statement // inferred from electronic annotation // inferred from electronic annotation // inferred from physical interact…	---	---	Pfam // Pfam // Pfam // Pfam // Pfam // Pfam // Pfam // Pfam // Pfam // Pfam // Pfam // Pfam // Pfam // Pfam // Pfam // Pfam	IPR000270 // IPR001440 // IPR001452 // IPR011511 // IPR000270 // IPR001440 // IPR001452 // IPR011511 // IPR000270 // IPR001440 // IPR001452 // IPR011511 // IPR000270 // IPR001440 // IPR001452 // IPR011511	Phox/Bem1p // Tetratricopeptide TPR-1 // Src homology-3 domain // Variant SH3 // Phox/Bem1p // Tetratricopeptide TPR-1 // Src homology-3 domain // Variant SH3 // Phox/Bem1p // Tetratricopeptide TPR-1 // Src homology-3 domain // Variant SH3 // Phox/Bem1p // Tetratricopeptide TPR-1 // Src homology-3 domain // Variant SH3	main
TC01003624.hg.1	FAM129A	7.42714	5.35912	0.238487	down	Homo sapiens family with sequence similarity 129, member A (FAM129A), transcript variant 2, mRNA.	NM_052966	RefSeq	coding	1q25 // 1q25 // 1q25 // 1q25 // --- // --- // --- // --- // ---	chr1	-	184759858	184943682	GO:0001933 // GO:0001934 // GO:0034976 // GO:0045727 // GO:0001933 // GO:0001934 // GO:0006417 // GO:0006950 // GO:0034976 // GO:0045727 // GO:0001933 // GO:0001934 // GO:0034976 // GO:0045727 // GO:0001933 // GO:0001934 // GO:0045727 // GO:0034976 // GO:0006417 // GO:0006950 // GO:0001933 // GO:0001934 // GO:0034976 // GO:0045727 // GO:0001933 // GO:0001934 // GO:0006417 // GO:0006950 // GO:0034…	negative regulation of protein phosphorylation // positive regulation of protein phosphorylation // response to endoplasmic reticulum stress // positive regulation of translation // negative regulation of protein phosphorylation // positive regulation of protein phosphorylation // regulation of translation // response to stress // response to endoplasmic reticulum stress // positive regulation of…	inferred from sequence or structural similarity // inferred from sequence or structural similarity // inferred from sequence or structural similarity // inferred from sequence or structural similarity // inferred from electronic annotation // inferred from electronic annotation // inferred from electronic annotation // inferred from electronic annotation // inferred from electronic annotation // …	GO:0005634 // GO:0005730 // GO:0005737 // GO:0005886 // GO:0005737 // GO:0005634 // GO:0005730 // GO:0005737 // GO:0005886 // GO:0005737 // GO:0005634 // GO:0005730 // GO:0005737 // GO:0005886 // GO:0005737 // GO:0005634 // GO:0005730 // GO:0005737 // GO:0005886 // GO:0005737 // GO:0005886 // GO:0005634 // GO:0005737	nucleus // nucleolus // cytoplasm // plasma membrane // cytoplasm // nucleus // nucleolus // cytoplasm // plasma membrane // cytoplasm // nucleus // nucleolus // cytoplasm // plasma membrane // cytoplasm // nucleus // nucleolus // cytoplasm // plasma membrane // cytoplasm // plasma membrane // nucleus // cytoplasm	inferred from direct assay // inferred from direct assay // inferred from direct assay // inferred from direct assay // inferred from electronic annotation // inferred from direct assay // inferred from direct assay // inferred from direct assay // inferred from direct assay // inferred from electronic annotation // inferred from direct assay // inferred from direct assay // inferred from direct …	GO:0003674 // GO:0005515 // GO:0003674 // GO:0005515 // GO:0003674 // GO:0005515 // GO:0003674 // GO:0005515 // GO:0003674	molecular_function // protein binding // molecular_function // protein binding // molecular_function // protein binding // molecular_function // protein binding // molecular_function	no biological data available // inferred from physical interaction // no biological data available // inferred from physical interaction // no biological data available // inferred from physical interaction // no biological data available // inferred from physical interaction // no biological data available	---	---	---	---	---	main		ENST00000516413
TC01003638.hg.1	PTGS2	7.81855	6.61327	0.433684	down	Homo sapiens prostaglandin-endoperoxide synthase 2 (prostaglandin G/H synthase and cyclooxygenase) (PTGS2), mRNA.	NM_000963	RefSeq	coding	1q25.2-q25.3 // 1q25.2-q25.3 // 1q25.2-q25.3 // 1q25.2-q25.3 // --- // --- // ---	chr1	-	186640923	186649559	GO:0001516 // GO:0001516 // GO:0001525 // GO:0006693 // GO:0006928 // GO:0006954 // GO:0006979 // GO:0007566 // GO:0007612 // GO:0007613 // GO:0008217 // GO:0008285 // GO:0009750 // GO:0010042 // GO:0010226 // GO:0010575 // GO:0019233 // GO:0019369 // GO:0019371 // GO:0019371 // GO:0019372 // GO:0030282 // GO:0030728 // GO:0031394 // GO:0031622 // GO:0031915 // GO:0032227 // GO:0032355 // GO:0032…	prostaglandin biosynthetic process // prostaglandin biosynthetic process // angiogenesis // prostaglandin metabolic process // cellular component movement // inflammatory response // response to oxidative stress // embryo implantation // learning // memory // regulation of blood pressure // negative regulation of cell proliferation // response to fructose stimulus // response to manganese ion // …	inferred from sequence or structural similarity // non-traceable author statement // inferred from electronic annotation // traceable author statement // traceable author statement // inferred from electronic annotation // inferred from electronic annotation // inferred from electronic annotation // inferred from electronic annotation // inferred from electronic annotation // inferred from sequen…	GO:0005634 // GO:0005737 // GO:0005737 // GO:0005789 // GO:0043005 // GO:0043234 // GO:0005737 // GO:0005783 // GO:0005789 // GO:0016020 // GO:0031090 // GO:0043005 // GO:0043231 // GO:0005634 // GO:0005737 // GO:0005737 // GO:0005789 // GO:0043005 // GO:0043234 // GO:0005737 // GO:0005788 // GO:0005789 // GO:0043005 // GO:0005783 // GO:0016020 // GO:0031090 // GO:0043231 // GO:0005634 // GO:0005…	nucleus // cytoplasm // cytoplasm // endoplasmic reticulum membrane // neuron projection // protein complex // cytoplasm // endoplasmic reticulum // endoplasmic reticulum membrane // membrane // organelle membrane // neuron projection // intracellular membrane-bounded organelle // nucleus // cytoplasm // cytoplasm // endoplasmic reticulum membrane // neuron projection // protein complex // cytopl…	inferred from sequence or structural similarity // inferred from direct assay // inferred from sequence or structural similarity // traceable author statement // inferred from direct assay // inferred from electronic annotation // inferred from electronic annotation // inferred from electronic annotation // inferred from electronic annotation // inferred from electronic annotation // inferred fro…	GO:0004601 // GO:0004666 // GO:0008289 // GO:0019899 // GO:0020037 // GO:0042803 // GO:0046872 // GO:0050473 // GO:0004601 // GO:0004666 // GO:0016491 // GO:0016702 // GO:0020037 // GO:0051213 // GO:0004601 // GO:0004666 // GO:0008289 // GO:0019899 // GO:0020037 // GO:0042803 // GO:0046872 // GO:0050473 // GO:0005515 // GO:0004666 // GO:0016702 // GO:0020037 // GO:0004601 // GO:0016491 // GO:0051…	peroxidase activity // prostaglandin-endoperoxide synthase activity // lipid binding // enzyme binding // heme binding // protein homodimerization activity // metal ion binding // arachidonate 15-lipoxygenase activity // peroxidase activity // prostaglandin-endoperoxide synthase activity // oxidoreductase activity // oxidoreductase activity, acting on single donors with incorporation of molecular…	non-traceable author statement // inferred from direct assay // inferred from electronic annotation // inferred from physical interaction // inferred from sequence or structural similarity // inferred from electronic annotation // inferred from electronic annotation // traceable author statement // inferred from electronic annotation // inferred from electronic annotation // inferred from electro…	GenMAPP // GenMAPP // GenMAPP // GenMAPP // GenMAPP // GenMAPP // GenMAPP // GenMAPP	Eicosanoid_Synthesis // Prostaglandin_synthesis_regulation // Eicosanoid_Synthesis // Prostaglandin_synthesis_regulation // Eicosanoid_Synthesis // Prostaglandin_synthesis_regulation // Eicosanoid_Synthesis // Prostaglandin_synthesis_regulation	Pfam	IPR002007	Haem peroxidase, animal	main
TC01003702.hg.1	UBE2T	9.31351	9.74928	1.35263	up	Homo sapiens ubiquitin-conjugating enzyme E2T (putative) (UBE2T), mRNA.	NM_014176	RefSeq	coding	1q32.1 // 1q32.1 // 1q32.1 // --- // --- // ---	chr1	-	202300785	202311108	GO:0006281 // GO:0006281 // GO:0006513 // GO:0006974 // GO:0035519 // GO:0044314 // GO:0051865 // GO:0070534 // GO:0070936 // GO:0070979 // GO:0085020 // GO:0006281 // GO:0006974 // GO:0016567 // GO:0006281 // GO:0006281 // GO:0006513 // GO:0006974 // GO:0035519 // GO:0044314 // GO:0051865 // GO:0070534 // GO:0070936 // GO:0070979 // GO:0085020 // GO:0006281 // GO:0006974 // GO:0016567 // GO:0006…	DNA repair // DNA repair // protein monoubiquitination // response to DNA damage stimulus // protein K29-linked ubiquitination // protein K27-linked ubiquitination // protein autoubiquitination // protein K63-linked ubiquitination // protein K48-linked ubiquitination // protein K11-linked ubiquitination // protein K6-linked ubiquitination // DNA repair // response to DNA damage stimulus // protei…	inferred from mutant phenotype // traceable author statement // inferred from direct assay // inferred from mutant phenotype // inferred from direct assay // inferred from direct assay // inferred from direct assay // inferred from direct assay // inferred from direct assay // inferred from direct assay // inferred from direct assay // inferred from electronic annotation // inferred from electron…	GO:0005634 // GO:0005654 // GO:0005634 // GO:0005634 // GO:0005654 // GO:0005634 // GO:0005634 // GO:0005654 // GO:0005634 // GO:0005634 // GO:0005654	nucleus // nucleoplasm // nucleus // nucleus // nucleoplasm // nucleus // nucleus // nucleoplasm // nucleus // nucleus // nucleoplasm	traceable author statement // traceable author statement // inferred from electronic annotation // traceable author statement // traceable author statement // inferred from electronic annotation // traceable author statement // traceable author statement // inferred from electronic annotation // traceable author statement // traceable author statement	GO:0003682 // GO:0004842 // GO:0005524 // GO:0031625 // GO:0000166 // GO:0004842 // GO:0016874 // GO:0016881 // GO:0003682 // GO:0004842 // GO:0005524 // GO:0031625 // GO:0016881 // GO:0000166 // GO:0004842 // GO:0016874 // GO:0003682 // GO:0004842 // GO:0005524 // GO:0031625 // GO:0000166 // GO:0004842 // GO:0016874 // GO:0016881 // GO:0000166 // GO:0003682 // GO:0004842 // GO:0005524 // GO:0016…	chromatin binding // ubiquitin-protein ligase activity // ATP binding // ubiquitin protein ligase binding // nucleotide binding // ubiquitin-protein ligase activity // ligase activity // acid-amino acid ligase activity // chromatin binding // ubiquitin-protein ligase activity // ATP binding // ubiquitin protein ligase binding // acid-amino acid ligase activity // nucleotide binding // ubiquitin-p…	inferred from direct assay // inferred from direct assay // inferred from electronic annotation // inferred from physical interaction // inferred from electronic annotation // inferred from electronic annotation // inferred from electronic annotation // inferred from electronic annotation // inferred from direct assay // inferred from direct assay // inferred from electronic annotation // inferre…	---	---	Pfam	IPR000608	Ubiquitin-conjugating enzyme, E2	main
TC01003718.hg.1	CHI3L1	5.93805	4.93607	0.499317	down	Homo sapiens chitinase 3-like 1 (cartilage glycoprotein-39) (CHI3L1), mRNA.	NM_001276	RefSeq	coding	1q32.1 // 1q32.1 // 1q32.1 // 1q32.1 // 1q32.1 // --- // --- // --- // --- // ---	chr1	-	203148059	203155922	GO:0005975 // GO:0006032 // GO:0006954 // GO:0007250 // GO:0009612 // GO:0010800 // GO:0030324 // GO:0034612 // GO:0045766 // GO:0051216 // GO:0051897 // GO:0070374 // GO:0070555 // GO:0070741 // GO:0071356 // GO:0072606 // GO:0007250 // GO:0010800 // GO:0072606 // GO:0005975 // GO:0006032 // GO:0006954 // GO:0007250 // GO:0009612 // GO:0010800 // GO:0030324 // GO:0034612 // GO:0045766 // GO:0051…	carbohydrate metabolic process // chitin catabolic process // inflammatory response // activation of NF-kappaB-inducing kinase activity // response to mechanical stimulus // positive regulation of peptidyl-threonine phosphorylation // lung development // response to tumor necrosis factor // positive regulation of angiogenesis // cartilage development // positive regulation of protein kinase B sig…	inferred from electronic annotation // inferred from electronic annotation // inferred from expression pattern // inferred from sequence or structural similarity // inferred from expression pattern // inferred from sequence or structural similarity // inferred from mutant phenotype // inferred from expression pattern // inferred from mutant phenotype // non-traceable author statement // inferred …	GO:0005578 // GO:0005615 // GO:0005737 // GO:0005783 // GO:0005576 // GO:0005615 // GO:0005737 // GO:0005783 // GO:0005578 // GO:0005615 // GO:0005737 // GO:0005783 // GO:0005783 // GO:0005737 // GO:0005576 // GO:0005615 // GO:0005578 // GO:0005615 // GO:0005737 // GO:0005783 // GO:0005576 // GO:0005615 // GO:0005737 // GO:0005783 // GO:0005578 // GO:0005615 // GO:0005737 // GO:0005783 // GO:0005…	proteinaceous extracellular matrix // extracellular space // cytoplasm // endoplasmic reticulum // extracellular region // extracellular space // cytoplasm // endoplasmic reticulum // proteinaceous extracellular matrix // extracellular space // cytoplasm // endoplasmic reticulum // endoplasmic reticulum // cytoplasm // extracellular region // extracellular space // proteinaceous extracellular mat…	non-traceable author statement // inferred from direct assay // inferred from sequence or structural similarity // inferred from sequence or structural similarity // inferred from electronic annotation // inferred from electronic annotation // inferred from electronic annotation // inferred from electronic annotation // non-traceable author statement // inferred from direct assay // inferred from…	GO:0004568 // GO:0005201 // GO:0008061 // GO:0003824 // GO:0004553 // GO:0004568 // GO:0005201 // GO:0008061 // GO:0004553 // GO:0004568 // GO:0043169 // GO:0003824 // GO:0004568 // GO:0005201 // GO:0008061 // GO:0003824 // GO:0004553 // GO:0004568 // GO:0005201 // GO:0008061 // GO:0003824 // GO:0004553 // GO:0004568 // GO:0005201 // GO:0008061 // GO:0003824 // GO:0004553 // GO:0003824 // GO:0004…	chitinase activity // extracellular matrix structural constituent // chitin binding // catalytic activity // hydrolase activity, hydrolyzing O-glycosyl compounds // chitinase activity // extracellular matrix structural constituent // chitin binding // hydrolase activity, hydrolyzing O-glycosyl compounds // chitinase activity // cation binding // catalytic activity // chitinase activity // extrace…	inferred from direct assay // non-traceable author statement // inferred from direct assay // inferred from electronic annotation // inferred from electronic annotation // inferred from direct assay // non-traceable author statement // inferred from direct assay // inferred from electronic annotation // inferred from electronic annotation // inferred from electronic annotation // inferred from el…	---	---	Pfam	IPR001223	Glycoside hydrolase, family 18, catalytic domain	main
TC01003745.hg.1	NUAK2	6.22782	5.53944	0.620549	down	Homo sapiens NUAK family, SNF1-like kinase, 2 (NUAK2), mRNA.	NM_030952	RefSeq	coding	1q32.1 // 1q32.1 // 1q32.1 // ---	chr1	-	205271187	205290883	GO:0006468 // GO:0006915 // GO:0030036 // GO:0042149 // GO:0043066 // GO:0006468 // GO:0016310 // GO:0006468 // GO:0006915 // GO:0030036 // GO:0042149 // GO:0043066 // GO:0006468 // GO:0009103 // GO:0016310 // GO:0006468 // GO:0006915 // GO:0030036 // GO:0042149 // GO:0043066 // GO:0006468 // GO:0016310 // GO:0030036 // GO:0006915 // GO:0006468 // GO:0043066 // GO:0016310 // GO:0042149	protein phosphorylation // apoptotic process // actin cytoskeleton organization // cellular response to glucose starvation // negative regulation of apoptotic process // protein phosphorylation // phosphorylation // protein phosphorylation // apoptotic process // actin cytoskeleton organization // cellular response to glucose starvation // negative regulation of apoptotic process // protein phosp…	inferred from direct assay // inferred from electronic annotation // inferred from direct assay // inferred from direct assay // inferred from direct assay // inferred from electronic annotation // inferred from electronic annotation // inferred from direct assay // inferred from electronic annotation // inferred from direct assay // inferred from direct assay // inferred from direct assay // inf…	GO:0016607 // GO:0016020 // GO:0016607 // GO:0016607	nuclear speck // membrane // nuclear speck // nuclear speck	inferred from direct assay // inferred from electronic annotation // inferred from direct assay // inferred from direct assay	GO:0000287 // GO:0004674 // GO:0005515 // GO:0005524 // GO:0000166 // GO:0004672 // GO:0004674 // GO:0005524 // GO:0016301 // GO:0016740 // GO:0016772 // GO:0046872 // GO:0000287 // GO:0004674 // GO:0005515 // GO:0005524 // GO:0004672 // GO:0004713 // GO:0016772 // GO:0016773 // GO:0000166 // GO:0004674 // GO:0005524 // GO:0016301 // GO:0016740 // GO:0046872 // GO:0000287 // GO:0004674 // GO:0005…	magnesium ion binding // protein serine/threonine kinase activity // protein binding // ATP binding // nucleotide binding // protein kinase activity // protein serine/threonine kinase activity // ATP binding // kinase activity // transferase activity // transferase activity, transferring phosphorus-containing groups // metal ion binding // magnesium ion binding // protein serine/threonine kinase …	inferred from direct assay // inferred from direct assay // inferred from physical interaction // inferred from direct assay // inferred from electronic annotation // inferred from electronic annotation // inferred from electronic annotation // inferred from electronic annotation // inferred from electronic annotation // inferred from electronic annotation // inferred from electronic annotation /…	---	---	Pfam // Pfam // Pfam	IPR000719 // IPR001245 // IPR010440	Protein kinase, catalytic domain // Serine-threonine/tyrosine-protein kinase catalytic domain // Lipopolysaccharide kinase	main			TCONS_00001780-XLOC_001166 6969bp
TC01003753.hg.1	RAB7L1	7.80682	8.20779	1.32039	up	Homo sapiens RAB7, member RAS oncogene family-like 1 (RAB7L1), transcript variant 2, mRNA.	NM_001135662	RefSeq	coding	1q32 // 1q32 // 1q32 // 1q32 // 1q32 // 1q32 // 1q32 // 1q32 // 1q32 // 1q32 // 1q32 // --- // --- // --- // --- // ---	chr1	-	205737114	205744610	GO:0006184 // GO:0007264 // GO:0015031 // GO:0006810 // GO:0006184 // GO:0007264 // GO:0015031 // GO:0006810 // GO:0006184 // GO:0007264 // GO:0015031 // GO:0006810 // GO:0006184 // GO:0007264 // GO:0015031 // GO:0006810 // GO:0006184 // GO:0007264 // GO:0015031 // GO:0007165 // GO:0006886 // GO:0006913 // GO:0006810 // GO:0006184 // GO:0007264 // GO:0015031 // GO:0007165 // GO:0006886 // GO:0006…	GTP catabolic process // small GTPase mediated signal transduction // protein transport // transport // GTP catabolic process // small GTPase mediated signal transduction // protein transport // transport // GTP catabolic process // small GTPase mediated signal transduction // protein transport // transport // GTP catabolic process // small GTPase mediated signal transduction // protein transport…	traceable author statement // inferred from electronic annotation // inferred from electronic annotation // inferred from electronic annotation // traceable author statement // inferred from electronic annotation // inferred from electronic annotation // inferred from electronic annotation // traceable author statement // inferred from electronic annotation // inferred from electronic annotation …	GO:0005886 // GO:0016020 // GO:0005886 // GO:0016020 // GO:0005886 // GO:0016020 // GO:0005886 // GO:0016020 // GO:0005886 // GO:0005622 // GO:0016020 // GO:0005634 // GO:0005737 // GO:0005886 // GO:0005622 // GO:0016020 // GO:0005634 // GO:0005737 // GO:0005886 // GO:0005622 // GO:0016020 // GO:0005634 // GO:0005737 // GO:0005886 // GO:0016020 // GO:0005886 // GO:0005622 // GO:0016020 // GO:0005…	plasma membrane // membrane // plasma membrane // membrane // plasma membrane // membrane // plasma membrane // membrane // plasma membrane // intracellular // membrane // nucleus // cytoplasm // plasma membrane // intracellular // membrane // nucleus // cytoplasm // plasma membrane // intracellular // membrane // nucleus // cytoplasm // plasma membrane // membrane // plasma membrane // intracell…	inferred from electronic annotation // inferred from electronic annotation // inferred from electronic annotation // inferred from electronic annotation // inferred from electronic annotation // inferred from electronic annotation // inferred from electronic annotation // inferred from electronic annotation // inferred from electronic annotation // inferred from electronic annotation // inferred …	GO:0003924 // GO:0005525 // GO:0000166 // GO:0003924 // GO:0005525 // GO:0000166 // GO:0003924 // GO:0005525 // GO:0000166 // GO:0003924 // GO:0005525 // GO:0000166 // GO:0003924 // GO:0005525 // GO:0000166 // GO:0003924 // GO:0005525 // GO:0000166 // GO:0003924 // GO:0005525 // GO:0000166 // GO:0003924 // GO:0005525 // GO:0000166 // GO:0003924 // GO:0005525 // GO:0000166 // GO:0003924 // GO:0005…	GTPase activity // GTP binding // nucleotide binding // GTPase activity // GTP binding // nucleotide binding // GTPase activity // GTP binding // nucleotide binding // GTPase activity // GTP binding // nucleotide binding // GTPase activity // GTP binding // nucleotide binding // GTPase activity // GTP binding // nucleotide binding // GTPase activity // GTP binding // nucleotide binding // GTPase …	traceable author statement // inferred from electronic annotation // inferred from electronic annotation // traceable author statement // inferred from electronic annotation // inferred from electronic annotation // traceable author statement // inferred from electronic annotation // inferred from electronic annotation // traceable author statement // inferred from electronic annotation // inferr…	---	---	Pfam // Pfam // Pfam // Pfam // Pfam // Pfam // Pfam // Pfam // Pfam // Pfam // Pfam // Pfam // Pfam // Pfam // Pfam // Pfam	IPR001806 // IPR006689 // IPR006762 // IPR013684 // IPR001806 // IPR006689 // IPR006762 // IPR013684 // IPR001806 // IPR006689 // IPR006762 // IPR013684 // IPR001806 // IPR001806 // IPR006689 // IPR013684	Small GTPase superfamily // Small GTPase superfamily, ARF/SAR type // Gtr1/RagA G protein // Mitochondrial Rho-like // Small GTPase superfamily // Small GTPase superfamily, ARF/SAR type // Gtr1/RagA G protein // Mitochondrial Rho-like // Small GTPase superfamily // Small GTPase superfamily, ARF/SAR type // Gtr1/RagA G protein // Mitochondrial Rho-like // Small GTPase superfamily // Small GTPase s…	main		n338490
TC01003767.hg.1	FAIM3	5.42337	4.60638	0.567627	down	Homo sapiens Fas apoptotic inhibitory molecule 3 (FAIM3), transcript variant 3, mRNA.	NM_001142473	RefSeq	coding	1q32.1 // 1q32.1 // 1q32.1 // 1q32.1 // 1q32.1 // 1q32.1 // 1q32.1 // 1q32.1 // --- // --- // ---	chr1	-	207076631	207095378	GO:0006968 // GO:0043066 // GO:0006968 // GO:0043066 // GO:0006968 // GO:0043066 // GO:0006968 // GO:0043066 // GO:0006968 // GO:0043066 // GO:0006968 // GO:0043066 // GO:0006968 // GO:0043066 // GO:0006968 // GO:0043066 // GO:0006968 // GO:0043066	cellular defense response // negative regulation of apoptotic process // cellular defense response // negative regulation of apoptotic process // cellular defense response // negative regulation of apoptotic process // cellular defense response // negative regulation of apoptotic process // cellular defense response // negative regulation of apoptotic process // cellular defense response // negat…	traceable author statement // traceable author statement // traceable author statement // traceable author statement // traceable author statement // traceable author statement // traceable author statement // traceable author statement // traceable author statement // traceable author statement // traceable author statement // traceable author statement // traceable author statement // traceable…	GO:0005576 // GO:0016021 // GO:0016020 // GO:0005576 // GO:0016021 // GO:0016020 // GO:0005576 // GO:0016021 // GO:0016020 // GO:0005576 // GO:0016021 // GO:0016020 // GO:0005576 // GO:0016021 // GO:0016020 // GO:0005576 // GO:0016021 // GO:0016020 // GO:0005576 // GO:0016021 // GO:0016020 // GO:0005576 // GO:0016021 // GO:0016020 // GO:0016021 // GO:0016020 // GO:0005576	extracellular region // integral to membrane // membrane // extracellular region // integral to membrane // membrane // extracellular region // integral to membrane // membrane // extracellular region // integral to membrane // membrane // extracellular region // integral to membrane // membrane // extracellular region // integral to membrane // membrane // extracellular region // integral to mem…	inferred from electronic annotation // inferred from electronic annotation // inferred from electronic annotation // inferred from electronic annotation // inferred from electronic annotation // inferred from electronic annotation // inferred from electronic annotation // inferred from electronic annotation // inferred from electronic annotation // inferred from electronic annotation // inferred …	---	---	---	---	---	Pfam // Pfam // Pfam // Pfam	IPR013106 // IPR013151 // IPR013106 // IPR013151	Immunoglobulin V-set // Immunoglobulin // Immunoglobulin V-set // Immunoglobulin	main	TCONS_00002569-XLOC_001174 1474bp
TC01003796.hg.1	SLC30A1	9.16999	8.61431	0.680334	down	Homo sapiens solute carrier family 30 (zinc transporter), member 1 (SLC30A1), mRNA.	NM_021194	RefSeq	coding	1q32.3 // 1q32.3 // 1q32.3	chr1	-	211744910	211752099	GO:0001701 // GO:0006829 // GO:0006874 // GO:0006882 // GO:0046929 // GO:0055085 // GO:0070509 // GO:0070574 // GO:0071584 // GO:0071585 // GO:0090281 // GO:0006810 // GO:0006811 // GO:0006812 // GO:0006829 // GO:0006874 // GO:0006882 // GO:0046929 // GO:0055085 // GO:0070574 // GO:0071577 // GO:0071584 // GO:0090281 // GO:0001701 // GO:0006829 // GO:0006874 // GO:0006882 // GO:0046929 // GO:0055…	in utero embryonic development // zinc ion transport // cellular calcium ion homeostasis // cellular zinc ion homeostasis // negative regulation of neurotransmitter secretion // transmembrane transport // calcium ion import // cadmium ion transmembrane transport // negative regulation of zinc ion transmembrane import // detoxification of cadmium ion // negative regulation of calcium ion import //…	inferred from electronic annotation // inferred from sequence or structural similarity // inferred from sequence or structural similarity // inferred from sequence or structural similarity // inferred from sequence or structural similarity // traceable author statement // inferred from electronic annotation // inferred from sequence or structural similarity // inferred from sequence or structural…	GO:0005886 // GO:0005886 // GO:0016021 // GO:0030315 // GO:0005886 // GO:0016020 // GO:0030315 // GO:0005886 // GO:0005886 // GO:0016021 // GO:0030315 // GO:0005886 // GO:0030315 // GO:0016020 // GO:0005886 // GO:0005886 // GO:0016021 // GO:0030315 // GO:0005886 // GO:0016020 // GO:0030315	plasma membrane // plasma membrane // integral to membrane // T-tubule // plasma membrane // membrane // T-tubule // plasma membrane // plasma membrane // integral to membrane // T-tubule // plasma membrane // T-tubule // membrane // plasma membrane // plasma membrane // integral to membrane // T-tubule // plasma membrane // membrane // T-tubule	inferred from direct assay // traceable author statement // inferred from electronic annotation // inferred from sequence or structural similarity // inferred from electronic annotation // inferred from electronic annotation // inferred from electronic annotation // inferred from direct assay // traceable author statement // inferred from electronic annotation // inferred from sequence or structu…	GO:0005385 // GO:0019855 // GO:0008324 // GO:0019855 // GO:0005385 // GO:0019855 // GO:0008324 // GO:0019855 // GO:0005385 // GO:0019855 // GO:0008324 // GO:0019855	zinc ion transmembrane transporter activity // calcium channel inhibitor activity // cation transmembrane transporter activity // calcium channel inhibitor activity // zinc ion transmembrane transporter activity // calcium channel inhibitor activity // cation transmembrane transporter activity // calcium channel inhibitor activity // zinc ion transmembrane transporter activity // calcium channel …	inferred from electronic annotation // inferred from sequence or structural similarity // inferred from electronic annotation // inferred from electronic annotation // inferred from electronic annotation // inferred from sequence or structural similarity // inferred from electronic annotation // inferred from electronic annotation // inferred from electronic annotation // inferred from sequence o…	---	---	Pfam	IPR002524	Cation efflux protein	main	n338515 4258bp	n333145		n326242
TC01003968.hg.1	EGLN1	7.11823	6.64869	0.722194	down	Homo sapiens egl nine homolog 1 (C. elegans) (EGLN1), mRNA.	NM_022051	RefSeq	coding	1q42.1 // 1q42.1 // 1q42.1 // 1q42.1 // --- // ---	chr1	-	231499497	231560790	GO:0001666 // GO:0018401 // GO:0032364 // GO:0043433 // GO:0045765 // GO:0055008 // GO:0060347 // GO:0060412 // GO:0060711 // GO:0061418 // GO:0071456 // GO:0071731 // GO:0001666 // GO:0030821 // GO:0043433 // GO:0045765 // GO:0051344 // GO:0055114 // GO:0001666 // GO:0018401 // GO:0032364 // GO:0043433 // GO:0045765 // GO:0055008 // GO:0060347 // GO:0060412 // GO:0060711 // GO:0061418 // GO:0071…	response to hypoxia // peptidyl-proline hydroxylation to 4-hydroxy-L-proline // oxygen homeostasis // negative regulation of sequence-specific DNA binding transcription factor activity // regulation of angiogenesis // cardiac muscle tissue morphogenesis // heart trabecula formation // ventricular septum morphogenesis // labyrinthine layer development // regulation of transcription from RNA polyme…	inferred from direct assay // inferred from direct assay // inferred from direct assay // inferred from direct assay // inferred from sequence or structural similarity // inferred from electronic annotation // inferred from electronic annotation // inferred from electronic annotation // inferred from electronic annotation // traceable author statement // traceable author statement // inferred fro…	GO:0005634 // GO:0005737 // GO:0005829 // GO:0005737 // GO:0005829 // GO:0005634 // GO:0005737 // GO:0005829 // GO:0005829 // GO:0005737 // GO:0005634 // GO:0005737 // GO:0005829 // GO:0005737 // GO:0005829 // GO:0005634 // GO:0005737 // GO:0005829 // GO:0005829 // GO:0005634 // GO:0005737	nucleus // cytoplasm // cytosol // cytoplasm // cytosol // nucleus // cytoplasm // cytosol // cytosol // cytoplasm // nucleus // cytoplasm // cytosol // cytoplasm // cytosol // nucleus // cytoplasm // cytosol // cytosol // nucleus // cytoplasm	inferred from electronic annotation // inferred from direct assay // traceable author statement // inferred from electronic annotation // inferred from electronic annotation // inferred from electronic annotation // inferred from direct assay // traceable author statement // inferred from electronic annotation // inferred from electronic annotation // inferred from electronic annotation // inferr…	GO:0005506 // GO:0005515 // GO:0008270 // GO:0016702 // GO:0031418 // GO:0031543 // GO:0031545 // GO:0016491 // GO:0016705 // GO:0016706 // GO:0019899 // GO:0031543 // GO:0046872 // GO:0051213 // GO:0005506 // GO:0005515 // GO:0008270 // GO:0016702 // GO:0031418 // GO:0031543 // GO:0031545 // GO:0016491 // GO:0016705 // GO:0016706 // GO:0031543 // GO:0019899 // GO:0046872 // GO:0051213 // GO:0005…	iron ion binding // protein binding // zinc ion binding // oxidoreductase activity, acting on single donors with incorporation of molecular oxygen, incorporation of two atoms of oxygen // L-ascorbic acid binding // peptidyl-proline dioxygenase activity // peptidyl-proline 4-dioxygenase activity // oxidoreductase activity // oxidoreductase activity, acting on paired donors, with incorporation or r…	inferred from electronic annotation // inferred from physical interaction // inferred from electronic annotation // inferred from electronic annotation // inferred from electronic annotation // traceable author statement // inferred from direct assay // inferred from electronic annotation // inferred from electronic annotation // inferred from electronic annotation // inferred from sequence or st…	---	---	Pfam // Pfam	IPR002893 // IPR005123	Zinc finger, MYND-type // Oxoglutarate/iron-dependent dioxygenase	main		n332495
[truncated: 1,141 more rows]
