# Supplementary material for: GIPC2 interacts with Fzd7 to promote prostate cancer metastasis by activating WNT signaling
Source: Oncogene. 2022 Mar 28;41(18):2609–23. doi: 10.1038/s41388-022-02255-4 (PMC9054671; doi:10.1038/s41388-022-02255-4)
Supplement: Supplementary file 12 — Supplementary Table S5 [file 41388_2022_2255_MOESM12_ESM.xls]

## Sheet: zheng
Table S5 Potential interaction protein with GIPC2 by MS
Number	Dsicription	Gene symbol	Molecular Weight	Intensity of Control Band	Intensity of GIPC2 Overexpression
1	PDZ domain-containing protein GIPC2	GIPC2	34 kDa	10	110
2	Isoform 1 of Tubulin beta-5 chain	TUBB	50 kDa	28	42
3	actin, gamma 1 propeptide-like	ACTG2	42 kDa	17	36
4	M2 pyruvate kinase-like isoform 1	PKM	58 kDa	21	40
5	eukaryotic translation elongation factor 1 alpha 1-like isoform 1	EEF1E1	50 kDa	16	22
6	Splicing factor proline/glutamine rich	SFPQ	75 kDa	13	14
7	Elongation factor 2	TCEA2	95 kDa	11	15
8	ATP synthase subunit beta, mitochondrial	ATP5F1B	56 kDa	14	19
9	Uncharacterized protein	——	46 kDa	14	17
10	Non-POU domain-containing octamer-binding protein	NONO	55 kDa	11	48
11	Frizzled class receptor 7	FZD7	64 kDa	14	87
12	Uncharacterized protein	——	36 kDa	11	10
13	Uncharacterized protein	——	50 kDa	14	13
14	Heat shock protein HSP 90-beta	HSP90AB1	83 kDa	12	11
15	Heat shock cognate 71 kDa protein	HSPA8	71 kDa	6	13
16	Isoform 1 of Plasminogen activator inhibitor 1 RNA-binding protein	SERBP1	45 kDa	9	10
17	Tubulin alpha-1A chain	TUBA1A	50 kDa	0	26
18	ATP synthase subunit alpha, mitochondrial	ATP5F1A	60 kDa	9	9
19	60 kDa heat shock protein, mitochondrial	HSPD1	61 kDa	11	8
20	Uncharacterized protein	——	27 kDa	6	12
21	60S ribosomal protein L19	RPL19	23 kDa	7	11
22	T-complex protein 1 subunit delta	CCT4	58 kDa	8	8
23	53 kDa protein	——	53 kDa	6	10
24	T-complex protein 1 subunit alpha	TCP1	60 kDa	5	11
25	Uncharacterized protein	——	25 kDa	6	9
26	Heterogeneous nuclear ribonucleoprotein K	HNRNPK	51 kDa	3	7
27	ribosomal protein L23a-like	RPL23AL	20 kDa	3	4
28	T-complex protein 1 subunit gamma	CCT3	61 kDa	7	7
29	Proliferating cell nuclear antigen	PCNA	29 kDa	5	8
30	60S ribosomal protein L35	RPL35	15 kDa	6	7
31	40S ribosomal protein S3	RPS3	27 kDa	6	5
32	Heat shock 70 kDa protein 1A/1B	HSPA1A/B	70 kDa	4	6
33	Elongation factor Tu, mitochondrial	EEF1A1	50 kDa	6	5
34	Elongation factor 1-gamma	EEF1G	50 kDa	5	5
35	40S ribosomal protein S3a	RPS3A	30 kDa	5	7
36	poly(rC) binding protein 1-like	CBP1	43 kDa	6	3
37	Stress-70 protein, mitochondrial	HSPA9	74 kDa	3	7
38	Guanine nucleotide-binding protein subunit beta-2-like 1	GNB2	35 kDa	3	4
39	Tubulin beta-2C chain	TUBB4B	50 kDa	4	6
40	Uncharacterized protein	——	30 kDa	2	3
41	Uncharacterized protein	——	39 kDa	2	3
42	Uncharacterized protein	——	47 kDa	5	5
43	Lamin-B1	LMNB1	67 kDa	4	4
44	Uncharacterized protein	——	58 kDa	5	6
45	40S ribosomal protein S7	RPS7	22 kDa	5	2
46	LUC7-like 2	LUC7L2	47 kDa	4	3
47	Uncharacterized protein (Fragment)	——	21 kDa	5	5
48	Poly(RC) binding protein 2	PCBP2	39 kDa	2	7
49	40S ribosomal protein S13	RPS13	17 kDa	3	6
50	Prelamin-A/C	LMNA	74 kDa	6	4
51	D-3-phosphoglycerate dehydrogenase	PHGDH	56 kDa	5	3
52	60S ribosomal protein L13	RPL13	24 kDa	3	4
53	rCG62611-like	——	27 kDa	3	6
54	DnaJ homolog subfamily B member 11	DNAJB11	40 kDa	5	4
55	phosphoglycerate kinase 1-like	PGK1	43 kDa	2	4
56	Uncharacterized protein	——	60 kDa	3	3
57	T-complex protein 1 subunit beta	CCT2	57 kDa	2	4
58	40S ribosomal protein S4, X isoform	RPS4X	30 kDa	2	4
59	Spliceosome RNA helicase Ddx39b	DDX39B	49 kDa	1	4
60	RuvB-like 2	RUVBL2	51 kDa	3	3
61	Uncharacterized protein	——	44 kDa	3	4
62	Uncharacterized protein	——	12 kDa	3	3
63	Keratin, type II cytoskeletal 73	KRT73	60 kDa	4	4
64	Paraspeckle component 1	PSPC1	59 kDa	2	3
65	40S ribosomal protein S14	RPS14	16 kDa	2	4
66	T-complex protein 1 subunit epsilon	CCT5	60 kDa	2	5
67	60S ribosomal protein L32	RPL32	16 kDa	2	3
68	Uncharacterized protein	——	15 kDa	4	3
69	Insulin-like growth factor 2 mRNA-binding protein 1	IGF2BP1	63 kDa	4	4
70	Eukaryotic translation initiation factor 5A-1	EIF5A	17 kDa	3	4
71	S-adenosylmethionine synthase isoform type-2	MAT2A	44 kDa	3	3
72	Uncharacterized protein	——	69 kDa	3	2
73	Cleavage and polyadenylation specificity factor subunit 5	NUDT21	26 kDa	3	2
74	Myosin-9	MYH9	226 kDa	2	2
75	Uncharacterized protein (Fragment)	——	24 kDa	2	4
76	40S ribosomal protein S25	RPS25	14 kDa	3	2
77	histone cluster 1, H1c-like	HIST1H1C	21 kDa	2	2
78	ribosomal protein L9-like	RPL9	26 kDa	3	3
79	DnaJ homolog subfamily A member 1	DNAJA1	45 kDa	1	1
80	Uncharacterized protein	——	60 kDa	1	4
81	Voltage-dependent anion-selective channel protein 2	VDAC2	32 kDa	1	4
82	60S ribosomal protein L10a	RPL10A	25 kDa	1	1
83	Uncharacterized protein	——	30 kDa	2	5
84	Heat shock protein HSP 90-alpha	HSP90AA1	85 kDa	2	3
85	14-3-3 protein zeta/delta	YWHAZ	28 kDa	2	2
86	Ubiquitin-40S ribosomal protein S27a	RPS27A	18 kDa	2	2
87	ribosomal protein S20-like	RPS20	13 kDa	3	2
88	60S ribosomal protein L8	RPL8	28 kDa	2	1
89	60S ribosomal protein L27	RPL27	16 kDa	1	2
90	Inosine-5'-monophosphate dehydrogenase	IMPDH2	56 kDa	1	2
91	Actin, alpha skeletal muscle	ACTA1	42 kDa	1	1
92	L-lactate dehydrogenase A chain	LDHA	36 kDa	3	2
93	Keratin, type II cytoskeletal 1	KRT71	65 kDa	3	4
94	Uncharacterized protein	——	14 kDa	2	2
95	Isoform 1 of Heterogeneous nuclear ribonucleoprotein M	HNRNPA1	74 kDa	1	2
96	Isoform B0b of Heterogeneous nuclear ribonucleoproteins A2/B1	HNRNPA2B1	34 kDa	0	0
97	Keratin, type I cytoskeletal 17	KRT17	48 kDa	6	0
98	IPI00957565-R	——	?	0	7
99	60S ribosomal protein L10	RPL10	25 kDa	2	3
100	40S ribosomal protein S6	RPS6	29 kDa	2	1
101	40S ribosomal protein S8	RPS8	24 kDa	1	3
102	Eukaryotic translation initiation factor 2 subunit 3	EIF3I	51 kDa	1	4
103	GTP-binding nuclear protein Ran	RAN	24 kDa	1	2
104	small nuclear ribonucleoprotein polypeptide D3-like	SNRPB	14 kDa	1	4
105	Pyruvate dehydrogenase E1 component subunit beta, mitochondrial	PDHB	39 kDa	2	3
106	Pyruvate dehydrogenase E1 component subunit alpha, somatic form, mitochondrial	PDHA1	43 kDa	2	1
107	Uncharacterized protein	——	42 kDa	3	2
108	L-lactate dehydrogenase B chain	LDHB	37 kDa	1	1
109	Uncharacterized protein	——	23 kDa	2	3
110	Sodium/potassium-transporting ATPase subunit alpha-1	ATP1A1	113 kDa	0	2
111	Isoform 1 of Serine/arginine-rich splicing factor 5	SRSF10	31 kDa	4	0
112	Uncharacterized protein	——	33 kDa	2	2
113	Thioredoxin-like protein 1	TXNL4A	32 kDa	2	2
114	Uncharacterized protein (Fragment)	——	13 kDa	2	2
115	ADP-ribosylation factor 1	ARL4C	21 kDa	1	2
116	ribosomal protein S10-like	RPS10P5	32 kDa	1	3
117	G22p1	——	70 kDa	1	1
118	Uncharacterized protein	——	21 kDa	3	2
119	RuvB-like 1	RUVBL1	50 kDa	2	3
120	karyopherin alpha 2-like	KPNA1	58 kDa	3	1
121	Uncharacterized protein	——	33 kDa	1	2
122	40S ribosomal protein S18	RPS18	18 kDa	0	2
123	Uncharacterized protein	——	52 kDa	3	0
124	40S ribosomal protein S11	RPS11	18 kDa	0	3
125	40S ribosomal protein S15	RPS15	17 kDa	0	1
126	60S ribosomal protein L5	RPL5	34 kDa	0	1
127	40S ribosomal protein S16	RPS16	16 kDa	1	2
128	Transmembrane emp24 domain-containing protein 10	TMED10	25 kDa	1	2
129	60S ribosomal protein L30	RPL24	13 kDa	1	1
130	Activated RNA polymerase II transcriptional coactivator p15	SUB1	14 kDa	2	2
131	6-phosphogluconate dehydrogenase, decarboxylating	PGD	53 kDa	2	1
132	Uncharacterized protein	——	87 kDa	2	2
133	Eno1 protein-like	ENO1	54 kDa	2	1
134	splicing factor, arginine/serine-rich 1B	SRSF1	28 kDa	2	1
135	Eukaryotic translation initiation factor 3 subunit I	EIF3I	36 kDa	1	1
136	Uncharacterized protein	——	16 kDa	1	1
137	60S ribosomal protein L3	RPL3	46 kDa	1	1
138	Heat shock 70 kDa protein 1-like	——	71 kDa	3	1
139	Uncharacterized protein	——	13 kDa	2	1
140	Uncharacterized protein	——	17 kDa	2	2
141	ribosomal protein L31-like	RPL31	18 kDa	0	2
142	Uncharacterized protein	——	110 kDa	0	2
143	ribosomal protein L17-like	RPL17	18 kDa	0	2
144	Uncharacterized protein	——	29 kDa	3	0
145	Vimentin	VIM	54 kDa	1	0
146	Uncharacterized protein	——	32 kDa	0	4
147	Uncharacterized protein	——	59 kDa	4	0
148	Keratin, type I cytoskeletal 42	KRT40	50 kDa	4	1
149	Putative 60S ribosomal protein L37a	RPL37AP8	10 kDa	0	1
150	Calmodulin	CAMKK2	17 kDa	0	3
151	Uncharacterized protein	——	79 kDa	0	5
152	Ras-related protein Rab-14	RAB14	24 kDa	1	2
153	Uncharacterized protein	——	15 kDa	1	2
154	Uncharacterized protein	——	65 kDa	1	2
155	Vesicle-trafficking protein SEC22b	SEC22B	25 kDa	1	1
156	Uncharacterized protein	——	17 kDa	1	1
157	Uncharacterized protein	——	38 kDa	1	1
158	60S ribosomal protein L11	RPL11	20 kDa	1	1
159	Heterogeneous nuclear ribonucleoprotein D-like	HNRNPDL	35 kDa	1	0
160	Uncharacterized protein	——	51 kDa	2	2
161	Dermcidin	DCD	11 kDa	2	2
162	Uncharacterized protein	——	59 kDa	2	0
163	tRNA-splicing ligase RtcB homolog	RTCB	55 kDa	0	2
164	Isoform 1 of 40S ribosomal protein S24	RPS24	15 kDa	0	2
165	Uncharacterized protein	——	17 kDa	0	2
166	histone cluster 1, H2ae-like	H2AC4	52 kDa	0	1
167	Isoform 4 of Heterogeneous nuclear ribonucleoprotein D0	——	30 kDa	1	0
168	Aconitate hydratase, mitochondrial	ACO2	85 kDa	1	0
169	Staphylococcal nuclease domain-containing protein 1	SND1	102 kDa	1	0
170	Aa2-041	SAA2	184 kDa	1	0
171	Peptidyl-prolyl cis-trans isomerase A	PPIA	18 kDa	0	3
172	keratin 6A-like	KRT6A	59 kDa	3	1
173	Uncharacterized protein	——	15 kDa	1	0
174	small acidic protein	PRAP1	20 kDa	0	4
175	Keratin, type I cytoskeletal 13	KRT13	48 kDa	3	0
176	Uncharacterized protein	——	52 kDa	0	2
177	Eukaryotic translation initiation factor 3 subunit G	EIF3G	36 kDa	1	0
178	Uncharacterized protein (Fragment)	——	23 kDa	1	0
179	45 kDa protein	——	45 kDa	1	0
180	Dolichyl-diphosphooligosaccharide--protein glycosyltransferase subunit 2	RPN2	69 kDa	0	2
181	Sodium/potassium-transporting ATPase subunit alpha-2	ATP1A2	112 kDa	2	0
182	Aa1114	——	28 kDa	0	2
183	Uncharacterized protein	——	108 kDa	0	1
184	Uncharacterized protein	——	31 kDa	2	0
185	GF20391-like isoform 1	——	25 kDa	3	0
186	Histone-binding protein RBBP7	RBBP7	48 kDa	0	2
187	60S ribosomal protein L26	RPL26	17 kDa	2	0
188	SP120	——	88 kDa	0	0
189	40S ribosomal protein S17-like	RPS17	17 kDa	0	2
190	Keratin, type I cytoskeletal 15	KRT15	49 kDa	0	0
191	Uncharacterized protein	——	61 kDa	0	0
192	Uncharacterized protein (Fragment)	——	101 kDa	0	0
193	Similar to Splicing factor U2AF 35 kDa subunit	SRSF2	28 kDa	0	0
194	Mps one binder kinase activator-like 3	MOB4	26 kDa	0	2
195	Uncharacterized protein	——	38 kDa	0	0
